# Supplementary material for: Genome-Wide Divergence of DNA Methylation Marks in Cerebral and Cerebellar Cortices
Source: PLoS One. 2010 Jun 28;5(6):e11357. doi: 10.1371/journal.pone.0011357 (PMC2893206; doi:10.1371/journal.pone.0011357)
Supplement: Table S2 — Probes with significant differential DNA methylation in cerebral and cerebellar cortices. The table shows the MI scores of samples from prefrontal (vfrnt), occipital (occ), and temporal cortex (tmp), and the cerebellum (cer) as well as the genomic coordinate of SNP probes. Brain regions from the same subjects are color-coded. The genomic location of probes is categorized in genic (overlapping gene bodies) and inter-genic regions. (3.29 MB XLS) [file pone.0011357.s008.xls]

## Sheet: significant_SNPs_test1
Probeset ID	dbSNP ID	Chr	SNP position	Cer	Cer	Cer	Occ	Occ	Occ	Tmp	Tmp	Tmp	Vfrnt	Vfrnt	Vfrnt	Category
SNP_A-1780287	rs2342723	chr16	5688792	0.8068	0.8221	0.9203	0.9421	0.9727	1.1984	0.9713	1.0211	0.9216	1.1656	1.4026	1.3228	inter-genic
SNP_A-1780391	rs9302807	chr16	5747582	1.1579	1.0624	1.0024	0.556	0.5624	0.7994	0.8636	0.9467	0.654	0.5909	0.4884	0.6331	inter-genic
SNP_A-1780572	rs10091369	chr8	12915299	0.4696	0.4132	0.2888	0.8637	0.8159	1.1271	1.1895	0.8861	1.0157	0.7632	0.9465	1.0722	genic
SNP_A-1780652	rs355334	chr18	31329097	0.224	0.1232	0.1683	0.7894	0.6065	0.8374	0.7904	0.7537	0.8779	0.8509	1.0285	0.8955	inter-genic
SNP_A-1780687	rs2401814	chr14	88748965	0.0961	0.1177	0.1025	0.8266	0.8599	0.9784	0.6131	0.5904	0.8244	0.698	0.5767	0.72	genic
SNP_A-1780742	rs4689007	chr4	6497604	0.6139	0.6216	0.6235	0.714	0.846	0.7156	0.9668	0.9486	0.8025	0.6887	0.7693	0.8898	genic
SNP_A-1780758	rs7828391	chr8	12773076	1.2826	1.1214	0.9335	0.9468	1.0128	0.8128	0.8057	0.6533	0.9009	0.6062	0.6048	0.7364	inter-genic
SNP_A-1780890	rs8008729	chr14	94019874	1.1874	1.0354	0.8172	1.0895	1.4893	1.2476	1.3522	1.5505	0.8977	0.9884	1.1975	1.1131	inter-genic
SNP_A-1780954	rs341202	chr18	6378593	0.9192	1.0461	0.8013	1.0514	1.1324	1.1654	1.0245	1.0752	1.2671	0.9218	0.799	1.0435	genic
SNP_A-1781047	rs9847884	chr3	95513774	0.8547	0.9045	0.9121	0.5591	0.6163	0.7483	0.3597	0.4829	0.6001	0.7225	0.8887	0.6984	inter-genic
SNP_A-1781048	rs845445	chrX	9400067	0.8954	1.1653	1.3639	1.2221	1.0177	0.9649	0.8836	0.6486	0.7399	0.3709	0.5419	0.6566	genic
SNP_A-1781233	rs12982033	chr19	16174060	0.6466	0.5902	0.6637	1.0138	0.9974	0.8178	1.1957	0.9201	0.8704	0.7129	0.8094	0.5552	genic
SNP_A-1781257	rs12402202	chr1	114343478	0.9903	1.1377	1.1182	0.4068	0.6468	0.6219	0.9379	0.5194	0.6777	0.9034	0.8427	0.6627	inter-genic
SNP_A-1781308	rs16899015	chr8	102200546	0.1608	0.2694	0.2321	0.4891	0.8836	0.6705	0.6423	0.5779	0.7347	0.6806	0.4764	0.538	inter-genic
SNP_A-1781597	rs4591205	chr17	58247811	0.7803	0.8554	0.8919	1.1771	1.434	0.9867	0.9738	0.9446	1.0433	1.3859	1.4889	1.1685	inter-genic
SNP_A-1781672	rs16928315	chr12	25038459	0.2673	0.2261	0.3601	0.73	0.6933	1.0213	0.4298	0.6749	1.0457	1.016	1.1569	0.7306	inter-genic
SNP_A-1781673	rs9467791	chr6	26670465	0.9192	1.2582	1.2244	0.8834	0.684	0.9141	0.9372	0.521	0.9568	0.8185	1.016	0.9184	inter-genic
SNP_A-1781724	rs11045271	chr12	20515544	1.2244	1.6388	1.2462	0.9934	0.9688	1.0658	0.8863	1.083	0.9484	0.8025	0.877	1.0744	genic
SNP_A-1781778	rs3900869	chr6	143057236	1.0713	1.2689	1.1261	0.7756	1.1676	0.7985	1.148	0.7131	0.8602	1.3423	1.0921	1.2124	inter-genic
SNP_A-1781805	rs2491346	chr12	78659406	1.0453	1.2306	1.3087	0.6887	1.2384	0.9012	1.2076	0.9951	0.9732	0.9278	0.8134	0.9698	inter-genic
SNP_A-1781846	rs2328883	chr6	25510510	0.8683	1.5542	1.2623	0.5931	0.8675	1.1285	0.5529	0.825	0.73	0.7493	0.8424	1.0271	genic
SNP_A-1782091	rs11647415	chr16	7047357	0.5366	0.4479	0.3351	0.7271	0.5487	0.5781	0.9376	0.5952	0.7233	0.7689	0.6453	0.7552	genic
SNP_A-1782123	rs11180653	chr12	74400721	1.0172	1.5631	1.0368	0.6086	1.5714	0.889	0.6723	0.9273	1.0162	0.7717	0.7085	0.5933	inter-genic
SNP_A-1782230	rs16994797	chr4	38496971	1.0977	1.0704	1.022	0.7608	0.8189	0.7372	0.9003	0.5359	0.719	0.7495	0.7813	0.8895	inter-genic
SNP_A-1782248	rs13022815	chr2	217644369	0.5908	0.3742	0.5797	0.9023	0.5522	0.8438	1.0861	0.6273	0.8236	0.9403	1.0984	0.9565	inter-genic
SNP_A-1782261	rs5998853	chr22	32022122	1.2209	1.6882	1.0638	0.4482	1.1182	0.9584	0.7316	0.8757	0.8173	0.8041	1.0657	1.1116	genic
SNP_A-1782330	rs17120956	chr14	48696306	0.6581	0.5307	0.4927	0.8941	1.1192	1.2138	0.5013	0.756	0.8003	1.2546	1.4367	1.2698	inter-genic
SNP_A-1782424	rs895156	chr17	72053478	0.0763	0.1261	0.1057	0.2648	0.2578	0.3357	0.3229	0.3207	0.5125	0.3299	0.2739	0.3139	genic
SNP_A-1782456	rs1602021	chr15	60994672	0.8527	0.3949	0.7924	0.7437	0.8166	1.0353	0.8853	1.2408	1.0253	1.1982	1.3991	1.2173	inter-genic
SNP_A-1782512	rs3012063	chr10	126722922	0.3666	0.2654	0.2863	0.8315	1.0828	0.6727	1.2577	0.7171	0.7167	0.4844	0.6909	0.8196	genic
SNP_A-1782516	rs2763548	chr14	102750022	0.9325	0.9601	0.8298	1.3138	1.2793	1.0796	1.3295	1.0935	1.1655	0.562	0.7367	0.916	inter-genic
SNP_A-1782615	rs4772915	chr13	107166098	0.356	0.4392	0.4085	1.0286	1.3274	1.1453	1.086	1.2576	1.0187	0.9132	0.8768	0.9849	inter-genic
SNP_A-1782696	rs2442580	chr8	6434931	1.013	2.0931	1.2816	0.806	1.5911	0.7577	0.8455	0.7036	0.8662	1.4701	0.8917	1.3716	genic
SNP_A-1782712	rs7528129	chr1	63849402	0.8081	1.1244	0.7801	0.3645	0.5802	0.5348	0.3366	0.4858	0.5138	0.3117	0.4574	0.3165	genic
SNP_A-1782723	rs17030270	chr12	99442383	1.0589	1.1375	1.1498	0.9205	1.0666	0.9099	0.8709	0.4914	0.7233	1.0003	1.0738	1.1006	genic
SNP_A-1782775	rs4703516	chr5	80690722	0.2353	0.169	0.1391	0.4142	0.5606	0.403	0.4195	0.5111	0.4049	0.2274	0.2679	0.2133	genic
SNP_A-1782817	rs1455587	chr18	9700554	1.3497	1.3058	1.1132	0.9615	1.029	1.0367	0.8312	1.0891	0.924	0.7125	0.5662	0.7295	genic
SNP_A-1782961	rs7748744	chr6	5703826	0.5805	0.4438	0.6232	0.5624	0.5563	0.9696	0.746	0.7097	0.9506	1.2608	1.2129	1.0673	genic
SNP_A-1783038	rs11821081	chr11	64286510	0.5229	0.4984	0.5453	0.672	0.6737	0.6255	0.7098	0.5466	0.7733	0.5732	0.6509	0.5752	inter-genic
SNP_A-1783063	rs7873828	chr9	124009654	0.3038	0.281	0.5148	0.8148	1.3047	0.6492	1.151	1.1487	1.1368	1.163	1.5193	1.17	genic
SNP_A-1783083	rs17472583	chr1	18212612	1.1161	1.0796	1.015	0.6891	0.9666	0.8802	0.8901	0.6701	0.7364	0.8065	0.5765	0.8267	inter-genic
SNP_A-1783213	rs1894081	chr11	122121269	0.8668	0.6292	0.6791	1.2053	1.0818	0.9111	1.2793	1.0094	0.9874	1.0447	1.0134	0.9286	genic
SNP_A-1783231	rs4129689	chr7	78773417	1.282	1.2533	1.4508	1.0254	1.075	0.9032	1.2095	0.8602	1.1736	0.8086	0.9087	0.9553	genic
SNP_A-1783297	rs6939459	chr6	562668	0.4157	0.4543	0.3552	0.8543	0.7585	0.5441	0.9897	1.1522	1.2002	0.7414	0.5904	0.7996	genic
SNP_A-1783320	rs896397	chr16	8053758	0.2555	0.1417	0.1518	0.7479	0.7916	0.7821	0.7931	0.584	0.764	0.4977	0.6183	0.7243	inter-genic
SNP_A-1783538	rs4810702	chr20	45871482	1.4498	0.8712	1.1744	0.7268	0.6807	0.9526	0.8158	0.6412	0.798	1.086	1.0112	1.0783	inter-genic
SNP_A-1783694	rs1467742	chr1	159317475	1.1298	1.1524	1.0466	0.7198	0.9368	0.8074	0.9092	0.7816	0.8261	0.5078	0.7107	0.7568	genic
SNP_A-1783814	rs6434683	chr2	194789122	0.1603	0.1969	0.2073	0.9751	1.2348	0.8245	1.0599	1.2898	0.8849	0.785	0.7436	0.6521	inter-genic
SNP_A-1783820	rs17114890	chr14	21722202	0.165	0.147	0.1285	0.4984	0.4768	0.7578	0.5806	0.5392	0.5046	0.5513	0.7284	0.5804	genic
SNP_A-1783836	rs7803611	chr7	6022232	0.1874	0.2104	0.2475	0.3355	0.3366	0.4359	0.4149	0.408	0.4218	0.5505	0.5448	0.5687	genic
SNP_A-1783856	rs10153576	chr2	9354602	1.145	0.9046	1.1014	0.6705	0.6252	0.6878	1.1383	1.0082	0.872	0.6741	0.8245	0.5341	genic
SNP_A-1783858	rs6425204	chr1	171335867	0.7827	0.6437	0.7248	0.831	0.8667	0.9807	0.8368	0.8224	0.9251	1.0146	0.8795	0.885	inter-genic
SNP_A-1783893	rs1273350	chr16	8688523	1.1984	1.2712	1.1589	0.8262	1.166	1.0023	0.9583	1.2733	0.8842	0.4797	0.6632	0.6558	genic
SNP_A-1783931	rs1877380	chr3	9261736	0.0335	0.105	0.3144	0.178	0.1204	0.5564	0.3304	0.3238	0.621	0.468	0.344	0.4139	genic
SNP_A-1783977	rs1552230	chr12	116306768	0.8729	1.1337	1.0116	0.64	0.6954	0.8141	0.5419	0.6229	0.5784	0.4691	0.4622	0.6748	inter-genic
SNP_A-1783981	rs17164680	chr4	1336190	0.2891	0.4405	0.4037	0.5457	0.781	0.6185	0.6205	0.7442	0.7055	0.5049	0.6242	0.5421	inter-genic
SNP_A-1784105	rs1970338	chr6	614506	0.6702	0.7802	0.5256	1.2861	1.5613	0.8552	1.4365	1.2985	1.0525	0.8205	1.1287	0.9062	genic
SNP_A-1784184	rs4942615	chr13	46608327	0.1576	0.156	0.1376	0.7319	0.8963	1.1106	0.6042	0.9299	0.7088	0.7236	1.1177	0.9357	inter-genic
SNP_A-1784233	rs7046120	chr9	113656851	0.9194	1.0191	1.0234	0.9429	0.7572	0.8303	0.5997	0.6257	0.7052	0.8298	0.6748	0.7263	inter-genic
SNP_A-1784421	rs10850275	chr12	113021576	0.1493	0.4583	0.4031	1.3804	0.9397	1.4095	1.2204	0.6669	1.2487	1.1402	1.1373	1.0229	inter-genic
SNP_A-1784432	rs17032844	chr3	10432500	0.4898	0.5235	0.4592	0.8329	0.9723	1.1329	1.0157	0.9646	0.9814	0.8791	1.0623	1.0688	genic
SNP_A-1784455	rs4917823	chr10	100101739	1.4431	1.0681	1.0414	0.805	1.1341	0.9418	0.969	0.841	0.8054	0.8982	0.7163	0.8913	inter-genic
SNP_A-1784491	rs2884801	chr4	7660994	0.2192	0.187	0.1558	0.8782	0.8689	0.7343	0.9657	0.8432	0.8273	0.7212	0.5191	0.5052	genic
SNP_A-1784513	rs11077350	chr17	73742324	0.3911	0.1997	0.4275	0.681	0.6081	0.6537	0.6781	0.6303	0.9049	0.6879	0.7757	0.544	inter-genic
SNP_A-1784526	rs1317527	chr8	49505568	0.7611	1.0213	1.0282	0.9215	0.8183	0.5884	0.482	0.391	0.5825	0.4643	0.3196	0.4279	inter-genic
SNP_A-1784628	rs4987687	chr7	142279000	0.3984	0.4664	0.3261	0.7268	0.7493	0.6075	0.9736	1.3843	0.8335	0.4826	0.5324	0.352	genic
SNP_A-1784656	rs1595	chr5	132623619	1.0202	1.5481	0.8551	0.808	1.0525	0.8003	0.7472	0.8918	0.7268	0.5093	0.6608	0.6191	genic
SNP_A-1784674	rs6083026	chr20	23093255	0.1087	0.0541	0.0409	0.4664	0.6831	0.7535	0.4183	0.6879	0.4364	0.569	0.5381	0.4705	inter-genic
SNP_A-1784680	rs11619905	chr13	21414820	0.371	0.2736	0.3508	0.9106	1.0957	1.3429	0.8827	0.9866	0.8172	0.918	0.8664	1.3172	inter-genic
SNP_A-1784726	rs71542	chr5	72487477	0.3291	0.3445	0.3367	0.7922	0.7602	0.7368	0.7453	0.8616	0.8875	0.9219	0.6732	0.5459	inter-genic
SNP_A-1784790	rs6601029	chr5	178733536	0.3486	0.441	0.3739	0.7056	0.7435	0.5339	0.6119	0.7131	0.7005	0.7407	0.5954	0.5228	inter-genic
SNP_A-1784793	rs361135	chr4	153037468	1.1402	1.5054	1.1643	0.9633	1.0235	1.0581	1.0605	1.0888	1.104	0.8743	0.7991	0.8144	inter-genic
SNP_A-1784855	rs9739748	chr12	127129208	0.6175	0.8139	0.756	0.463	0.579	0.6265	0.2875	0.3966	0.4061	0.3483	0.4695	0.4312	inter-genic
SNP_A-1784917	rs3789559	chr1	6027696	0.904	1.6398	1.1746	0.9876	1.1447	0.752	0.7978	1.0159	1.0019	0.5472	0.5814	0.4751	genic
SNP_A-1784941	rs16900870	chr6	158946367	0.0614	0.0952	0.058	0.1564	0.1787	0.2088	0.2581	0.2212	0.1147	0.1819	0.2351	0.2744	genic
SNP_A-1785051	rs7008460	chr8	10846399	0.3338	0.276	0.2212	0.7649	1.0472	0.7811	0.9077	0.7362	0.7665	0.5774	0.605	0.5729	genic
SNP_A-1785099	rs244837	chr16	82893643	0.4235	0.5362	0.7195	0.2339	0.3228	0.558	0.0981	0.293	0.339	0.4043	0.302	0.3852	genic
SNP_A-1785115	rs10873889	chr1	76734548	0.7314	0.8809	0.7344	1.0642	0.9433	1.0829	1.0553	1.2712	0.8038	0.8498	0.9865	0.8254	genic
SNP_A-1785140	rs6025822	chr20	55848540	0.4645	0.5963	0.3733	0.7126	0.6323	0.906	0.6303	0.6938	0.7709	0.5158	0.6605	0.6388	inter-genic
SNP_A-1785157	rs16991760	chr22	31804244	1.3008	1.2998	1.3183	1.3061	1.1998	1.0237	1.2383	1.0038	1.1112	0.7262	1.1181	0.9186	inter-genic
SNP_A-1785236	rs1531829	chr1	21825891	0.9597	1.602	1.2344	1.1391	1.2032	1.0853	0.9461	1.1067	0.9099	0.7065	0.8393	0.6091	genic
SNP_A-1785247	rs10804575	chr3	127411517	0.2166	0.251	0.2851	0.8021	1.0076	0.7349	0.9133	0.6387	0.8697	0.8148	1.0755	0.7816	inter-genic
SNP_A-1785251	rs2867165	chr6	169643411	0.3188	0.2917	0.2549	0.5707	1.3469	0.8787	0.804	0.9794	0.7816	0.7578	0.8538	0.8604	genic
SNP_A-1785311	rs947658	chr1	206077697	0.3256	0.6424	0.7008	0.3342	0.4009	0.4818	0.2056	0.321	0.5309	0.313	0.2188	0.3377	inter-genic
SNP_A-1785359	rs352970	chr9	133105930	0.449	0.3321	0.4188	0.6436	0.6154	0.5045	0.4607	0.6575	0.7442	0.4554	0.7023	0.7229	inter-genic
SNP_A-1785373	rs17383609	chr2	16298024	0.699	0.7175	0.5324	0.9217	0.5776	0.9996	0.7544	0.4736	0.9365	1.1482	1.4261	0.9303	inter-genic
SNP_A-1785409	rs9934231	chr16	11000822	1.3444	1.4466	1.2548	1.3063	1.1696	1.0849	0.9164	1.0778	0.8897	0.995	0.9858	1.129	inter-genic
SNP_A-1785462	rs7907504	chr10	78977116	1.0346	0.8875	0.9161	0.7084	0.8404	0.7531	0.9984	0.6186	0.6519	0.8891	0.9488	0.9694	genic
SNP_A-1785499	rs333559	chr15	64051154	0.128	0.0846	0.1634	0.7041	0.8123	0.8709	0.8037	0.695	0.6127	1.0163	1.2601	1.2135	genic
SNP_A-1785514	rs4759751	chr12	129719478	0.0768	0.1371	0.3561	0.4021	0.2827	0.7607	0.6244	0.5914	0.6016	0.3294	0.5371	0.3961	genic
SNP_A-1785531	rs2720810	chr8	3571678	0.151	0.1632	0.2779	0.5746	0.4405	0.5734	0.5831	0.5897	0.5847	0.4682	0.5997	0.5946	genic
SNP_A-1785592	rs3845817	chr2	65612029	1.3897	1.0269	1.1749	1.1513	0.9519	0.9395	1.1071	0.8554	0.8936	1.1074	1.0554	1.2933	inter-genic
SNP_A-1785692	rs12555625	chr9	91466535	0.0201	0.0373	0.0419	0.172	0.1543	0.2372	0.1439	0.1223	0.1589	0.2647	0.4113	0.3066	inter-genic
SNP_A-1785705	rs578379	chr1	187883963	1.2422	1.971	1.5098	0.7329	1.8654	1.1148	0.6856	1.0652	1.1436	0.8995	0.8249	0.784	inter-genic
SNP_A-1785709	rs1215890	chr11	127557633	0.5799	0.5665	0.4608	0.8034	0.6752	1.0606	0.5899	0.4872	0.6884	0.8222	0.9513	0.9977	inter-genic
SNP_A-1785723	rs17064517	chr4	178429763	1.2075	2.02	1.0671	0.6624	1.1861	1.0385	0.7047	0.7372	0.8851	0.9162	0.8565	1.0488	inter-genic
SNP_A-1785725	rs9626891	chr22	44861612	0.0559	0.0872	0.0473	0.1278	0.3132	0.1679	0.2973	0.3902	0.1698	0.1656	0.1952	0.1671	genic
SNP_A-1785929	rs2769982	chr20	47958234	1.0561	1.4148	1.2108	1.1423	1.1799	0.8458	1.2302	1.3395	0.9044	0.7204	0.6737	0.7189	genic
SNP_A-1785979	rs6461497	chr7	2646383	0.0903	0.1479	0.1515	0.4019	0.4761	0.4177	0.5345	0.6702	0.5243	0.397	0.399	0.2278	genic
SNP_A-1786018	rs10132509	chr14	88273534	0.8386	0.8526	0.8513	1.0252	1.2178	1.1389	1.0241	1.2985	1.0755	0.8337	0.919	0.8392	genic
SNP_A-1786047	rs2033351	chr2	15107297	0.445	0.4106	0.455	0.8877	0.9812	0.759	0.8517	0.9299	0.9171	0.7249	0.8296	0.5106	inter-genic
SNP_A-1786135	rs12658795	chr5	133900603	0.5657	0.5569	0.5343	0.9651	1.1684	0.7497	0.9046	1.0275	0.9055	0.8035	0.874	0.7628	genic
SNP_A-1786145	rs16888292	chr8	117386160	0.0961	0.1132	0.1446	0.4483	0.6545	0.7132	0.4734	0.5498	0.5758	0.5545	0.8052	0.8237	inter-genic
SNP_A-1786176	rs41388951	chr1	208704692	0.1105	0.13	0.1123	0.9144	1.2653	0.8119	0.6993	1.0204	1.0321	0.8372	0.7953	0.9162	genic
SNP_A-1786307	rs641411	chr2	220216124	0.3901	0.273	0.3673	0.2151	0.1972	0.1917	0.2375	0.3004	0.2931	0.1828	0.1016	0.2252	inter-genic
SNP_A-1786311	rs12251141	chr10	49536916	0.9332	1.1388	0.9911	0.5732	0.9578	0.6349	0.4363	0.5263	0.7616	0.5324	0.5504	0.4628	inter-genic
SNP_A-1786517	rs2289069	chr9	123128552	0.3695	0.3992	0.4456	0.7576	0.6851	0.7241	0.5669	0.7017	0.7234	0.6691	0.8853	0.6137	genic
SNP_A-1786598	rs4510128	chr18	59782312	0.7862	1.0047	0.8396	0.7677	0.7728	0.6938	0.7172	0.7239	0.6075	0.5026	0.6854	0.6173	genic
SNP_A-1786806	rs16869339	chr7	66779784	1.2917	3.2654	1.3342	0.8506	0.9506	1.2512	0.8278	0.6264	1.0772	1.3016	0.8684	1.1712	inter-genic
SNP_A-1786867	rs9934292	chr16	48187603	0.7912	0.8841	0.9333	0.7485	0.3862	0.4183	0.5801	0.5431	0.4642	0.4914	0.4403	0.414	genic
SNP_A-1786881	rs10986136	chr9	125724601	1.0409	0.9187	0.8541	1.0079	1.3426	1.2102	1.1535	1.0371	1.0002	0.9613	1.0727	1.115	genic
SNP_A-1786959	rs1244092	chr12	123477423	0.6716	0.8313	0.8677	0.4829	0.6287	0.6396	0.6187	0.7641	0.7364	0.4428	0.4405	0.4249	genic
SNP_A-1787127	rs6588286	chr1	68089010	1.4267	1.4752	1.1401	1.0904	1.1914	0.9634	1.1525	1.0867	0.8149	0.4645	0.4846	0.6303	inter-genic
SNP_A-1787140	rs1007256	chr8	55454389	0.6966	0.6018	0.6975	0.7459	0.8053	0.8687	0.6967	0.8016	0.9138	0.8144	0.8281	0.6204	inter-genic
SNP_A-1787159	rs937514	chr3	178730946	0.8007	1.3205	0.8567	0.7496	0.8201	0.7653	0.2292	0.2602	0.4608	0.3086	0.4076	0.8249	inter-genic
SNP_A-1787192	rs10474011	chr5	79529384	1.0151	1.2378	1.2809	0.8635	0.5744	0.7226	0.6152	0.4762	0.6841	0.6366	0.5765	0.5362	genic
SNP_A-1787228	rs17700757	chr16	82363391	1.237	1.2633	1.2072	0.9822	0.7441	0.9695	0.9543	1.1292	0.8026	0.7987	0.762	0.9817	genic
SNP_A-1787241	rs10109413	chr8	30909547	0.9467	1.0575	1.0253	0.892	0.8866	0.8615	1.0973	0.905	0.8529	0.7137	0.7494	0.8862	inter-genic
SNP_A-1787654	rs17028318	chr2	41753730	1.0192	1.4497	1.1108	0.8218	0.9374	1.0288	0.8017	1.0908	0.7713	0.7629	0.8081	0.8983	inter-genic
SNP_A-1787655	rs2602431	chr16	79628198	0.731	0.7917	0.6974	0.4016	0.523	0.3206	0.4909	0.7591	0.6212	0.4966	0.3839	0.4699	genic
SNP_A-1787699	rs3786844	chr19	43884060	0.2532	0.4074	0.2587	0.3467	0.569	0.4352	0.4983	0.6018	0.5025	0.2804	0.3033	0.2825	genic
SNP_A-1787722	rs41518148	chr22	48564816	0.0742	0.1237	0.079	0.6708	0.5366	0.6062	0.7565	0.7414	0.5526	0.5754	0.6405	0.5583	genic
SNP_A-1787734	rs4563220	chr2	152513084	0.3932	0.3231	0.4173	0.7901	0.6288	0.5045	0.576	0.8779	0.7777	0.7549	0.5676	0.5319	genic
SNP_A-1787747	rs10732654	chr12	93086551	0.9008	0.5668	0.3182	0.6777	0.6488	0.8916	0.6252	0.541	0.9699	0.9304	1.0153	0.8945	genic
SNP_A-1787774	rs988958	chr2	42140810	1.0453	1.1535	0.9048	0.7036	0.7922	0.6133	0.9892	0.6993	0.7497	0.8875	0.7402	0.6838	inter-genic
SNP_A-1787788	rs17055018	chr3	55251641	0.7027	3.0889	1.0301	0.4488	0.9525	0.8597	0.4668	0.466	0.9063	1.0629	1.1135	1.0855	inter-genic
SNP_A-1787799	rs11137016	chr8	623684	0.941	1.5342	1.3151	0.4905	1.8772	0.9103	0.5501	0.9854	1.0037	0.6513	0.971	1.0965	genic
SNP_A-1787876	rs2802829	chr1	203177199	0.622	0.4467	0.4711	0.4844	0.5942	0.939	0.6869	0.5846	0.6123	1.121	0.8255	0.7262	genic
SNP_A-1787895	rs1642037	chr12	108053777	0.1577	0.1606	0.3365	0.388	0.3963	0.3938	0.3475	0.6058	0.6725	0.5915	0.5033	0.4229	genic
SNP_A-1787952	rs1561180	chr6	81149078	0.3241	0.3388	0.3702	0.6178	0.5469	0.7704	0.3988	0.7963	0.6381	0.504	0.449	0.6987	inter-genic
SNP_A-1787977	rs41472949	chr6	14972556	0.0859	0.2652	0.1003	0.4433	1.2159	0.9263	0.8906	0.5539	0.4954	0.6548	1.0755	1.2809	inter-genic
SNP_A-1788099	rs6937886	chr6	52774200	1.1098	1.0614	0.8879	1.1391	1.398	1.245	1.069	1.0896	1.0356	1.1303	1.2374	1.1926	genic
SNP_A-1788113	rs904224	chr1	165392933	0.4667	0.4594	0.4677	1.3347	0.9482	1.3562	0.9813	0.9713	0.9449	1.1051	0.8341	1.0527	inter-genic
SNP_A-1788186	rs2587704	chr2	119947953	0.3889	0.4219	0.496	0.53	0.5473	0.8097	0.4975	0.6033	0.5898	0.4823	0.6988	0.5545	genic
SNP_A-1788265	rs17024828	chr1	110111889	1.0641	1.5185	1.0318	0.9051	1.3	0.7586	0.9652	1.1692	0.8705	0.6468	0.7504	0.6636	inter-genic
SNP_A-1788307	rs4772988	chr13	108157835	0.8801	1.0983	1.0474	0.816	1.0382	0.8797	0.9404	0.9771	0.8352	0.7048	0.8755	1.0665	genic
SNP_A-1788314	rs4973902	chr3	42135765	0.2571	0.2806	0.2491	0.4478	0.5907	0.5029	0.6589	0.7268	0.3621	0.4663	0.5498	0.505	genic
SNP_A-1788430	rs1549948	chr19	34210602	0.538	0.5912	0.5081	0.9789	1.1156	0.7497	0.912	1.1105	0.9106	0.9025	0.9553	0.7411	inter-genic
SNP_A-1788469	rs16986839	chr20	35689861	0.2792	0.2755	0.3159	0.7768	0.7172	0.708	0.8222	0.4915	0.7737	1.4551	1.1379	1.1199	inter-genic
SNP_A-1788716	rs7687054	chr4	142152547	0.2499	0.3217	0.1608	0.7039	0.8447	0.7212	0.7463	0.778	0.6532	0.6113	0.7964	0.8491	genic
SNP_A-1788742	rs4784330	chr16	52499785	0.4437	0.5513	0.417	0.7993	0.8949	1.0345	0.6135	0.6539	0.7044	0.8031	0.8599	0.6712	genic
SNP_A-1788760	rs11746188	chr5	168112127	1.0307	0.9704	1.34	1.0278	0.9132	0.8596	0.9795	0.9811	0.8899	1.0119	0.849	0.9803	genic
SNP_A-1788808	rs10205111	chr2	43126816	0.179	0.1541	0.246	0.6772	0.772	0.7178	0.6615	0.844	0.6404	0.3673	0.3764	0.3674	inter-genic
SNP_A-1788852	rs7719351	chr5	143061773	1.3968	1.7189	1.4753	1.1324	1.0245	1.0876	1.0364	1.0809	1.0462	1.0127	0.7684	1.0826	inter-genic
SNP_A-1788933	rs916625	chr17	5915767	0.1037	0.0931	0.0613	0.4543	0.5591	0.5329	0.2367	0.5804	0.3923	0.3569	0.5148	0.282	inter-genic
SNP_A-1788987	rs4871199	chr8	122585001	1.4337	1.2479	1.0328	0.8414	1.0786	0.9547	0.7445	0.6452	0.6865	0.7625	0.7411	0.8891	inter-genic
SNP_A-1789016	rs3755070	chr2	45482820	0.8862	1.7859	1.1236	0.547	1.1581	0.8108	0.7515	0.516	0.9995	0.9442	1.2054	1.5805	genic
SNP_A-1789145	rs13180820	chr5	37988716	1.1098	1.1957	1.3443	0.8797	0.8623	0.9232	1.1343	0.4899	0.6715	1.4265	1.3795	1.4171	inter-genic
SNP_A-1789162	rs17327536	chrX	46991407	0.4812	0.7649	0.2352	0.686	0.7943	0.7625	0.6601	0.8614	0.7074	0.4177	0.37	0.354	genic
SNP_A-1789297	rs17414253	chr1	94974095	0.7877	1.1086	0.9206	0.5579	0.5841	0.7276	0.7586	0.7023	0.6837	0.6748	0.5301	0.6823	inter-genic
SNP_A-1789396	rs1578739	chr1	118160888	1.0817	1.2021	1.0756	0.9323	1.047	0.9095	0.9777	0.9738	0.8735	0.8218	0.8833	1.0274	inter-genic
SNP_A-1789471	rs134117	chr22	26412715	0.4883	0.5495	0.3433	0.5626	0.5941	0.7074	0.4727	0.5885	0.4584	0.4459	0.6788	0.7477	inter-genic
SNP_A-1789520	rs1708303	chr3	125834006	1.1649	1.018	1.0679	1.1871	0.8687	0.6962	0.9915	0.7869	1.0222	0.8233	0.677	0.765	genic
SNP_A-1789522	rs10868107	chr9	85977842	0.4331	0.374	0.3165	0.1782	0.1431	0.2681	0.0939	0.4453	0.1399	0.0926	0.1469	0.1459	inter-genic
SNP_A-1789554	rs9349337	chr6	46009894	0.3828	0.6515	0.3988	0.8106	0.6927	0.5614	0.8656	0.8035	0.7928	0.5444	0.9955	0.6838	genic
SNP_A-1789569	rs7694828	chr4	75405268	0.029	0.0196	0.0321	0.042	0.0253	0.0777	0.1143	0.0619	0.0594	0.0439	0.0483	0.0834	inter-genic
SNP_A-1789573	rs7120675	chr11	70728329	0.6168	0.5805	0.8747	0.3933	0.4437	0.7889	0.3372	0.3891	0.5412	0.5349	0.6319	0.6652	inter-genic
SNP_A-1789616	rs286003	chr5	55741879	0.066	0.0596	0.0621	0.4601	0.5696	0.5623	0.4266	0.511	0.4516	0.4509	0.4738	0.6202	inter-genic
SNP_A-1789658	rs4775606	chr15	61114658	0.325	0.6708	0.5001	1.0242	1.1945	0.8244	0.8499	0.766	0.9395	1.1193	1.1758	1.1856	inter-genic
SNP_A-1789719	rs11870732	chr17	66706836	0.9786	1.2486	1.1433	0.7361	1.1984	1.0806	0.8692	1.0517	0.7267	0.6197	0.8197	0.6676	inter-genic
SNP_A-1789815	rs11613793	chr12	112789139	1.4089	2.3699	1.0958	0.8447	0.9063	0.5664	0.6298	0.6724	0.6836	0.7618	0.6255	0.6857	genic
SNP_A-1789837	rs16839525	chr1	4687274	0.27	0.3865	0.1924	0.7414	0.6251	0.5387	0.6046	0.6026	0.6588	0.4442	0.4288	0.3356	genic
SNP_A-1789850	rs6426532	chr1	227272702	0.1689	0.1491	0.1706	0.5092	0.4229	0.4348	0.3245	0.5704	0.3353	0.2185	0.318	0.2658	inter-genic
SNP_A-1789851	rs17694839	chr20	15538487	1.4096	1.4722	1.5283	0.9346	1.2889	1.1299	0.9922	1.308	1.1146	0.7375	0.633	0.8017	inter-genic
SNP_A-1789997	rs45236	chr5	131468519	0.1034	0.1491	0.1029	0.6074	0.9117	0.8895	0.728	0.7364	0.7994	0.8957	1.2422	0.8912	inter-genic
SNP_A-1790043	rs2073233	chr20	12822585	1.7609	1.0839	1.0322	0.9465	0.8484	0.9223	1.0411	0.9419	0.6498	0.5726	0.6988	0.5271	inter-genic
SNP_A-1790089	rs4769892	chr13	30275870	0.6331	0.5944	0.6976	0.8659	0.7425	0.8776	0.8251	0.6994	0.9716	0.9202	0.9697	0.8072	inter-genic
SNP_A-1790100	rs2443956	chr11	79832847	1.0343	1.0661	1.2433	1.0242	1.0274	1.1064	1.1383	0.5623	0.8934	0.8174	0.6239	0.5308	inter-genic
SNP_A-1790202	rs926807	chrX	46528197	1.0509	1.0571	1.325	0.8037	1.0315	1.0968	1.1031	1.2725	0.8344	0.8843	0.7485	0.7366	inter-genic
SNP_A-1790210	rs17338512	chr2	2152335	1.0688	1.1413	1.6056	0.967	0.6777	0.8139	1.0311	1.0324	0.7458	0.9093	0.7221	0.702	genic
SNP_A-1790296	rs6426343	chr1	29737694	0.3415	0.3622	0.4271	0.8556	0.8332	0.6176	0.6308	0.6258	0.7374	0.7004	0.4944	0.5916	inter-genic
SNP_A-1790306	rs1886712	chr16	19991194	0.2613	0.2429	0.2801	0.3763	0.3164	0.3594	0.5226	0.4652	0.5219	0.3332	0.3021	0.5294	genic
SNP_A-1790368	rs11119302	chr1	207765166	1.0988	1.1154	1.1753	0.8847	0.8092	0.859	0.6174	0.5777	0.9161	0.9047	0.7935	0.932	inter-genic
SNP_A-1790375	rs2250092	chr2	121709391	0.457	0.8667	0.5616	0.9777	1.0522	1.0001	0.9426	0.8726	0.84	0.8723	0.9691	1.1306	genic
SNP_A-1790434	rs9612574	chr22	19341216	1.5028	1.3965	1.2686	1.1922	1.5413	0.9385	0.9712	1.3397	1.0339	0.8965	0.7705	0.8368	inter-genic
SNP_A-1790456	rs3788282	chr22	16615108	0.712	0.7144	0.7343	0.8875	0.9736	0.8829	0.9232	0.7846	0.9068	1.0275	0.9887	0.9216	genic
SNP_A-1790539	rs10409101	chr19	10482208	0.3454	0.2698	0.1586	0.3587	0.5842	0.4228	0.3659	0.2325	0.4038	0.336	0.3505	0.2599	inter-genic
SNP_A-1790664	rs12901345	chr15	66720414	0.3199	0.4481	0.3134	0.4958	0.3632	0.4475	0.6099	0.8413	0.4575	0.3938	0.4035	0.2961	genic
SNP_A-1790736	rs4149542	chr2	240604553	0.1306	0.1274	0.124	1.0246	1.0984	1.0947	0.9784	1.0656	0.8548	0.8981	1.0041	0.9002	genic
SNP_A-1790803	rs3749788	chr5	179684047	0.7926	1.0528	1.0657	0.1404	0.1984	0.361	0.2401	0.2053	0.2344	0.2329	0.1492	0.1606	genic
SNP_A-1790833	rs10737000	chr10	5499387	0.987	1.024	1.2662	0.8866	1.0604	1.0054	0.7982	1.0808	0.9096	0.5427	0.5158	0.4843	inter-genic
SNP_A-1791035	rs6138482	chr20	25007442	1.4345	1.3749	1.2206	1.1696	1.1646	0.8729	0.9393	1.0038	1.0261	0.9513	0.792	0.9809	genic
SNP_A-1791039	rs10115063	chr9	94863826	0.7876	0.9453	0.9245	0.7397	0.7371	0.7128	0.6012	0.7528	0.7013	0.4976	0.6166	0.4014	genic
SNP_A-1791099	rs7539545	chr1	15204190	0.0902	0.1016	0.1117	0.9591	0.6408	0.8348	0.8065	0.7379	0.7511	0.6165	0.546	0.6245	genic
SNP_A-1791186	rs1532155	chr15	73283380	0.8415	1.1986	1.0489	0.9577	1.0252	0.6926	1.1779	0.8534	0.6424	0.5025	0.7001	0.603	inter-genic
SNP_A-1791241	rs7846802	chr9	34437558	0.9832	1.2564	1.1475	0.8406	1.3268	0.8663	0.8866	0.8167	0.791	0.613	0.5927	0.7603	inter-genic
SNP_A-1791251	rs10000185	chr4	7560658	1.3453	1.2576	1.0704	0.9069	0.7933	0.6878	0.9548	0.8138	0.8368	0.8971	0.4388	0.5113	genic
SNP_A-1791346	rs382239	chr16	22555936	0.8276	0.8461	0.8611	0.895	1.0085	0.8978	1.0596	1.0584	0.9845	1.0618	1.2433	1.0692	inter-genic
SNP_A-1791349	rs4255604	chr12	103097845	1.081	1.1093	0.9829	0.7831	1.2079	0.9038	0.8698	0.6245	0.8076	0.7901	0.8269	1.0927	inter-genic
SNP_A-1791630	rs1513394	chr10	79777961	1.3537	1.2041	1.156	0.7046	0.8749	0.8309	0.7658	0.8784	0.7736	0.7275	0.6658	0.7886	inter-genic
SNP_A-1791652	rs7861740	chr9	6759429	0.1556	0.2091	0.1902	0.5401	0.5798	0.5657	0.5596	0.5161	0.7181	0.6968	0.5904	0.5784	genic
SNP_A-1791692	rs12940183	chr17	75506097	1.0263	1.1658	0.9962	0.8454	0.9609	0.9669	0.9038	0.7901	0.8604	0.6855	0.8408	0.7584	inter-genic
SNP_A-1791726	rs3787348	chr20	48630405	0.9613	1.1251	0.9892	0.7777	0.969	0.9396	0.8427	0.6377	0.885	0.8651	0.812	0.8788	genic
SNP_A-1791729	rs8141656	chr22	29070148	1.1413	1.5375	1.2397	1.1476	1.3113	1.2056	1.0984	1.0226	0.9298	0.8542	1.0875	1.0691	genic
SNP_A-1791734	rs12519922	chr5	31926775	0.709	1.2508	0.9548	0.4161	0.7117	0.5743	0.3468	0.4741	0.6111	0.6307	0.5771	0.6581	genic
SNP_A-1791752	rs10736285	chr10	121898842	0.9462	1.3282	1.0229	0.6455	0.542	0.7355	0.6255	0.6711	0.6202	0.7425	0.8067	0.9258	inter-genic
SNP_A-1791797	rs1822472	chr15	77096615	0.4342	0.4087	0.3153	0.6716	1.4588	1.1422	0.8172	1.0482	1.0064	0.9499	0.8703	0.7251	genic
SNP_A-1791809	rs250583	chr16	23311011	0.507	0.9678	0.3392	1.148	0.9053	0.989	0.7335	0.7693	0.9206	1.004	1.2053	1.054	genic
SNP_A-1791814	rs743632	chr11	122934509	0.1565	0.119	0.2573	0.3969	0.2674	0.428	0.362	0.4109	0.6294	0.5228	0.4277	0.4107	genic
SNP_A-1792087	rs11038217	chr11	44902262	0.6312	0.7683	0.7481	0.9892	1.1237	0.9687	1.0621	0.8278	0.9924	1.0266	1.0138	1.0985	genic
SNP_A-1792107	rs4075302	chr11	60778731	0.6619	0.8132	0.9561	0.6819	0.6672	0.4988	0.7213	0.5175	0.5222	0.3068	0.1671	0.25	inter-genic
SNP_A-1792131	rs7071133	chr10	131762346	0.4024	0.4989	0.3748	0.7387	0.8717	0.7944	0.7826	0.9638	0.8608	0.6852	0.6868	0.8836	inter-genic
SNP_A-1792176	rs2000467	chr22	22571533	0.9519	0.9087	0.8577	0.8088	0.5816	0.8734	0.875	0.4998	0.6272	0.4866	0.7167	0.36	genic
SNP_A-1792183	rs4781161	chr16	11899758	0.9975	1.4666	1.371	1.0507	1.1642	0.9979	1.0059	1.185	1.0734	0.787	0.9113	1.1075	genic
SNP_A-1792186	rs7929703	chr11	121709753	1.2881	1.3689	1.4031	1.035	1.2783	1.0797	1.2307	1.1365	1.0237	1.2562	1.4364	1.5424	inter-genic
SNP_A-1792192	rs13026163	chr2	145582981	0.3353	0.2235	0.2779	0.9878	1.1635	0.9425	0.9457	1.0103	0.9382	0.7585	0.846	0.9896	inter-genic
SNP_A-1792228	rs10987266	chr9	128203283	1.2353	1.7348	1.0438	0.8975	1.16	0.8169	0.7844	1.0578	0.8327	0.9509	0.7094	0.8478	inter-genic
SNP_A-1792263	rs3775939	chr4	9634394	0.848	0.8973	0.896	0.9141	0.8645	0.6231	0.8139	0.7265	0.771	0.7626	0.706	0.545	genic
SNP_A-1792280	rs138981	chr22	41927759	1.0372	1.4875	1.2943	1.0709	1.2078	0.8907	0.9323	1.0239	0.9569	1.0698	0.9911	0.8333	inter-genic
SNP_A-1792321	rs1846443	chr11	88076669	0.997	0.9971	0.7518	1.3048	1.0347	1.0217	1.1964	1.0423	0.9876	1.0781	0.9901	1.0831	genic
SNP_A-1792332	rs11965495	chr6	90719014	0.7669	0.7212	0.9203	0.3157	0.3732	0.4939	0.2967	0.3947	0.5809	0.5164	0.5017	0.5849	genic
SNP_A-1792381	rs4684960	chr3	13582746	1.1337	0.8483	0.9876	1.0433	0.8267	0.6977	0.7197	0.8007	0.8441	0.4685	0.4377	0.4162	genic
SNP_A-1792420	rs2158917	chr17	67437704	0.9213	1.0174	0.8204	1.0893	1.1298	1.0763	1.188	0.8597	1.0051	0.9919	1.1297	1.1844	inter-genic
SNP_A-1792459	rs1029561	chr7	26599553	1.0797	1.8388	1.2686	0.9724	1.7056	0.8891	0.8823	0.8088	0.9121	1.073	0.8419	0.9665	inter-genic
SNP_A-1792462	rs201402	chr12	97756322	0.711	0.5461	0.5288	0.2251	0.098	0.3206	0.3607	0.2946	0.2751	0.2492	0.3163	0.3217	genic
SNP_A-1792606	rs2622704	chr3	139272593	1.1776	1.268	1.0286	1.0369	1.2639	0.8225	1.032	0.9922	0.9925	0.7934	0.8013	0.7805	genic
SNP_A-1792624	rs2933058	chr8	70772461	1.4042	1.9718	1.5827	0.84	1.1106	1.3529	1.0688	0.8093	1.267	1.1584	0.8654	1.1366	genic
SNP_A-1792691	rs2996066	chr9	6721786	1.201	1.3465	1.3802	0.8344	1.0298	1.1666	0.8056	1.2784	1.1628	0.7727	0.72	1.0944	inter-genic
SNP_A-1792850	rs3731569	chr2	197709564	0.7348	1.1942	0.9588	0.4805	0.5865	0.7215	0.4545	0.5226	0.5243	0.3991	0.6542	0.5541	genic
SNP_A-1792957	rs3134190	chr8	96669266	0.1873	0.1788	0.1908	0.4797	0.4825	0.7235	0.246	0.367	0.5595	0.474	0.4128	0.5322	inter-genic
SNP_A-1793083	rs1227937	chr10	70915623	0.4151	0.3047	0.5327	0.8376	0.763	1.3565	0.9229	1.0121	0.9746	0.7535	0.9814	0.5383	genic
SNP_A-1793090	rs7016818	chr8	2434687	0.7759	0.6646	0.6387	1.0821	0.8804	1.0513	1.0804	0.8411	1.0435	0.9512	1.2954	1.1211	inter-genic
SNP_A-1793094	rs4075152	chr3	58360234	1.1423	1.3326	1.3772	0.8696	0.9852	0.9015	0.7248	1.0158	1.0019	0.5565	0.5593	0.6529	genic
SNP_A-1793116	rs11938552	chr4	120129094	0.2607	0.5159	0.4273	0.8357	0.8452	1.0049	0.8477	0.9971	0.8998	1.1551	1.3119	1.2135	genic
SNP_A-1793161	rs654933	chr18	8406950	0.9937	1.0121	1.0804	0.9067	0.9817	0.8614	0.8974	0.9542	0.8634	0.8421	0.9547	0.7126	inter-genic
SNP_A-1793441	rs9894902	chr17	49236280	1.2586	1.4602	1.377	0.9628	1.448	1.0712	1.3369	1.2422	1.089	1.0078	1.0133	1.1998	inter-genic
SNP_A-1793551	rs2032774	chr12	95175390	0.4155	0.6493	0.2596	0.5421	0.5895	1.0076	0.4894	0.3542	0.8394	0.7999	0.7443	0.7482	genic
SNP_A-1793689	rs10426347	chr19	58604054	1.1496	1.3116	1.1025	0.9785	1.103	1.0117	1.0671	0.9921	1.0203	0.9356	0.8141	0.9643	genic
SNP_A-1793744	rs11621877	chr14	61009324	1.2279	1.4805	0.9398	0.3869	0.439	0.6695	0.3556	0.5331	0.3963	0.3468	0.4208	0.4797	genic
SNP_A-1793881	rs13020966	chr2	134311991	0.3055	0.3036	0.2237	0.3866	0.4663	0.5528	0.4609	0.5592	0.654	0.3991	0.6151	0.5528	inter-genic
SNP_A-1793948	rs2207220	chr20	40103144	0.9529	0.9332	0.9903	0.7464	0.9516	0.9426	0.7854	0.5977	0.6568	0.6555	0.7953	0.8668	inter-genic
SNP_A-1794004	rs1250105	chr4	1193265	0.1538	0.1075	0.1073	0.688	0.5849	0.516	0.8611	1.4201	0.6584	0.4049	0.4601	0.3002	inter-genic
SNP_A-1794131	rs885345	chr9	132009791	0.1585	0.0994	0.0888	0.4287	0.4961	0.5061	0.5733	0.675	0.7913	0.5719	0.4593	0.3572	genic
SNP_A-1794159	rs9920257	chr15	74256581	0.1184	0.2842	0.3657	0.7136	0.3363	0.7031	0.4352	0.5789	0.8821	0.4434	0.4547	0.3592	inter-genic
SNP_A-1794267	rs11017716	chr10	132787614	1.3423	1.9062	1.1934	0.7579	1.4607	1.0252	0.8381	1.0721	0.9561	0.8622	0.7525	1.2519	genic
SNP_A-1794345	rs4852366	chr2	75365656	0.9836	0.991	1.0592	0.8198	0.5497	0.6669	0.796	0.4569	0.9626	1.1238	0.8217	0.8633	inter-genic
SNP_A-1794369	rs1891572	chr20	59852651	0.9177	0.7893	1.1375	0.7004	0.8386	0.8956	0.6023	0.9251	0.867	0.5878	0.694	0.7364	genic
SNP_A-1794487	rs2541953	chr22	19711646	0.6681	0.6729	0.8415	0.5548	0.3849	0.6283	0.314	0.2107	0.5856	1.0104	0.4797	0.5586	genic
SNP_A-1794521	rs7903491	chr10	68587170	1.2134	1.6631	1.3726	0.9543	1.155	1.3322	0.9981	1.0527	1.1168	0.8625	0.8674	1.0012	genic
SNP_A-1794527	rs9380893	chr6	39853414	0.252	0.2414	0.3152	0.4093	0.4603	0.5197	0.4537	0.3787	0.8516	0.932	0.6879	0.8334	inter-genic
SNP_A-1794542	rs2550998	chr7	133147173	0.9645	1.5242	1.2724	0.6307	1.4003	0.8585	0.9464	0.8382	1.1705	0.544	0.9479	0.8482	genic
SNP_A-1794550	rs2070720	chr17	59372505	1.2727	1.6994	1.3319	1.0695	1.242	1.14	1.0717	1.0514	1.0627	0.7604	0.8626	0.8044	genic
SNP_A-1794560	rs17251664	chr11	32772551	1.1653	1.2858	1.0541	1.0858	1.1588	0.9369	0.9797	1.1069	0.8928	0.849	0.8611	0.9008	genic
SNP_A-1794574	rs7861829	chr9	138259864	0.1683	0.1185	0.1574	0.6387	0.5477	0.5822	0.7809	0.6346	0.7599	0.6681	0.6456	0.6211	genic
SNP_A-1794578	rs4666828	chr2	182821396	0.4361	0.8485	0.4681	0.8474	1.2959	1.2392	0.8684	0.8194	1.1159	0.9522	1.3778	1.0822	genic
SNP_A-1794593	rs9880049	chr3	68459303	0.8692	0.8431	0.7635	1.0258	1.0047	0.9327	0.9679	0.8779	0.9607	1.1657	0.9619	0.8474	genic
SNP_A-1794618	rs7099179	chr10	3254590	0.9204	1.4254	0.9514	0.5626	0.8898	0.6655	0.7979	0.4942	0.6657	0.7487	0.806	1.1664	inter-genic
SNP_A-1794621	rs7216650	chr17	9904138	0.9747	0.8992	0.8082	0.6321	0.3275	0.6148	0.6349	0.6248	0.6101	0.9682	0.6707	0.6993	genic
SNP_A-1794648	rs4498025	chr3	12456375	1.1512	1.7798	1.0507	1.1978	1.1864	0.8979	0.9659	0.8995	0.6847	0.9828	0.7371	1.1196	inter-genic
SNP_A-1794705	rs309310	chr2	7075683	0.0444	0.0799	0.0649	0.76	0.5012	0.6774	0.9219	0.9707	0.7127	0.5292	0.6112	0.3103	genic
SNP_A-1794795	rs10026950	chr4	86697201	1.1678	1.3808	1.2594	1.3254	1.2039	0.8745	1.2754	1.3378	0.8745	0.9936	0.8575	0.7079	genic
SNP_A-1794843	rs16940493	chr15	56633802	1.1548	1.383	1.3623	0.8059	0.7574	0.9507	0.7661	0.4948	0.7349	0.9835	0.9204	0.8859	genic
SNP_A-1794861	rs10131732	chr14	101111808	1.1498	1.318	1.157	1.0999	1.2501	0.9614	1.2086	0.9169	1.0083	0.7961	1.0801	0.8881	inter-genic
SNP_A-1794879	rs16987420	chr20	36636376	0.9819	1.5383	1.0471	0.8718	0.8582	0.828	0.6607	0.6875	0.7148	0.6361	0.8477	0.827	genic
SNP_A-1794884	rs2291311	chr2	179337706	0.6318	0.6164	0.5839	1.1406	1.1185	0.9553	1.2365	1.0165	1.0505	0.8573	1.207	1.0109	genic
SNP_A-1794913	rs12830193	chr12	99878624	0.6446	0.5235	0.5647	0.6551	0.5559	0.8042	0.4851	0.4854	0.7606	0.9923	1.0302	0.9384	genic
SNP_A-1794920	rs16868330	chr4	16777924	0.9059	1.1023	1.0284	0.4638	0.5841	0.6559	0.6465	0.5177	0.6773	0.5257	0.6384	0.8249	inter-genic
SNP_A-1794948	rs9846000	chr3	18059431	0.74	0.454	0.707	0.6216	0.6333	0.9363	0.7405	0.5702	1.0063	1.1869	1.1512	1.1926	inter-genic
SNP_A-1794977	rs4707796	chr6	94133139	0.1119	0.211	0.1514	0.6601	0.9387	0.8181	0.6829	0.5106	1.0939	0.8569	0.7933	1.0541	genic
SNP_A-1794983	rs6598198	chr12	131118447	0.7523	0.9314	0.7275	0.7869	1.1591	1.0424	0.9064	0.9455	1.0426	0.6121	0.6814	0.5706	genic
SNP_A-1795083	rs8142788	chr22	27730515	0.1643	0.3232	0.2041	0.4987	0.6534	0.7332	0.6271	0.7117	0.5011	0.7231	0.3364	0.89	genic
SNP_A-1795148	rs11673029	chr19	63183439	0.7329	0.7271	0.5647	0.86	0.5676	0.9292	0.623	0.5576	1.2336	1.7276	1.5857	1.2366	genic
SNP_A-1795169	rs10878092	chr12	62560947	0.5782	0.6174	0.6804	0.697	0.84	0.702	0.9256	0.6474	0.8578	0.8422	0.9629	0.8238	genic
SNP_A-1795263	rs11945595	chr4	183097901	1.0512	0.9184	1.0021	0.682	0.7268	0.922	0.5521	0.7131	0.7448	0.7217	0.8952	0.6085	inter-genic
SNP_A-1795292	rs6913255	chr6	168923652	0.1635	0.1495	0.0971	1.4791	1.345	1.0742	1.5563	1.185	1.0294	1.2414	2.2031	1.7399	inter-genic
SNP_A-1795370	rs898467	chr8	27770841	0.8229	1.062	1.0348	0.5078	0.6595	0.7411	0.5922	0.775	0.5372	0.8809	0.8919	1.235	inter-genic
SNP_A-1795383	rs17077983	chr13	32356471	0.1507	0.1086	0.1318	0.0884	0.0756	0.2099	0.1585	0.1034	0.2809	0.2441	0.1859	0.2965	inter-genic
SNP_A-1795412	rs6761044	chr2	241421564	0.1683	0.1296	0.1795	0.5837	0.7603	0.5607	0.5662	0.3879	0.7053	0.6315	0.7885	0.5409	inter-genic
SNP_A-1795528	rs6546487	chr2	69267837	1.3518	1.559	1.074	0.7522	1.4546	0.8161	0.8811	0.8418	0.7936	1.1267	0.8083	1.2283	genic
SNP_A-1795621	rs2468670	chr8	140577963	1.1462	1.6987	1.1787	1.1344	1.1028	0.9975	1.0724	0.708	0.9418	0.9637	0.926	1.0922	inter-genic
SNP_A-1795737	rs1076346	chr12	2424539	1.2821	0.8902	1.4118	0.977	1.1553	1.0547	1.1765	1.2777	0.7306	0.6983	0.6575	0.5497	genic
SNP_A-1795777	rs16981284	chr20	55729118	0.4907	0.2685	0.4135	1.0505	0.6027	0.8113	0.8654	0.9621	0.828	0.9185	0.7487	0.8669	inter-genic
SNP_A-1795814	rs10978956	chr9	109437701	0.93	0.901	0.9367	0.6347	0.6039	0.5065	0.6485	1.0127	0.7355	0.5008	0.424	0.4388	inter-genic
SNP_A-1795870	rs441354	chr16	82299253	0.111	0.0681	0.09	0.7465	0.6621	0.759	0.6735	0.6353	0.887	0.9022	0.8068	0.9665	genic
SNP_A-1795880	rs1971692	chr9	124904313	0.3126	0.2081	0.2446	0.5575	0.403	0.6574	0.6446	0.476	0.6434	0.6938	0.6485	0.6834	genic
SNP_A-1795929	rs999746	chr8	20339219	0.6888	0.8983	0.7065	0.436	0.2468	0.3546	0.4864	0.3466	0.4689	0.2297	0.2329	0.2768	inter-genic
SNP_A-1795951	rs2870942	chr12	65888792	0.5041	0.3775	0.4246	0.6261	0.8522	0.8171	0.6202	0.8384	0.5307	0.5874	0.6817	0.5793	inter-genic
SNP_A-1796029	rs9884525	chr4	141501078	0.7574	0.8919	0.7438	0.9681	1.1484	1.1164	1.112	1.1342	0.7487	1.218	1.1157	1.059	genic
SNP_A-1796055	rs4148535	chr13	94517795	1.3239	1.5052	1.1243	0.885	0.8679	0.9598	0.877	0.6946	0.8221	0.8244	0.7884	0.7732	genic
SNP_A-1796091	rs11057532	chr12	123287324	0.937	1.6439	1.1761	0.6767	0.8774	1.0306	0.5297	0.5283	0.6939	1.0779	1.2528	1.6809	inter-genic
SNP_A-1796092	rs1890854	chr13	68285687	0.4557	0.6322	0.5807	0.7414	0.6554	0.8643	0.9738	0.4191	0.6463	0.6899	1.1458	0.7706	inter-genic
SNP_A-1796097	rs17124563	chr14	51364273	0.1807	0.4629	0.2251	0.446	0.7666	0.4482	0.712	0.3819	0.4476	0.3186	0.4663	0.4902	inter-genic
SNP_A-1796169	rs876320	chr4	15540059	0.3309	0.6518	0.1588	0.9597	1.0339	0.7395	0.7541	0.8412	0.8726	0.9733	0.7457	1.6014	inter-genic
SNP_A-1796246	rs304720	chr19	48801696	1.1921	1.3357	1.0629	1.2	0.8271	0.59	0.9794	1.1159	0.9618	0.7312	0.6143	0.6816	inter-genic
SNP_A-1796267	rs11199495	chr10	122439231	0.9693	1.0553	0.9608	0.5656	0.7323	0.9796	0.6284	0.8618	0.6733	0.4488	0.386	0.6155	inter-genic
SNP_A-1796433	rs12700862	chr7	28308135	1.1962	2.1866	1.003	0.4881	0.5687	0.8463	0.5723	0.4028	0.7215	0.8152	0.965	0.6987	genic
SNP_A-1796442	rs17197037	chr14	20795494	0.1268	0.1609	0.1726	0.4451	0.4176	0.6004	0.5604	0.4227	0.6003	0.9674	0.8221	0.9739	genic
SNP_A-1796497	rs11574637	chr16	31276375	1.0086	0.8969	0.8751	0.8114	0.7854	0.6707	0.7875	0.7593	0.673	0.5483	0.5825	0.6121	genic
SNP_A-1796526	rs16951546	chr17	47940821	0.0302	0.072	0.0529	0.6011	0.4983	0.4314	0.6881	0.7219	0.7452	0.4088	0.7028	0.5711	inter-genic
SNP_A-1796586	rs9380492	chr6	35208394	0.8027	0.656	0.7198	0.7252	0.6889	0.9012	0.7385	0.5623	1.0396	1.1246	1.0546	1.2015	genic
SNP_A-1796653	rs16834018	chr2	136871822	1.1418	0.9704	0.8024	1.418	1.1737	1.0672	1.3569	1.248	0.9273	0.9759	0.989	0.8552	inter-genic
SNP_A-1796721	rs2119019	chr2	42912938	1.2935	1.1582	1.1025	1.0102	1.2839	0.8002	0.9029	1.1211	0.9418	0.8226	0.7976	0.8345	inter-genic
SNP_A-1796749	rs16983639	chr2	17617317	1.1091	1.1537	0.9853	0.9346	0.9415	0.9492	1.0311	0.9006	0.8747	0.7305	0.8068	0.7708	genic
SNP_A-1796786	rs6912006	chr6	127764324	0.7842	0.7592	0.7774	0.951	0.7634	0.7823	0.9336	1.0492	1.0119	1.0287	0.9451	1.1438	inter-genic
SNP_A-1796797	rs6104053	chr20	43251428	0.6337	0.6365	0.714	0.9189	0.7976	0.8053	1.0461	0.7115	0.9341	0.784	0.9937	0.8963	inter-genic
SNP_A-1796921	rs1390750	chr3	83022744	0.9845	1.1321	0.8135	0.9789	1.5516	0.9387	1.2998	1.4248	1.0556	1.0578	1.0774	1.2492	inter-genic
SNP_A-1796955	rs3767183	chr1	178409687	0.0468	0.0633	0.0238	0.3053	0.3914	0.3665	0.4243	0.5848	0.399	0.4539	0.475	0.5773	genic
SNP_A-1797042	rs12573360	chr10	6251884	1.453	1.2749	1.1454	0.842	0.9678	0.8749	0.7739	1.3005	0.787	0.6075	0.6462	0.7284	genic
SNP_A-1797160	rs990626	chr2	169705297	1.0556	1.083	0.9465	1.0105	0.8777	0.7013	0.7884	0.8689	0.8304	0.7355	0.7911	0.8356	genic
SNP_A-1797183	rs7325299	chr13	23483206	0.2723	0.3127	0.4752	0.9064	0.795	0.7098	0.7678	0.8247	1.1066	0.9272	1.1085	0.8474	inter-genic
SNP_A-1797205	rs2968983	chr4	131026211	0.5623	0.3441	0.5705	0.9184	1.0174	0.857	0.8915	0.7424	0.9108	0.8104	0.8511	0.9602	inter-genic
SNP_A-1797275	rs9377153	chr6	149054863	0.853	0.8154	0.8491	1.1128	1.0985	1.1731	1.1494	1.2148	1.0756	0.8571	0.8722	0.8167	inter-genic
SNP_A-1797318	rs2193461	chr2	65795282	1.112	1.3467	1.1131	0.4669	0.5642	0.879	0.5045	0.5195	0.5737	0.6006	0.666	0.6864	inter-genic
SNP_A-1797321	rs981009	chr2	40114514	1.2636	1.1175	0.9983	0.8814	0.917	0.9086	0.9729	0.9137	0.7771	0.8424	0.8077	1.0805	inter-genic
SNP_A-1797346	rs5967282	chrX	100401988	0.2579	0.8266	1.0886	0.1841	0.4573	0.614	0.3157	0.6027	0.4023	0.5431	0.6936	0.5868	genic
SNP_A-1797538	rs6764188	chr3	57106569	1.6041	1.4627	1.3598	1.156	1.4025	1.2502	1.3845	1.4053	0.9063	0.6724	0.8707	0.8882	genic
SNP_A-1797562	rs7308307	chr12	129238806	1.0823	1.1873	1.3297	0.8229	1.2647	1.0733	0.9222	1.2345	0.9231	0.9598	1.1482	0.8023	inter-genic
SNP_A-1797625	rs16992133	chr22	32047584	1.4785	1.5853	1.2939	0.7072	1.1097	1.0487	0.7339	0.7474	0.9509	1.2323	0.8275	1.0091	genic
SNP_A-1797691	rs4712451	chr6	10344111	0.7391	0.5384	0.6626	0.902	1.3388	1.2605	0.6945	0.5131	1.0662	1.2402	0.8064	0.6321	inter-genic
SNP_A-1797720	rs11755956	chr6	168529331	0.3567	0.3307	0.4424	0.8758	0.7331	0.6598	1.0615	1.0468	0.9089	0.7222	0.7181	0.5966	inter-genic
SNP_A-1797728	rs2297866	chr9	128894020	0.7022	0.8647	0.5742	1.5239	1.4344	1.0228	0.991	0.9046	0.9238	1.3277	1.1341	1.3681	genic
SNP_A-1797744	rs17119043	chr12	51463627	0.9532	0.8473	0.8756	1.017	1.0929	1.2438	1.0086	1.0119	1.1435	0.888	0.8301	0.9645	inter-genic
SNP_A-1797776	rs3734327	chr6	37407414	1.0829	1.3425	1.2194	0.8567	0.8329	0.9631	0.8235	0.7311	0.7974	1.3084	0.9889	1.0601	genic
SNP_A-1797784	rs2342807	chr7	132077143	1.3495	1.0922	1.3767	0.821	1.1226	1.0218	0.8439	0.8512	1.0131	1.0797	0.8511	0.8869	inter-genic
SNP_A-1797791	rs11599156	chr10	36702672	0.6991	0.5924	0.6133	1.3065	0.8792	0.8017	0.9587	0.6877	0.7633	1.0017	0.8079	0.7169	inter-genic
SNP_A-1797807	rs408906	chr16	45307360	0.6629	0.6275	0.5858	0.9947	0.9354	0.7872	0.8875	1.4321	0.7638	0.8388	0.6015	0.5627	genic
SNP_A-1797808	rs449778	chr16	45307446	0.092	0.1291	0.1155	0.717	1.3344	0.76	0.9033	1.0809	0.8904	0.5292	0.7671	0.6181	genic
SNP_A-1797882	rs16871204	chr6	11385511	0.8486	0.8347	0.8365	0.6536	0.6184	0.7387	0.5716	0.5661	0.7311	0.6684	0.6251	0.691	inter-genic
SNP_A-1797936	rs12067652	chr1	232974711	0.3182	0.2986	0.2995	0.4949	0.5111	0.3715	0.7844	0.5758	0.4255	0.5447	0.3995	0.5327	inter-genic
SNP_A-1798147	rs11112394	chr12	104075700	0.9921	0.9361	1.2393	0.692	0.9305	0.8551	0.8336	0.8529	0.9537	0.9422	1.0948	1.4802	inter-genic
SNP_A-1798253	rs10129201	chr14	44489922	1.645	1.7229	1.8787	0.9324	0.9999	1.0782	2.1097	1.1076	0.7689	1.6058	1.1182	1.0616	genic
SNP_A-1798287	rs10039903	chr5	136436236	0.058	0.121	0.1222	0.1699	0.2591	0.2833	0.2169	0.197	0.38	0.2194	0.3113	0.228	genic
SNP_A-1798302	rs11139946	chr9	84988860	1.2906	1.7082	1.2453	1.0013	0.9845	0.9259	0.8277	0.8258	0.945	0.813	1.022	0.9368	inter-genic
SNP_A-1798308	rs771302	chr2	6995482	0.2496	0.1838	0.187	0.4872	0.361	0.7196	0.6608	0.7276	0.5687	0.3712	0.401	0.4366	genic
SNP_A-1798313	rs6135332	chr20	14974075	0.6712	0.6235	0.6904	0.7609	0.9119	0.8253	0.9027	0.634	0.8428	1.0446	0.9479	0.8217	inter-genic
SNP_A-1798382	rs2802410	chr13	46608298	0.1481	0.1899	0.1851	0.5993	0.836	1.0223	0.6768	0.5886	0.8712	0.6748	0.797	0.8064	inter-genic
SNP_A-1798482	rs10786223	chr10	97307208	1.1705	1.0967	0.9329	0.3934	0.5179	0.6966	0.7273	0.8133	0.7496	0.5521	0.6489	0.7229	genic
SNP_A-1798543	rs12494063	chr3	31195088	1.0585	1.0194	1.1372	0.8047	0.9535	0.842	0.8578	0.7409	0.8482	0.733	0.751	0.5428	inter-genic
SNP_A-1798755	rs11776584	chr8	74385323	0.6477	0.6959	0.7386	0.8266	0.6761	1.0298	0.8324	0.5279	0.9264	1.3881	1.2887	1.1666	genic
SNP_A-1798785	rs10891430	chr11	112138641	1.3955	1.2281	0.856	0.1968	0.3878	0.4545	0.1203	0.289	0.2289	0.319	0.2664	0.2952	inter-genic
SNP_A-1799163	rs899695	chr4	5803785	0.7815	1.1267	0.6917	0.9533	0.8932	1.1148	0.9186	0.8954	1.0046	0.8728	0.9263	0.9141	genic
SNP_A-1799165	rs2287033	chr2	102377669	0.5504	0.4719	0.4634	0.542	0.3425	0.8124	0.4426	0.3551	0.8184	0.8442	0.9758	0.7291	genic
SNP_A-1799427	rs7922626	chr10	2772413	1.0006	1.133	1.1733	0.745	0.8598	0.8434	0.6658	0.9884	0.8665	0.9714	0.9608	0.8709	inter-genic
SNP_A-1799726	rs999894	chr1	112113734	0.6531	0.6677	0.5937	0.579	0.823	1.0236	0.909	0.6577	0.8454	1.0182	1.1596	1.1293	inter-genic
SNP_A-1799768	rs1871626	chr10	1156400	0.6963	0.7309	0.7763	0.8447	0.9667	0.9453	0.995	0.9677	0.9542	0.8603	0.9587	1.0697	genic
SNP_A-1799804	rs7124474	chr11	56725535	0.1704	0.2153	0.185	0.6242	0.6539	0.8588	0.6276	0.711	0.5028	0.4465	0.6642	0.4575	inter-genic
SNP_A-1799828	rs4800152	chr18	19038342	0.1404	0.1518	0.3438	0.8935	0.6872	0.818	0.9306	0.8282	0.9054	0.9561	0.8846	1.0637	genic
SNP_A-1799878	rs4965327	chr15	99016197	0.8287	1.1222	1.2307	0.7944	1.1306	0.6904	0.756	0.6578	0.7638	1.1067	1.1602	0.8371	inter-genic
SNP_A-1799891	rs4279343	chr5	33633292	0.4794	0.462	0.2651	0.9056	1.0775	0.804	0.6766	0.8495	0.8639	0.5875	0.6783	1.0418	genic
SNP_A-1799903	rs571259	chr6	167891634	0.4126	0.5958	0.5526	0.6354	0.8822	0.8024	0.8136	0.6207	0.8356	0.847	0.9162	0.6271	inter-genic
SNP_A-1799917	rs4770984	chr13	25946029	0.1666	0.1546	0.3644	0.6756	0.8885	0.9028	0.9712	0.6372	0.9041	0.8429	0.9116	0.7503	inter-genic
SNP_A-1799932	rs9425722	chr1	171711268	0.487	0.6678	0.6276	0.8117	1.3035	1.1073	1.0823	0.9946	0.8175	0.9218	1.2124	1.1263	inter-genic
SNP_A-1799996	rs7078711	chr10	5784991	0.7494	1.2976	1.4198	0.6924	1.0489	0.8491	0.5849	0.6642	1.087	1.1578	0.9048	1.1852	inter-genic
SNP_A-1800087	rs17749656	chr8	96633346	1.0555	1.1331	0.9132	1.0401	1.4872	1.1941	0.9611	1.2383	1.0242	1.2861	1.3449	1.6051	inter-genic
SNP_A-1800239	rs17824255	chr3	6036511	0.3476	0.3206	0.4825	0.5473	0.6097	0.6387	0.5313	0.7248	0.6808	0.7164	0.8285	0.7891	inter-genic
SNP_A-1800311	rs11652842	chr17	76868173	1.1681	1.1328	1.0995	0.9947	1.0098	0.6997	1.0214	0.9798	1.0279	0.7009	0.7573	0.5853	inter-genic
SNP_A-1800333	rs797208	chr13	32658737	0.6507	1.0268	0.8551	0.404	0.6629	0.6466	0.3315	0.1848	0.5919	0.5924	0.4133	0.6098	genic
SNP_A-1800399	rs3861786	chr11	4604240	0.2588	0.4639	0.3218	0.5187	0.747	0.6405	0.4537	0.5036	0.6103	0.618	0.491	0.6307	inter-genic
SNP_A-1800406	rs10774202	chr12	4147708	0.7197	0.7014	0.6428	0.941	0.8918	0.9128	0.9626	0.9828	1.075	0.9964	0.9657	0.9627	inter-genic
SNP_A-1800431	rs8141797	chr22	22912041	0.9336	1.0634	1.0671	0.8966	1.016	1.0009	0.812	0.9608	0.9237	0.7678	0.8941	0.5745	genic
SNP_A-1800437	rs413387	chr5	108711147	0.2745	0.2656	0.4251	0.7543	0.7849	0.9499	0.6639	0.8613	0.9753	0.8358	1.408	0.9677	genic
SNP_A-1800553	rs1879818	chr8	141516084	0.4505	0.9372	0.3688	0.8174	0.9526	0.9938	0.9831	0.702	0.8117	0.7772	0.9202	0.995	genic
SNP_A-1800587	rs7614051	chr3	184714071	0.4459	0.4887	0.4237	0.6978	0.9525	1.0154	1.2597	1.1721	0.6971	0.4133	0.5977	0.6984	genic
SNP_A-1800595	rs17710615	chr5	57789797	1.1679	1.3693	0.9995	0.5132	0.6161	0.4908	0.5792	0.5709	0.6282	1.1747	0.7795	1.0758	genic
SNP_A-1800599	rs10771978	chr12	32717095	0.9178	1.3657	0.9815	0.8445	0.8147	0.9241	0.8897	0.7797	0.8014	0.8443	1.0285	1.0471	inter-genic
SNP_A-1800602	rs12905500	chr15	66140630	0.8809	0.9415	0.9874	0.4316	0.569	0.85	0.7551	0.6312	0.7427	0.5781	0.6222	0.7316	genic
SNP_A-1800608	rs1359873	chr13	74194810	0.4598	0.6756	0.5046	0.694	0.5468	0.8969	0.4418	0.4817	0.7863	1.0824	1.1559	0.9598	inter-genic
SNP_A-1800684	rs11214188	chr11	111769501	0.4433	0.3125	0.2297	0.3673	0.6942	1.079	0.2958	0.4382	0.6448	0.6262	0.8902	0.9545	inter-genic
SNP_A-1800711	rs3751434	chr13	39942340	0.887	0.7153	0.9024	0.3122	0.3634	0.4862	0.5043	0.451	0.5699	0.326	0.4122	0.3699	genic
SNP_A-1800738	rs1911346	chr10	67933993	1.228	1.3409	1.156	0.8498	0.9575	0.8684	0.9294	0.7368	0.942	0.9536	1.0471	0.7486	genic
SNP_A-1800828	rs7798157	chr7	76337248	0.8109	1.1521	0.7494	0.5672	0.6276	0.6896	0.5249	0.4745	0.5144	0.6482	0.7767	0.6621	inter-genic
SNP_A-1800917	rs9930703	chr16	58945106	1.4589	1.8981	1.3176	1.3774	1.0413	0.9188	0.8832	0.8064	1.1471	1.1029	0.7672	1.0215	inter-genic
SNP_A-1800946	rs2820079	chr1	111560059	1.0581	1.2711	1.0824	0.8073	0.8794	0.8523	0.8497	0.6325	0.6961	0.9874	0.8989	0.9965	inter-genic
SNP_A-1800980	rs17725600	chr4	146246884	0.9965	1.2736	1.521	0.9535	0.9234	1.0209	0.924	0.4978	1.0986	1.1426	1.1303	0.9024	genic
SNP_A-1801089	rs2516478	chr6	31606716	0.0799	0.0741	0.08	0.5332	0.8317	0.7313	0.5501	0.7181	0.6519	0.8878	0.9015	1.0514	genic
SNP_A-1801121	rs16960585	chr15	33256528	1.0169	1.102	0.8518	1.0783	0.9507	1.2615	1.0541	0.6867	1.2777	1.3228	1.2812	1.3985	inter-genic
SNP_A-1801159	rs16942093	chr15	86967170	0.9392	1.4598	0.6608	0.2452	0.7019	0.3829	0.3593	0.3947	0.5102	0.3838	0.6506	0.6327	genic
SNP_A-1801262	rs11710946	chr3	7221241	0.9051	1.1005	0.8691	0.7277	0.6027	0.6861	0.7885	0.8956	0.7389	0.9921	0.8534	0.7866	genic
SNP_A-1801377	rs10521267	chr16	51166173	1.181	1.5729	1.1675	0.8607	0.9404	0.8307	1.5002	1.0457	0.7817	0.9443	1.1832	1.0163	inter-genic
SNP_A-1801379	rs1481472	chr8	51557371	0.3688	0.164	0.1452	0.4377	0.3772	0.6521	0.6002	0.7681	0.7814	0.963	0.5753	0.5939	genic
SNP_A-1801419	rs6761309	chr2	8437959	0.9174	0.9094	1.0437	0.8626	0.7431	0.8655	0.6348	1.0143	0.8375	0.6443	0.5459	0.7225	inter-genic
SNP_A-1801459	rs11580688	chr1	13989815	0.3009	0.3753	0.2663	0.4375	0.6333	0.6472	0.8174	0.5457	0.8392	0.7533	0.6461	0.5964	genic
SNP_A-1801468	rs1258412	chr2	88398702	0.1813	0.2289	0.1873	0.5463	0.5945	0.7343	0.7469	0.5086	0.8812	0.6909	0.7798	0.8439	inter-genic
SNP_A-1801493	rs16871474	chr5	3289906	1.1675	1.4895	1.0875	1.1151	1.115	1.1996	1.0609	0.9188	0.8948	0.7907	0.9955	0.9636	inter-genic
SNP_A-1801574	rs2282978	chr7	92102346	0.9331	1.0791	0.9055	0.6218	0.5152	0.4428	0.6218	0.7924	0.5145	0.4472	0.3615	0.5023	genic
SNP_A-1801581	rs10902450	chr12	130844483	1.061	0.9884	0.9661	0.3818	0.3534	0.4675	0.5045	0.872	0.5254	0.5512	0.4368	0.3481	genic
SNP_A-1801603	rs17069826	chr6	109165877	1.1573	1.4213	1.0937	0.7038	0.6139	0.7723	0.6655	0.4548	0.8608	0.8859	0.7799	0.8629	inter-genic
SNP_A-1801695	rs2800330	chr9	30197119	0.6441	0.6751	0.7142	0.7793	0.6403	1.1368	0.7801	0.6673	0.713	1.1666	1.0147	0.9852	inter-genic
SNP_A-1801866	rs2340749	chr6	149328603	0.7979	1.5587	1.1056	0.4305	0.7867	0.7394	0.6176	0.938	0.6362	0.759	1.1727	0.8684	genic
SNP_A-1802174	rs12205260	chr6	119677438	0.9101	0.9502	0.9158	0.7953	0.7939	0.8346	0.6794	0.8063	0.7259	0.7738	0.7818	0.7245	genic
SNP_A-1802347	rs13172279	chr5	35079922	0.322	0.3761	0.5599	0.8088	0.7735	0.7684	1.1292	0.8039	1.0516	0.6806	0.6978	0.6687	genic
SNP_A-1802506	rs4567674	chr15	24462768	0.0473	0.0521	0.0583	0.3398	0.2592	0.5672	0.4432	0.4344	0.734	0.7234	0.5395	0.6857	genic
SNP_A-1802711	rs7743783	chr6	37066971	0.6987	0.9052	0.6831	0.7488	0.922	0.9766	0.8217	0.7111	1.1244	0.8387	1.1327	0.8076	inter-genic
SNP_A-1802785	rs7188063	chr16	76173790	0.0318	0.0753	0.0624	0.211	0.1999	0.2612	0.2517	0.278	0.2852	0.274	0.2963	0.3136	inter-genic
SNP_A-1802814	rs11236737	chr11	70108535	1.1046	1.5178	1.0783	0.7376	0.8664	0.6492	0.918	1.0775	0.7732	0.5628	0.6732	0.6591	genic
SNP_A-1802829	rs16835609	chr1	33813791	1.0979	1.1307	0.9851	0.8723	0.8996	0.7405	0.8553	1.0075	0.9076	1.0466	0.9175	0.8791	genic
SNP_A-1802932	rs12326073	chr18	8784278	0.5539	0.7268	0.5503	1.1972	1.0154	1.2586	0.9858	1.095	1.0452	0.7019	0.7257	0.9374	inter-genic
SNP_A-1803083	rs17615019	chr4	38054574	0.5489	0.8179	0.5952	0.8066	1.1157	1.1242	0.8009	0.6552	1.0406	1.1235	1.5425	1.1773	inter-genic
SNP_A-1803233	rs10449293	chr1	15107144	0.1505	0.1468	0.2007	0.5564	0.626	0.6385	0.5801	0.7458	0.8536	0.5258	0.5422	0.6124	genic
SNP_A-1803246	rs16852789	chr3	170106548	0.3574	0.3351	0.3603	0.7664	0.8673	0.9195	0.6044	0.5421	0.7803	0.6499	0.4947	0.5106	inter-genic
SNP_A-1803354	rs1413810	chr6	19015368	0.9708	1.3417	1.0966	0.9715	0.8619	1.0227	0.82	0.7467	1.0651	1.1121	0.9663	1.2373	inter-genic
SNP_A-1803477	rs7141282	chr14	62804252	1.0872	0.8399	1.0259	0.5047	0.4894	0.5629	0.5792	0.4778	0.6389	0.4932	0.2991	0.5654	genic
SNP_A-1803517	rs6732714	chr2	6239998	0.3052	0.1692	0.3159	0.3182	0.5274	0.4808	0.4339	0.3424	0.401	0.7844	0.659	0.9362	inter-genic
SNP_A-1803569	rs2494452	chr1	180537248	0.3583	0.2925	0.4571	0.4107	0.4802	0.6519	0.5711	0.574	0.6165	0.8282	0.5934	0.6403	inter-genic
SNP_A-1803722	rs3751726	chr16	86289978	0.4639	0.429	0.4203	0.8707	0.941	0.7465	0.9784	1.0052	1.1078	0.8282	0.8003	0.7717	genic
SNP_A-1803844	rs8060234	chr16	86707537	0.9869	0.7958	0.7531	1.4555	1.1913	0.9779	1.2603	0.9935	0.8425	0.8534	1.0212	0.9943	inter-genic
SNP_A-1803903	rs1611350	chr6	29806800	0.7485	0.8806	0.6803	0.6143	0.9803	0.9271	0.7677	0.741	0.9367	0.8838	0.9957	0.7747	inter-genic
SNP_A-1803909	rs3785151	chr16	54270020	0.987	1.4578	0.9435	0.4636	0.8392	0.8449	0.4245	0.3557	0.7343	0.6108	0.6292	1.0516	genic
SNP_A-1803915	rs7954994	chr12	48354356	0.1367	0.1782	0.1536	0.1995	0.2799	0.2729	0.1692	0.1568	0.209	0.1823	0.1868	0.2084	genic
SNP_A-1803923	rs324097	chr19	57647890	1.1675	1.5923	1.2285	1.0381	1.2169	1.0272	0.9883	0.9155	1.0315	1.155	1.4401	1.3117	inter-genic
SNP_A-1803928	rs16991341	chr22	42740509	0.7928	2.0598	1.3014	1.0728	0.8178	0.6136	1.2261	0.6729	0.9751	0.8658	1.1487	1.4845	genic
SNP_A-1803986	rs8120379	chr20	39989527	0.5167	0.5882	0.4045	0.8547	1.2781	0.9633	0.8442	0.9879	0.8018	0.5022	0.5817	0.6722	inter-genic
SNP_A-1803995	rs8093766	chr18	32212500	1.1827	1.4529	1.2559	0.967	1.2265	0.8602	1.0785	1.053	0.9721	0.8354	0.8305	0.7841	genic
SNP_A-1804040	rs2294031	chr8	1799485	1.136	1.1259	1.2021	0.7463	0.6777	0.794	1.0456	1.2112	0.901	0.9012	0.5823	0.689	genic
SNP_A-1804119	rs734745	chr2	15948579	0.3555	0.5276	0.5293	0.8601	0.9132	0.8912	0.6921	0.767	0.953	0.7564	0.7523	0.6262	inter-genic
SNP_A-1804159	rs9289743	chr3	148420677	0.9868	1.2555	1.3768	0.7906	0.6381	1.0631	0.9309	0.9035	0.973	1.4705	1.1128	1.1267	inter-genic
SNP_A-1804236	rs2686227	chr1	239442289	0.1717	0.1878	0.1608	0.3608	0.3843	0.4211	0.5808	0.3271	0.5154	0.6142	0.4589	0.4998	genic
SNP_A-1804358	rs2804118	chr10	6998814	1.0144	1.1809	1.0689	0.9081	1.2936	0.8182	1.1688	1.1916	0.9367	0.7691	0.9471	0.8189	inter-genic
SNP_A-1804410	rs7359209	chr15	23586703	1.1054	1.1259	1.2309	0.5819	0.5744	0.6493	0.7405	0.6135	0.7489	0.8811	0.7071	0.8927	genic
SNP_A-1804549	rs8072311	chr17	9903752	0.983	1.107	0.7825	0.5914	0.7907	0.6078	0.9435	0.8276	0.7469	0.8498	1.0504	0.7357	genic
SNP_A-1804586	rs226809	chr20	46324741	0.5903	0.7026	0.8023	0.9076	1.1272	0.7886	0.7929	0.8164	0.8728	1.2367	1.0232	1.2806	inter-genic
SNP_A-1804679	rs6734918	chr2	15322218	0.9744	0.8032	0.7236	1.294	1.0217	1.0739	1.3437	0.8987	0.858	0.8469	0.947	0.9229	genic
SNP_A-1804682	rs4766748	chr12	113838562	0.0626	0.1043	0.1232	0.8506	0.8285	0.828	0.6985	0.8567	0.7209	0.7527	0.7124	0.6961	inter-genic
SNP_A-1804726	rs2602707	chr19	4866938	1.3656	1.3626	1.092	1.0532	1.0421	0.8718	0.7493	1.3534	0.8919	0.6533	0.6039	0.7529	genic
SNP_A-1804934	rs17221652	chr10	1406472	0.7991	0.7444	0.7116	1.1597	1.3684	1.0664	1.1851	1.2869	1.0727	0.8055	1.0078	1.0437	genic
SNP_A-1804935	rs7584264	chr2	1544562	0.7165	1.3355	1.0397	0.6044	0.6574	0.619	0.8846	0.848	0.6553	0.579	0.7173	0.6915	inter-genic
SNP_A-1804948	rs469647	chr5	6082810	0.4275	0.8316	0.5606	1.3381	1.3008	1.1519	1.1144	1.2557	0.8661	0.7949	1.1714	1.1516	inter-genic
SNP_A-1804967	rs2121073	chr14	75735493	0.9463	0.8992	1.2289	0.8209	0.8641	0.954	0.7063	0.6911	0.8282	1.2585	1.2921	0.9053	genic
SNP_A-1805015	rs7504842	chr18	74150981	0.3726	0.3156	0.3639	0.9213	0.7929	0.9622	0.858	0.7601	0.9388	1.0364	1.0979	1.1131	inter-genic
SNP_A-1805067	rs7063945	chrX	106064006	1.1751	0.7027	0.9695	0.4918	0.9356	0.6942	0.755	0.9222	0.5932	0.4683	0.8888	0.5257	genic
SNP_A-1805167	rs16888837	chr6	163862020	0.8912	0.7868	0.9597	0.2781	1.2528	0.606	0.33	0.5292	0.6056	0.6681	0.8579	0.626	genic
SNP_A-1805201	rs9405628	chr6	3252564	0.1802	0.3403	0.3412	1.2149	1.2227	0.8716	1.0407	1.0828	0.9677	0.8619	0.8755	0.9743	genic
SNP_A-1805231	rs12819016	chr12	115558180	2.0055	1.454	1.0916	0.736	1.2105	1.0995	0.9907	0.7537	1.1241	1.0181	1.0405	1.0217	inter-genic
SNP_A-1805327	rs2771371	chr14	102750882	1.1832	0.8269	0.8429	1.0762	1.1766	1.0618	1.0688	0.9978	1.1406	0.9594	0.855	0.9528	inter-genic
SNP_A-1805330	rs16964049	chr15	34863820	1.0954	1.0573	0.9842	0.8758	0.9352	0.6488	0.988	0.8696	0.9884	0.8687	0.886	0.9216	inter-genic
SNP_A-1805344	rs11077913	chr17	73051427	0.6373	0.5831	0.7646	0.25	0.3109	0.3826	0.1626	0.2156	0.3842	0.5507	0.4602	0.5331	inter-genic
SNP_A-1805365	rs2815287	chr1	161399589	0.1399	0.1497	0.2346	0.6655	0.41	0.3204	0.4214	0.5343	0.6702	0.5365	0.4126	0.447	genic
SNP_A-1805369	rs12313192	chr12	97323586	0.2344	0.227	0.3676	0.8054	0.9146	0.8528	0.8382	0.7786	0.9335	0.9754	0.8381	1.057	inter-genic
SNP_A-1805395	rs7977078	chr12	122951430	0.672	0.7179	0.7642	1.0028	0.959	0.8971	1.027	1.1527	0.9352	0.6358	0.7458	0.8121	genic
SNP_A-1805488	rs3774589	chr3	53792398	1.1034	1.2439	1.2866	0.8764	1.2432	1.0894	1.0338	0.9329	0.7986	1.1687	1.0472	1.0988	genic
SNP_A-1805496	rs10857274	chr4	155526876	0.9956	1.357	1.0621	1.0544	1.15	1.0966	0.8313	0.8789	0.782	0.83	0.7675	0.8398	genic
SNP_A-1805500	rs13114983	chr4	100794506	1.2168	1.0704	1.1178	0.9314	0.92	0.5653	1.1959	0.7841	0.828	0.7079	0.5688	0.5129	inter-genic
SNP_A-1805566	rs4441692	chr3	120896390	1.0023	1.0979	0.7692	1.0935	1.3318	1.0431	1.0517	1.0265	1.0845	1.0826	1.047	1.1562	inter-genic
SNP_A-1805574	rs6488934	chr12	123620722	1.48	1.8739	1.3898	1.1274	1.094	1.1986	1.6309	1.2274	1.02	1.1392	0.429	0.6165	inter-genic
SNP_A-1805745	rs17733068	chr5	168136033	0.7508	1.2005	0.984	0.6724	0.9157	0.7402	0.8369	0.9973	0.6886	0.6741	0.8912	0.7043	genic
SNP_A-1805747	rs9866252	chr3	54872523	1.1653	1.3035	1.0996	0.6958	1.0056	0.6929	0.9825	0.8781	0.7815	0.5868	0.4745	0.7394	genic
SNP_A-1805758	rs6415556	chr8	135463249	0.0699	0.0341	0.0709	0.4859	0.4611	0.5675	0.5528	0.3448	0.635	0.4193	0.4752	0.4242	inter-genic
SNP_A-1805763	rs916425	chr22	24718337	1.0515	1.3136	1.2706	1.0364	1.0596	0.9021	0.8282	1.0531	1.0857	0.7958	0.6383	0.7207	genic
SNP_A-1805779	rs1008813	chr13	22864252	1.2344	1.2653	1.4196	0.8484	0.9253	0.8981	0.8839	0.8295	0.7815	1.4187	1.0039	1.3872	inter-genic
SNP_A-1805881	rs41483647	chr18	51052605	0.0409	0.0336	0.0347	0.0612	0.061	0.0497	0.0774	0.053	0.0544	0.0979	0.1059	0.0707	genic
SNP_A-1805932	rs8001291	chr13	82384436	1.5401	2.0836	1.2921	0.8664	1.2449	0.9383	0.9118	0.7937	1.1271	1.0869	0.6617	1.0786	inter-genic
SNP_A-1805933	rs9484448	chr6	141260753	0.9427	1.4769	1.3666	0.9067	1.5892	0.701	0.7721	0.7527	1.1152	0.552	1.1403	1.0097	inter-genic
SNP_A-1806012	rs9392296	chr6	1432832	0.4374	0.5781	0.4218	1.0408	1.2579	1.2434	0.6517	1.4656	0.7874	0.6587	0.8965	0.9204	inter-genic
SNP_A-1806075	rs17104225	chr1	48403527	0.3472	0.5645	0.5229	0.7103	1.0351	1.0081	0.7455	0.5279	0.5816	0.6777	1.0288	0.9311	inter-genic
SNP_A-1806092	rs747073	chr9	137069674	1.396	0.9528	1.1995	0.7115	0.9104	0.5928	1.0239	0.8548	1.1795	0.7773	0.8503	0.7503	inter-genic
SNP_A-1806118	rs8113962	chr20	18944000	0.3304	0.5116	0.2264	0.6901	0.7669	0.5132	0.4677	0.6246	0.6051	0.3967	0.3324	0.4973	inter-genic
SNP_A-1806130	rs28707162	chr14	54248993	1.089	1.4137	0.8524	0.5361	0.7392	0.344	0.4418	0.7459	0.3782	0.3316	0.314	0.4334	genic
SNP_A-1806192	rs10908322	chr1	35299265	1.1531	1.6401	1.5583	1.456	1.5971	1.1029	1.025	1.1653	1.1208	1.2271	0.794	0.9715	inter-genic
SNP_A-1806272	rs1928980	chr9	118769764	1.1618	1.179	1.0331	0.9062	1.0449	0.9269	0.9295	1.0456	0.8944	0.827	0.7582	0.8699	genic
SNP_A-1806319	rs3131997	chr10	321859	0.3525	0.2806	0.507	0.7449	0.7153	0.9001	0.9991	0.8984	0.8692	0.9682	0.9777	1.0295	genic
SNP_A-1806433	rs16888038	chr6	169597225	1.1832	1.4179	1.1293	1.3285	0.998	0.7558	0.8974	1.0112	0.8617	0.6982	1.1062	0.8257	inter-genic
SNP_A-1806452	rs782440	chr3	128898832	0.1645	0.0371	0.0813	0.1956	0.2646	0.0968	0.2457	0.2794	0.1767	0.0769	0.1473	0.0843	genic
SNP_A-1806478	rs4478365	chr5	110673236	0.318	0.4523	0.5611	0.7055	0.7369	0.8711	0.8507	0.6195	0.7853	1.276	1.1324	1.0399	genic
SNP_A-1806511	rs2519190	chr11	113513118	1.1461	1.0531	1.1949	0.9343	1.0154	1.0319	0.9121	0.8144	0.9937	1.0291	0.9667	1.0826	genic
SNP_A-1806524	rs10920017	chr1	198973713	0.7912	0.7362	0.531	0.8962	1.019	0.8772	1.3067	1.2979	1.2973	0.5895	0.7519	0.5831	inter-genic
SNP_A-1806528	rs7613131	chr3	198812273	0.9738	1.2271	0.9443	0.8267	0.9178	0.7905	0.8389	0.5287	0.6972	0.8195	0.574	0.6858	inter-genic
SNP_A-1806534	rs2579897	chr8	35543999	1.1633	1.5663	1.2668	0.7893	1.6171	0.9024	1.3083	0.9226	0.779	0.9188	1.3379	1.2324	genic
SNP_A-1806559	rs6737952	chr2	109363868	0.3247	0.5579	0.5677	0.6126	0.5448	0.5977	0.5615	0.5219	0.8686	0.8895	0.9121	0.8189	genic
SNP_A-1806581	rs13330844	chr16	84612387	0.3973	0.447	0.5824	0.8444	0.8143	1.1752	0.9442	0.8567	0.878	0.9362	1.0787	1.0979	inter-genic
SNP_A-1806710	rs2706888	chr7	95262393	1.1133	1.1417	1.0309	0.7713	0.9774	0.8454	0.995	0.8778	0.9311	0.6922	0.5989	0.6645	genic
SNP_A-1806725	rs13250299	chr8	141658766	0.3231	0.2831	0.5018	0.647	0.6761	0.7608	0.6815	0.4449	0.9397	0.9322	0.7961	0.9805	genic
SNP_A-1806822	rs7721942	chr5	136433496	0.386	0.517	0.5933	0.6022	0.9178	0.8819	0.8067	0.8689	0.8559	0.6046	0.8215	0.6232	genic
SNP_A-1806897	rs41495349	chr1	41634064	0.0837	0.2249	0.3314	0.527	0.5949	0.5897	0.3452	0.346	0.5844	0.5951	0.6365	0.7308	inter-genic
SNP_A-1806974	rs7206166	chr16	58792959	0.804	0.7722	0.7245	1.1408	1.109	1.1085	0.986	1.1706	0.8669	0.8877	0.7874	0.9332	inter-genic
SNP_A-1807006	rs10481354	chr8	1691437	0.8466	0.9668	0.7638	0.837	0.8762	0.6676	0.7319	0.7421	0.5742	0.6099	0.8659	0.6873	inter-genic
SNP_A-1807012	rs12140446	chr1	94137147	1.2049	0.8783	1.0681	1.3021	1.9131	1.2245	1.977	1.7274	1.1742	0.9765	0.8761	1.1981	genic
SNP_A-1807018	rs16940437	chr15	85821368	0.8421	1.1082	1.0455	0.544	0.7353	0.464	0.7183	0.7461	0.7273	0.4803	0.6914	0.3399	inter-genic
SNP_A-1807136	rs7813392	chr8	21952043	1.3349	1.1569	1.3731	1.3085	1.0508	0.8028	1.4787	1.7352	0.8558	0.8427	0.5785	0.6438	inter-genic
SNP_A-1807154	rs12656140	chr5	107342807	1.0415	2.0204	1.1598	0.7628	0.8624	0.9976	0.4913	0.5258	0.7106	0.85	0.6548	0.9812	genic
SNP_A-1807155	rs555588	chr6	69602576	0.8774	1.1005	1.0917	0.7265	0.6127	0.7483	0.5123	0.76	0.7809	0.8245	0.5663	0.6273	genic
SNP_A-1807165	rs4848632	chr2	121279065	0.937	1.6404	1.0689	0.866	0.8231	1.0025	0.8223	0.5926	0.8469	0.8234	0.9832	1.0688	genic
SNP_A-1807290	rs5768001	chr22	46576776	0.6367	0.6662	0.4313	1.0093	0.9098	0.6746	0.9418	0.8718	0.8556	0.5703	0.4907	0.4349	inter-genic
SNP_A-1807302	rs1024487	chr5	9410007	0.2133	0.1482	0.1871	0.3255	0.3337	0.3688	0.4321	0.3809	0.4281	0.2564	0.2631	0.3247	genic
SNP_A-1807465	rs3112200	chr2	38856141	0.9074	0.7961	0.7505	0.9628	1.1597	1.0676	0.899	1.1416	1.2712	0.8865	0.9069	0.9461	genic
SNP_A-1807468	rs6481690	chr10	30851646	0.631	0.6055	0.5156	0.671	0.8063	0.6668	0.8152	0.9123	0.6972	0.5334	0.7098	0.7412	inter-genic
SNP_A-1807477	rs4412975	chr16	25926323	1.329	1.0354	1.3881	0.8755	1.587	0.9511	0.8705	0.8691	1.1244	0.9248	0.6631	1.0006	genic
SNP_A-1807491	rs7106072	chr11	131502940	0.0886	0.0789	0.0834	0.2707	0.2612	0.4374	0.3545	0.3423	0.3404	0.4233	0.3246	0.2404	genic
SNP_A-1807499	rs8049415	chr16	1724143	0.2678	0.2724	0.2971	0.9501	1.4472	0.9377	1.1051	1.0517	1.0863	0.728	1.017	0.5647	genic
SNP_A-1807639	rs9605090	chr22	18594783	1.1806	1.2931	1.2681	0.9733	1.1226	0.7687	0.9516	1.0229	0.8844	0.5361	0.757	0.4514	inter-genic
SNP_A-1807729	rs12881815	chr14	63674348	0.7053	0.8596	0.7821	1.1307	1.2347	0.8686	1.0895	0.9366	1.0534	1.1583	1.2838	1.0813	genic
SNP_A-1807875	rs590695	chr8	70187572	1.0603	1.2081	1.2041	0.4985	0.7085	1.2095	0.5416	0.4725	0.7018	0.628	0.8858	0.9028	inter-genic
SNP_A-1807883	rs6710273	chr2	209443412	0.2764	0.4237	0.5374	0.6298	1.0447	1.1705	0.8943	0.5184	0.9431	1.1584	1.2376	1.2626	inter-genic
SNP_A-1807902	rs10254908	chr7	154594196	1.2004	1.065	1.0271	0.9256	0.9451	0.968	0.889	0.939	0.9359	0.7223	0.7746	0.6264	inter-genic
SNP_A-1807913	rs478647	chr11	68457000	1.1784	1.3848	1.2676	0.8149	1.2132	1.0379	1.205	1.0182	1.0254	0.649	0.6188	0.7128	genic
SNP_A-1808001	rs2889620	chr17	74779972	0.4026	0.3174	0.4469	0.7325	0.7423	0.7261	0.6925	0.8864	0.8682	0.6861	0.615	0.5104	inter-genic
SNP_A-1808003	rs3901290	chr8	125771942	0.8656	1.3598	1.0671	0.7146	0.9377	0.5793	0.614	0.7232	0.9666	0.5769	0.5716	0.5468	genic
SNP_A-1808058	rs16835720	chr1	152258501	0.9907	1.2687	0.974	1.2658	1.7573	1.4387	1.4594	1.0815	1.3319	1.1087	1.3328	1.3457	genic
SNP_A-1808080	rs1399096	chr11	22452671	0.8185	0.587	0.6585	0.8746	0.9833	1.397	0.9854	1.1028	0.8597	1.0518	1.0805	0.9967	inter-genic
SNP_A-1808132	rs13405231	chr2	227223156	0.7128	0.7464	0.6532	0.2968	0.462	0.3081	0.1971	0.2599	0.1598	0.1413	0.2085	0.1822	inter-genic
SNP_A-1808162	rs1091486	chrX	65356189	1.1313	1.4227	1.2821	0.9048	1.0359	1.0468	1.0192	0.9102	0.8078	0.8329	0.857	0.7785	genic
SNP_A-1808181	rs11640445	chr16	58753116	1.0766	1.7169	1.3083	0.7564	1.0518	1.3316	0.8261	0.4946	0.7441	0.9684	1.0476	1.0665	inter-genic
SNP_A-1808189	rs912042	chr13	38962699	0.438	0.4488	0.2633	0.7249	0.556	0.5643	0.6612	0.5413	0.538	0.4419	0.4167	0.467	genic
SNP_A-1808256	rs4808217	chr19	15101815	0.6511	0.676	0.5497	0.4011	0.3886	0.4456	0.4315	0.3188	0.4699	0.4968	0.5237	0.5393	inter-genic
SNP_A-1808312	rs2631899	chr8	21169654	1.1327	1.4357	1.2752	0.7876	1.247	0.8023	0.9221	0.4827	0.8834	0.6099	0.4777	0.5697	inter-genic
SNP_A-1808315	rs6072984	chr20	41186908	0.2762	0.1755	0.3316	0.5824	0.67	1.116	0.6185	0.4696	0.7011	0.8809	0.658	0.8445	genic
SNP_A-1808382	rs2148911	chr1	20268174	0.7431	0.6686	0.6598	0.7039	0.8702	1.0408	0.6612	0.7382	0.8972	0.823	0.6235	0.7504	genic
SNP_A-1808463	rs606177	chr18	8715076	0.9045	1.1513	0.4765	0.9634	1.2057	1.6049	1.2724	0.821	1.0783	0.9503	0.6258	1.2546	inter-genic
SNP_A-1808547	rs17702097	chr15	90589541	0.1791	0.3015	0.301	0.6174	0.9173	0.9596	0.5772	0.5623	0.8664	1.0043	1.1042	1.0202	inter-genic
SNP_A-1808564	rs11232927	chr11	81308632	1.1272	1.4339	0.9376	0.7879	0.8118	1.0735	0.722	0.6735	0.6326	0.9427	0.7816	0.6622	inter-genic
SNP_A-1808574	rs2777316	chr9	123415537	0.9198	1.2671	0.8496	0.5687	0.8639	0.5103	0.439	0.3186	0.6871	0.5816	0.6312	0.6299	genic
SNP_A-1808709	rs2712789	chr11	74492550	1.1522	0.9455	1.0549	0.884	0.7081	0.7212	0.8537	0.9146	0.6724	0.677	0.6001	0.6508	inter-genic
SNP_A-1808749	rs10047979	chr15	29073042	0.5726	0.6378	0.4892	0.6741	0.3969	1.0396	0.6469	0.5312	0.8657	1.1577	1.1727	1.0437	inter-genic
SNP_A-1808886	rs1571625	chr13	110962969	0.3289	0.2275	0.1237	0.6433	0.9219	0.6848	0.5986	0.6518	0.6176	0.3874	0.7338	0.3893	inter-genic
SNP_A-1808940	rs16931459	chr11	5449885	1.1914	1.1895	0.9763	0.6742	0.7239	0.7233	0.8513	0.7408	0.7829	0.4211	0.5434	0.4968	genic
SNP_A-1808980	rs1823696	chr1	200433799	0.5148	0.6015	0.5298	0.6302	0.5627	0.6968	0.7425	0.404	0.8856	1.2065	1.2251	1.0954	genic
SNP_A-1809007	rs16980721	chr20	55090303	0.8581	0.6168	0.7183	0.8016	0.8601	1.056	0.8385	0.8602	0.9963	0.7231	0.5343	0.6832	inter-genic
SNP_A-1809025	rs264681	chr3	65889862	0.6543	0.4542	0.5086	0.8641	0.7947	0.6852	0.5552	0.7745	1.0728	0.9084	0.9016	0.8565	genic
SNP_A-1809035	rs10974293	chr9	4024589	1.0261	1.2718	1.1576	0.8506	0.9799	1.0283	0.5277	0.5016	0.7918	0.8177	0.7318	1.0716	genic
SNP_A-1809043	rs10869055	chr9	73512383	0.8705	1.2228	1.0969	0.7105	1.0843	0.9298	0.7934	0.8017	0.9322	0.8802	1.0799	1.094	genic
SNP_A-1809082	rs746747	chr8	125003739	0.0905	0.0942	0.1031	0.1244	0.3215	0.148	0.2351	0.224	0.308	0.0975	0.1281	0.1607	inter-genic
SNP_A-1809084	rs16969603	chr17	29734011	0.2183	0.3057	0.3625	0.638	0.6554	0.5207	0.4798	0.6346	0.5395	0.3693	0.4303	0.4246	inter-genic
SNP_A-1809132	rs16960031	chr13	101743227	0.3225	0.3133	0.3957	0.851	0.91	0.856	0.9164	0.5432	0.8881	1.1455	1.2319	1.1411	genic
SNP_A-1809217	rs10848351	chr12	130379757	0.7755	0.7717	0.546	0.627	0.9275	0.8004	1.1029	1.0964	1.0366	0.8874	0.9596	0.9467	inter-genic
SNP_A-1809375	rs685312	chr11	128124651	0.3619	0.5366	0.2836	1.1653	1.4557	1.0825	1.036	0.6799	0.9423	1.207	0.9477	1.3771	genic
SNP_A-1809402	rs12516481	chr5	5936620	0.111	0.2067	0.1339	0.3422	0.4456	0.3474	0.3501	0.5132	0.5669	0.3775	0.5077	0.556	inter-genic
SNP_A-1809406	rs40206	chr5	66312754	1.0526	0.9336	0.9718	0.5869	0.5212	0.7007	0.5687	0.3825	0.5916	1.1	0.793	0.7268	genic
SNP_A-1809488	rs7515752	chr1	20364429	1.0448	1.3085	0.9669	0.9209	1.0111	0.7836	0.608	0.7721	0.7216	0.3033	0.3205	0.4212	inter-genic
SNP_A-1809491	rs6062361	chr20	62374986	0.2431	0.2783	0.3229	0.3656	0.5398	0.6673	0.5038	0.4455	0.7451	0.6156	0.8061	0.7119	genic
SNP_A-1809536	rs7734622	chr5	125828300	1.429	1.314	1.0081	1.2563	1.1156	0.9017	0.9074	1.1236	0.7435	0.8328	1.0168	0.8399	genic
SNP_A-1809595	rs11219736	chr11	123986930	0.6266	0.6982	0.3798	1.1003	1.5158	0.9211	1.3886	1.1822	0.9703	0.566	0.7823	0.6296	genic
SNP_A-1809716	rs731955	chr13	98668641	0.1152	0.0837	0.1246	0.1828	0.3519	0.4652	0.2434	0.2421	0.3635	0.2742	0.3633	0.3373	genic
SNP_A-1809775	rs11562861	chr4	118699889	0.1997	0.4778	0.2653	1.1751	1.2701	1.2724	0.9225	1.0143	1.1183	0.9053	1.4292	1.4496	inter-genic
SNP_A-1809833	rs6910046	chr6	111431188	1.5036	1.6353	1.2391	1.2727	1.2018	1.062	0.9962	1.2924	0.9745	0.8017	0.4869	0.5877	genic
SNP_A-1809879	rs6596768	chr5	98602853	1.3177	1.7295	1.3442	0.9743	0.5447	1.127	1.0995	1.0953	1.0994	1.0111	0.5823	0.5945	inter-genic
SNP_A-1809881	rs10140101	chr14	74108442	0.3904	0.2856	0.3248	0.2778	0.1691	0.1883	0.2711	0.2785	0.3236	0.2277	0.2541	0.268	genic
SNP_A-1809938	rs7791588	chr7	51656160	0.7862	0.9627	0.9399	0.5999	0.7404	0.5525	0.4747	0.6435	0.4645	0.4545	0.5176	0.6973	inter-genic
SNP_A-1810248	rs11581463	chr1	228580536	1.1536	1.2122	1.094	0.9015	0.9554	0.927	0.9854	0.8585	0.9407	0.7416	0.7224	0.7839	genic
SNP_A-1810249	rs41379250	chr3	108865033	0.9777	1.2644	1.1878	0.9246	0.8109	0.6522	1.0117	0.9195	0.7273	0.8918	0.7794	0.6083	genic
SNP_A-1810308	rs12594696	chr15	40786832	1.1099	1.2012	1.1785	0.8136	0.9782	1.0006	0.5893	0.422	0.7967	0.7887	0.6611	0.6343	genic
SNP_A-1810311	rs1948097	chr8	32199797	1.1186	0.9837	0.9552	0.4971	0.5685	0.6359	0.4534	0.696	0.5715	0.5799	0.6743	0.5635	genic
SNP_A-1810319	rs4708818	chr6	159643493	1.6091	1.4723	1.224	1.0103	1.0102	1.1291	1.1126	1.0717	0.8907	1.0635	1.1326	1.0325	inter-genic
SNP_A-1810390	rs680198	chr1	199730063	0.3477	0.3837	0.4344	0.3305	0.3657	0.3171	0.2419	0.1965	0.3477	0.144	0.4849	0.2477	genic
SNP_A-1810440	rs1774662	chr10	55852445	1.0766	1.0207	1.1786	0.9349	0.9414	0.9951	0.7342	0.4182	0.9341	0.6924	0.8483	0.4087	genic
SNP_A-1810465	rs6060373	chr20	33377622	1.0857	0.9929	1.2837	0.8741	0.9627	0.9217	0.6694	0.8847	1.1408	0.5323	0.5881	0.6233	genic
SNP_A-1810482	rs12114148	chr8	72555229	0.7348	1.0942	0.734	0.4026	0.3284	0.7277	0.4928	0.4236	0.5143	0.4754	0.4738	0.3836	inter-genic
SNP_A-1810507	rs9313425	chr5	168150566	0.8432	1.4403	1.1251	0.7239	0.8445	0.7407	0.5733	0.3257	0.652	0.7367	0.7772	0.94	genic
SNP_A-1810537	rs6132299	chr20	20364336	0.4098	0.4759	0.4542	0.6145	0.95	0.8665	0.7139	0.785	0.6141	0.6256	0.6453	0.6355	inter-genic
SNP_A-1810558	rs9972173	chr14	81656007	0.8117	0.8077	0.5684	0.8252	1.2059	1.181	0.9944	1.2842	1.0099	0.7631	0.9589	0.9504	inter-genic
SNP_A-1810604	rs16954178	chr18	8784092	0.443	0.5329	0.4866	0.8721	0.9167	0.9834	0.7423	0.6383	1.1994	0.9124	0.8411	0.7373	inter-genic
SNP_A-1810656	rs4911543	chr20	30158806	0.5714	0.7764	0.519	0.7441	0.9995	0.8279	0.6114	1.1559	0.7147	0.6081	0.7274	0.7914	inter-genic
SNP_A-1810662	rs2243389	chr6	125663344	0.3836	0.307	0.4956	0.539	0.5355	0.8384	0.6354	0.584	0.6787	0.7851	0.7441	0.7655	genic
SNP_A-1810694	rs2243390	chr6	125663317	0.4057	0.564	0.6609	0.5689	1.0329	0.9765	0.7751	0.5907	0.755	0.8252	0.7114	0.8952	genic
SNP_A-1810733	rs4722018	chr7	878033	0.2756	0.5144	0.2809	0.3988	0.6742	0.5566	0.4994	0.2946	0.6026	0.4804	0.7272	0.7838	genic
SNP_A-1810762	rs17781978	chr16	86345675	0.7032	0.5797	0.6559	0.6241	0.6978	0.8186	0.7118	0.5358	0.9899	0.9588	0.9794	0.9447	genic
SNP_A-1810824	rs2221224	chr6	44438534	1.2419	1.2556	0.913	0.7041	0.7732	0.6303	1.0553	0.7916	0.8019	0.6984	0.8529	0.6191	genic
SNP_A-1810882	rs4967886	chr16	63667413	0.6656	0.9284	0.7927	0.93	1.0791	1.0869	1.0724	1.0419	0.9142	0.8499	1.0033	0.9585	genic
SNP_A-1811004	rs7093894	chr10	124224870	0.1308	0.1063	0.0885	0.3082	0.4656	0.3899	0.234	0.3362	0.3731	0.1682	0.1831	0.2095	genic
SNP_A-1811020	rs17832528	chr8	26079565	0.7985	0.9862	1.0284	0.3203	0.5609	0.8148	0.3117	0.5801	0.5621	0.5459	0.5934	0.8996	inter-genic
SNP_A-1811114	rs12577694	chr11	878150	0.1783	0.1164	0.1296	0.8382	1.2111	0.8354	1.1445	1.372	0.8781	0.6762	0.6127	0.3938	genic
SNP_A-1811173	rs2440961	chr15	55447163	0.0555	0.0601	0.0638	0.525	0.7735	0.8651	0.6049	0.8257	0.6619	0.5918	0.6632	0.549	inter-genic
SNP_A-1811207	rs6995333	chr8	36863175	0.7691	0.5461	0.6218	0.6891	0.6764	0.8511	0.785	0.6029	1.1544	0.9975	1.2163	0.7823	inter-genic
SNP_A-1811226	rs16926506	chr9	936914	0.7554	0.835	0.7799	0.836	1.1415	1.0168	0.7856	0.7193	1.0971	0.9572	1.3001	1.1463	genic
SNP_A-1811302	rs2061787	chr16	64324782	0.4512	0.7266	0.3698	0.8923	0.8348	0.9671	0.8244	0.6165	0.9523	0.9482	0.807	1.0163	inter-genic
SNP_A-1811383	rs610282	chr1	199741167	0.8444	0.9228	0.8216	0.2895	0.4146	0.3385	0.3491	0.3678	0.3361	0.194	0.2915	0.2537	genic
SNP_A-1811409	rs1466020	chr2	97731682	0.3468	0.3307	0.4343	0.615	0.6545	0.5455	0.7267	0.6698	0.4564	0.5617	0.652	0.6944	inter-genic
SNP_A-1811437	rs12361784	chr11	125060636	1.0736	1.2929	1.0515	1.1664	1.0642	0.8588	0.9863	0.9898	0.7917	0.7066	0.9114	0.8503	inter-genic
SNP_A-1811589	rs10500532	chr16	64526117	0.8239	0.793	0.8161	1.0174	1.0935	0.9498	0.8595	0.8796	1.0671	1.2053	1.2578	1.337	inter-genic
SNP_A-1811652	rs533402	chr8	54042607	0.4735	0.3404	0.3694	1.3115	0.6694	0.7734	0.8769	0.9378	0.8677	0.775	0.7535	0.6945	inter-genic
SNP_A-1811671	rs6802753	chr3	142628163	0.0182	0.0422	0.0343	0.0389	0.0467	0.0425	0.0716	0.075	0.0946	0.0752	0.0704	0.0652	genic
SNP_A-1811828	rs1713601	chr12	127443642	0.949	0.8597	1.0907	0.4962	0.624	0.7445	0.8446	0.7003	0.7048	0.9588	0.8296	0.8576	inter-genic
SNP_A-1811858	rs9556274	chr13	92694318	0.1139	0.0783	0.1159	0.4111	0.1168	0.1889	0.3615	0.2262	0.2153	0.2075	0.1962	0.2893	genic
SNP_A-1811864	rs4316149	chr8	57695801	0.1509	0.1994	0.3504	1.3029	1.0919	1.005	1.0882	1.7044	1.3283	0.9871	1.3012	1.0982	inter-genic
SNP_A-1812061	rs3794835	chr18	72848999	1.3644	0.9725	1.0145	0.5826	0.6271	0.5886	1.0133	0.9711	0.872	0.4917	0.908	0.4558	genic
SNP_A-1812099	rs17767429	chr16	65226370	1.5529	1.354	1.2593	0.9714	1.2096	0.9713	0.9454	0.5895	0.9271	0.844	0.8419	0.7697	genic
SNP_A-1812153	rs11006372	chr10	60538184	0.4658	0.416	0.4336	1.0944	1.0947	0.803	0.8535	0.9498	0.885	0.8045	0.5018	0.7551	inter-genic
SNP_A-1812165	rs7673064	chr4	17772479	1.2778	1.9181	1.5956	1.2826	1.0801	1.1987	0.9604	1.0448	1.3489	1.1503	1.1351	1.485	inter-genic
SNP_A-1812232	rs2722469	chr8	145926351	0.266	0.1796	0.2428	0.084	0.0792	0.0855	0.1683	0.1129	0.1529	0.1663	0.112	0.1954	inter-genic
SNP_A-1812278	rs2657297	chr12	115424590	1.0836	1.7836	1.0456	0.7	0.763	0.6658	0.582	0.6272	0.6048	0.313	0.6621	0.5976	inter-genic
SNP_A-1812296	rs7715391	chr5	178949488	0.7866	0.607	0.9	0.8481	0.7973	1.0656	0.8631	0.9348	0.9964	0.827	0.6593	0.6516	genic
SNP_A-1812325	rs11130849	chr3	61578941	0.4405	0.6948	0.4824	0.1583	0.1986	0.3899	0.2508	0.1967	0.2327	0.2746	0.203	0.2387	genic
SNP_A-1812361	rs2900498	chr9	111644535	0.6793	0.5771	0.6853	0.8173	0.588	0.8347	0.741	0.6753	0.9893	0.8966	0.9995	0.9376	genic
SNP_A-1812387	rs7504908	chr18	12317670	1.5698	1.1496	1.2368	1.0824	1.1635	0.7978	1.4016	1.4011	0.9194	0.7302	0.6367	0.6287	inter-genic
SNP_A-1812396	rs17637167	chr5	3623088	0.2282	0.1651	0.1442	0.75	1.0212	0.7619	0.5764	0.6327	0.5536	0.5309	0.4231	0.739	inter-genic
SNP_A-1812431	rs7292676	chr22	45736582	1.1402	1.2379	1.1152	0.8919	1.0696	0.7345	0.9407	0.9305	0.8683	0.8561	0.7405	0.8721	genic
SNP_A-1812445	rs9920144	chr15	56536967	1.2733	1.5773	1.065	1.0635	1.2346	0.8342	0.8883	1.0916	1.1607	0.7583	0.8272	0.9575	genic
SNP_A-1812470	rs665165	chr1	224808380	0.1553	0.138	0.086	0.7853	1.0273	0.786	0.7511	0.6993	0.8329	0.6718	0.7041	1.0684	inter-genic
SNP_A-1812475	rs191349	chr5	24399607	1.1433	1.1355	1.5491	1.2153	1.1427	1.2049	0.7211	1.0395	0.9375	1.0804	1.0027	0.9923	inter-genic
SNP_A-1812496	rs7251638	chr19	47636805	0.4278	0.3757	0.2506	0.1535	0.2345	0.245	0.241	0.2111	0.2181	0.1773	0.2706	0.2423	genic
SNP_A-1812538	rs16970288	chr19	40578969	0.0788	0.083	0.0631	0.2393	0.3416	0.3792	0.2547	0.2339	0.2411	0.147	0.1863	0.185	inter-genic
SNP_A-1812564	rs8096356	chr18	3651485	1.0545	1.1482	1.0384	0.9478	0.9371	0.8464	0.8284	0.886	0.8529	0.7524	0.767	0.8028	genic
SNP_A-1812699	rs4889795	chr17	75461528	1.3774	1.3892	1.167	0.9171	1.0336	1.0552	0.9395	1.0675	0.8953	0.7685	0.5721	0.7175	inter-genic
SNP_A-1812807	rs12025158	chr1	15411846	0.864	0.7078	0.8125	0.5417	0.7777	0.7334	0.4533	0.5413	0.5124	0.392	0.2879	0.2535	genic
SNP_A-1812836	rs2464260	chr12	125998827	1.3484	1.383	1.6216	1.4083	1.35	1.0635	0.933	1.6024	1.1462	0.6959	0.6501	0.7025	inter-genic
SNP_A-1812936	rs17134154	chr5	111508433	1.1795	1.0532	0.9673	0.8795	0.5068	0.8016	1.0065	0.711	0.8206	0.9745	0.5564	0.6474	inter-genic
SNP_A-1812998	rs728546	chr16	68013029	0.5568	0.2711	0.4234	0.566	0.3974	0.6393	0.6	0.5265	0.7431	0.9472	1.0213	0.8817	inter-genic
SNP_A-1813044	rs238048	chr6	1173644	1.0718	1.5524	1.1774	1.0918	0.8836	1.0865	1.109	0.6596	0.7452	1.1238	1.4716	1.4894	inter-genic
SNP_A-1813110	rs2394844	chr10	73275859	0.2676	0.4244	0.5587	0.8452	0.9237	0.9364	1.2215	0.4927	0.7255	0.8395	1.0571	0.9302	genic
SNP_A-1813367	rs2252647	chr8	53115836	0.0617	0.1012	0.0978	0.8178	0.865	0.7133	0.8586	0.6539	0.8957	0.7842	0.9265	0.8183	inter-genic
SNP_A-1813407	rs11124366	chr2	34321466	0.8813	1.1416	1.0054	0.5688	0.6433	0.9255	0.408	0.2502	0.6062	0.5596	0.5422	0.7408	inter-genic
SNP_A-1813481	rs4820085	chr22	31375846	1.1814	1.1895	1.1864	0.9424	0.9721	0.8164	1.0991	1.3168	0.8238	0.7578	0.7625	0.7355	genic
SNP_A-1813544	rs10280313	chr7	8157675	0.0283	0.1313	0.1026	0.1996	0.4335	0.5574	0.4886	0.7744	0.3672	0.5462	0.4723	0.4024	genic
SNP_A-1813549	rs17772339	chr2	143829405	0.9958	1.1159	1.0963	0.801	0.9041	1.0738	0.8084	1.0247	0.753	0.8687	1.0326	0.7055	genic
SNP_A-1813585	rs11995244	chr8	8727803	1.0848	0.7401	1.5103	1.3123	0.7336	1.1267	0.6528	0.8815	0.6655	1.0729	0.9663	1.1499	genic
SNP_A-1813656	rs12306077	chr12	43576526	1.3027	2.2548	1.3744	0.7675	1.473	1.0519	1.1531	1.4182	0.9321	0.6994	0.9604	0.7806	inter-genic
SNP_A-1813676	rs4252825	chr4	78206316	0.5498	0.4544	0.5471	1.0749	0.6303	0.9683	0.7923	0.6853	0.9535	1.0863	0.9979	0.882	genic
SNP_A-1813704	rs17115699	chr12	53365449	0.2441	0.1992	0.1749	0.9343	1.0867	0.7759	1.0182	0.901	0.8009	0.7035	0.7133	0.7659	inter-genic
SNP_A-1813719	rs7990571	chr13	112784127	0.4303	0.4101	0.4794	1.2948	1.0728	0.8311	1.2602	1.0175	1.0177	0.7662	0.7712	0.7019	genic
SNP_A-1813749	rs10099021	chr8	10691637	1.6258	1.3742	1.4132	0.833	1.0667	1.005	0.9769	1.2683	0.8713	1.0234	1.1137	0.8262	genic
SNP_A-1813841	rs983856	chr5	9193848	0.0995	0.1102	0.2678	0.7908	0.9959	0.9621	0.6825	0.9285	0.6407	0.7841	0.8148	0.8289	genic
SNP_A-1813847	rs45426	chr4	163113553	0.5357	0.7701	0.5683	0.9549	1.5233	1.0986	1.1233	0.9912	1.0028	0.8118	1.1125	1.154	genic
SNP_A-1813877	rs4862122	chr4	184019987	0.3174	0.3073	0.4387	1.5979	0.8097	1.0249	0.7425	0.8165	0.7336	1.2858	1.4688	1.0805	inter-genic
SNP_A-1813923	rs1786962	chr18	33647276	0.7204	2.8031	1.2269	0.6558	1.5626	0.9681	0.6968	0.4069	0.8267	0.9356	0.8186	1.038	inter-genic
SNP_A-1814159	rs9792175	chr8	11344528	0.4638	0.3718	0.4866	0.5522	0.7619	0.7294	0.6267	0.7005	0.733	0.629	0.6629	0.6391	inter-genic
SNP_A-1814225	rs5944691	chrX	24324200	0.6811	1.147	0.7932	0.6256	0.5982	0.6199	0.45	0.7082	0.4942	0.6462	0.6844	0.3755	inter-genic
SNP_A-1814239	rs9878208	chr3	186838870	0.7142	0.6975	0.8004	0.8807	0.8511	0.9542	1.0562	0.7607	0.9387	1.0064	1.1147	1.0264	inter-genic
SNP_A-1814246	rs16851358	chr1	15372919	0.6164	0.7218	0.948	0.3092	0.3849	0.6219	0.2282	0.3746	0.4966	0.2992	0.3357	0.4236	genic
SNP_A-1814275	rs1228051	chr11	48011952	1.1068	1.3653	1.0776	0.9164	1.2767	0.8614	0.9515	0.9831	0.9614	0.9104	0.9511	1.0327	genic
SNP_A-1814292	rs6464868	chr7	147624609	1.0538	1.0226	0.9157	0.7214	0.6862	0.7959	0.7612	0.5874	0.8851	0.8597	0.6626	0.7653	inter-genic
SNP_A-1814342	rs3212247	chr14	23879635	0.4779	0.6883	0.5744	0.3597	0.352	0.2957	0.3236	0.1978	0.4457	0.3199	0.6673	0.5708	genic
SNP_A-1814421	rs17044978	chr4	113942630	0.9483	1.368	1.2137	0.6281	0.6839	0.7577	0.478	0.5183	0.6403	0.6188	1.033	0.9307	inter-genic
SNP_A-1814475	rs1933734	chr1	9824715	0.8209	1.2952	0.659	0.6915	0.8304	0.624	0.6279	0.5374	0.4977	0.2006	0.2688	0.4268	inter-genic
SNP_A-1814480	rs4279206	chr4	17365371	0.6179	0.5699	0.7448	0.5326	0.686	0.9466	0.6973	0.7926	1.0174	0.7781	0.7932	0.9524	genic
SNP_A-1814570	rs4807364	chr19	2874263	0.2106	0.1907	0.1457	0.7271	1.1348	0.9903	0.895	0.8088	0.8812	1.1504	0.9802	1.4003	inter-genic
SNP_A-1814687	rs882453	chr18	7307926	1.1343	1.2847	1.2961	1.0784	1.1763	0.8443	1.0282	1.0452	1.0286	1.0915	1.3942	1.0357	inter-genic
SNP_A-1814717	rs11006039	chr10	59495478	0.9139	0.8496	0.8518	0.4399	0.3488	0.5859	0.633	0.4751	0.3995	0.5103	0.5723	0.4091	inter-genic
SNP_A-1814797	rs17016304	chr4	143659787	0.5624	0.5808	0.7233	1.4165	0.8765	1.3465	1.1284	0.7732	0.7887	1.1331	0.9969	0.9017	genic
SNP_A-1814800	rs139059	chr22	34249392	0.5833	0.6898	0.8254	0.4195	0.438	0.4092	0.461	0.4782	0.6849	0.3566	0.3675	0.4516	inter-genic
SNP_A-1814807	rs6061676	chr20	59630315	0.2238	0.3769	0.1067	0.5018	0.8267	0.9182	0.5865	0.6765	0.6499	0.54	0.6863	0.5637	genic
SNP_A-1814823	rs6469000	chr8	106470472	0.1474	0.1241	0.1437	1.2397	1.0662	0.9816	1.2388	1.0006	0.878	1.2554	1.0411	1.047	genic
SNP_A-1814861	rs4279521	chr7	75290520	0.4511	0.5391	0.5453	1.085	0.883	0.9913	0.8384	0.763	0.7796	0.9537	0.7979	0.8028	inter-genic
SNP_A-1814867	rs7550558	chr1	170514842	0.6173	0.5361	0.4813	0.5927	0.596	0.9089	0.7176	0.7776	0.7044	0.523	0.638	0.5385	genic
SNP_A-1814899	rs2782685	chrX	93604527	1.2675	2.1416	1.252	1.1479	0.8471	1.0674	0.6749	0.6497	0.9132	1.1187	1.7256	1.6726	inter-genic
SNP_A-1814951	rs6897408	chr5	168238733	0.1545	0.172	0.18	0.6624	0.6552	0.6988	0.5772	0.3985	0.5432	0.5745	0.5958	0.4983	genic
SNP_A-1814987	rs10848821	chr12	3168292	0.1292	0.1925	0.1458	0.4956	0.6252	0.7285	0.6205	0.6145	0.5132	0.424	0.6858	0.5237	genic
SNP_A-1815001	rs8069495	chr17	67402177	0.2236	0.3571	0.2857	1.012	1.0541	1.2721	1.0159	0.8799	0.981	0.8983	1.1417	0.904	inter-genic
SNP_A-1815105	rs4724432	chr7	5182379	1.037	1.7541	1.1774	1.0247	1.0576	1.0286	0.8992	0.9722	1.1246	0.9322	0.9937	0.9487	inter-genic
SNP_A-1815110	rs17284017	chr7	26550245	0.5444	0.5751	0.5413	0.6678	0.6016	0.5656	0.7538	0.8428	0.7687	0.5832	0.577	0.4732	inter-genic
SNP_A-1815240	rs2007723	chr17	42501788	0.3581	0.2094	0.4168	0.7388	1.2805	1.1656	0.9689	0.7919	1.1498	0.9594	0.9339	1.0307	inter-genic
SNP_A-1815359	rs4735972	chr8	986025	1.1379	1.176	0.8989	0.5753	0.601	0.6758	0.7313	0.7387	0.8732	0.5713	0.5772	0.7535	inter-genic
SNP_A-1815367	rs3765543	chr9	133448145	1.045	1.2631	1.453	0.9984	1.127	0.9158	0.7926	0.6967	0.8818	0.8012	1.0072	0.7789	genic
SNP_A-1815415	rs942049	chr6	85772066	0.345	0.4338	0.4356	0.7299	0.8994	0.7774	0.6645	0.5454	0.6021	0.7187	0.5652	0.7578	inter-genic
SNP_A-1815487	rs2336669	chr3	52969178	0.6794	0.8519	0.823	0.9219	0.8002	1.3235	0.8568	0.602	1.3219	0.9922	1.0783	1.1362	genic
SNP_A-1815606	rs1015921	chr10	49442625	0.1962	0.0859	0.2152	0.3808	0.6748	0.7003	0.6686	0.574	0.6343	0.4707	0.6248	0.5737	genic
SNP_A-1815695	rs9586302	chr13	103334821	1.1125	1.2977	1.0153	0.5213	0.9724	1.0806	0.6007	0.8374	0.7176	0.7209	0.9139	0.871	inter-genic
SNP_A-1815708	rs11636766	chr15	31760708	1.2625	1.2961	1.0438	0.8448	0.8611	0.946	0.6927	0.5907	0.73	1.0652	0.9133	1.0295	genic
SNP_A-1815717	rs2266932	chr16	71394247	0.7424	0.7859	0.7469	0.9328	0.8829	0.9241	0.993	0.9311	0.9089	0.9183	1.2838	1.0604	genic
SNP_A-1815868	rs7190907	chr16	78563468	1.4071	1.5925	1.1627	1.0657	0.9299	1.0576	0.949	0.899	0.882	0.8367	0.8629	1.3014	inter-genic
SNP_A-1815932	rs481423	chr1	39956509	1.161	1.296	1.136	0.6824	0.9903	0.91	0.4659	0.4643	0.7661	0.8717	0.8468	1.0349	inter-genic
SNP_A-1815933	rs10907187	chr1	1748914	0.5698	0.5498	0.562	0.7458	0.5845	0.772	1.0018	0.8095	0.698	0.6572	0.6829	0.5801	genic
SNP_A-1816008	rs10947954	chr6	12451947	0.9387	0.7589	0.7575	0.9634	1.1395	0.9398	0.8592	0.6375	1.0354	0.9675	0.9606	1.0764	inter-genic
SNP_A-1816139	rs1998157	chr11	33026641	1.1218	1.7518	1.7431	1.3812	1.0335	1.2201	0.9908	0.9642	0.9658	0.8398	0.9312	0.8704	genic
SNP_A-1816168	rs1453377	chr8	96039123	0.9588	0.8834	0.8237	1.2475	0.9953	1.0053	1.1022	1.002	0.9678	1.1788	1.0465	1.0435	genic
SNP_A-1816246	rs13117869	chr4	189923244	0.2684	0.2939	0.3192	1.2817	0.9527	1.1998	1.3229	0.9036	0.7346	1.1532	0.9686	0.8093	inter-genic
SNP_A-1816279	rs9401710	chr6	124272751	1.4152	1.2559	1.4354	0.6901	0.9759	0.9431	0.5186	0.5219	0.6058	0.8852	0.9468	0.9843	genic
SNP_A-1816318	rs13269487	chr8	144851706	0.1617	0.1239	0.1777	0.5015	0.4615	0.4854	0.3575	0.4246	0.5661	0.5489	0.8188	0.5427	inter-genic
SNP_A-1816365	rs11679737	chr2	20174149	0.5612	0.5105	0.4377	0.9877	0.9253	0.8885	0.938	0.892	0.9228	0.6417	0.6035	0.5684	inter-genic
SNP_A-1816491	rs17026608	chr2	85826140	1.074	1.4436	1.1234	0.4244	0.4916	0.3176	0.3661	0.3864	0.286	0.5658	0.5032	0.7064	inter-genic
SNP_A-1816502	rs9459678	chr6	166803971	0.1947	0.2401	0.1564	0.724	0.9896	0.9072	0.9424	1.1358	0.9069	0.5279	0.7453	0.4739	genic
SNP_A-1816523	rs10986064	chr9	125391244	1.0846	1.0198	1.1511	0.9486	0.8493	0.8186	0.9821	0.9327	0.6786	0.8729	0.8113	0.8037	genic
SNP_A-1816564	rs1475434	chr10	32645195	0.9109	1.0709	1.1061	0.5447	0.5932	0.9476	0.856	0.6452	0.6796	0.6813	0.5378	0.6497	genic
SNP_A-1816597	rs3092771	chr20	44888453	0.9877	0.84	0.768	0.9323	0.9719	1.204	1.0736	0.9467	0.8703	1.033	1.2476	1.2664	inter-genic
SNP_A-1816747	rs9951849	chr18	3161473	0.5707	0.6108	0.3917	0.826	1.0341	0.9263	1.0073	0.9441	1.0504	0.8419	1.0831	1.207	genic
SNP_A-1816766	rs11871926	chr17	2031462	0.1124	0.2698	0.2363	0.4782	0.5722	0.6232	0.3767	0.4073	0.3641	0.3719	0.6313	0.6918	genic
SNP_A-1816837	rs9936999	chr16	16765809	0.8279	0.6125	0.749	0.9199	0.7281	1.1991	0.8525	1.2122	0.9418	1.2569	1.3726	1.2687	inter-genic
SNP_A-1816889	rs16892265	chr8	120346095	1.3193	1.6438	1.5137	1.0219	1.0621	1.5068	1.0003	1.2077	0.9747	0.6329	0.8214	0.8565	inter-genic
SNP_A-1816944	rs17255466	chr13	36998807	0.1065	0.0896	0.2224	0.536	0.911	1.0634	0.4827	0.7439	0.4427	0.5151	0.8316	0.4879	inter-genic
SNP_A-1817020	rs11740681	chr5	136734059	0.1709	0.1578	0.1699	0.7519	1.1347	1.0398	0.8062	0.9839	0.9015	0.6508	0.7937	0.8938	genic
SNP_A-1817048	rs17066529	chr8	3442400	0.5482	0.6442	0.3628	0.8094	1.0106	0.8001	1.362	0.7764	0.9068	1.04	0.9148	1.0277	genic
SNP_A-1817061	rs17021123	chr2	37696925	1.0476	1.1887	0.9826	0.7648	0.7757	0.5624	0.6929	0.7911	0.6128	0.7239	0.6231	0.5829	inter-genic
SNP_A-1817347	rs9949713	chr18	10132323	0.245	0.5683	0.5017	0.9854	0.9027	0.774	0.6258	0.5387	0.6771	0.6714	0.6931	0.6271	inter-genic
SNP_A-1817395	rs13268401	chr8	3713463	0.7368	0.7571	0.7119	0.9043	0.8779	0.7652	0.8254	0.897	0.9822	0.9123	0.9547	1.003	genic
SNP_A-1817539	rs33261	chr3	124896432	1.0099	1.3083	1.0967	0.7542	1.3445	1.0028	1.0093	0.9479	0.8013	0.5688	0.7148	0.3799	genic
SNP_A-1817773	rs2963262	chr5	1428080	0.3322	0.411	0.3086	0.4781	1.016	0.7807	0.3947	0.5229	0.6231	0.7467	1.0112	0.6958	inter-genic
SNP_A-1817818	rs4877990	chr9	88332018	1.4676	1.1281	1.1193	0.7076	1.0587	0.8431	0.8653	0.8085	0.8898	0.6222	0.7006	0.6961	inter-genic
SNP_A-1817932	rs16867595	chr8	102468210	1.4738	1.1479	1.0626	0.9104	1.0746	0.8771	1.0184	1.0708	0.8402	0.8613	0.7155	0.8968	inter-genic
SNP_A-1818052	rs1746049	chr10	44096316	0.1373	0.1503	0.1525	0.8747	0.9452	0.9511	0.9354	0.9683	0.8429	0.7476	0.8582	0.7314	inter-genic
SNP_A-1818056	rs702743	chr5	154251584	1.0023	1.0423	1.0362	1.0662	0.8338	0.8726	0.807	0.9019	0.7608	0.7794	0.6978	0.786	genic
SNP_A-1818174	rs7827285	chr8	1720163	0.6506	0.5733	0.6775	0.8676	1.0256	1.1191	1.0577	0.8707	0.8447	0.7139	1.0393	0.8282	genic
SNP_A-1818263	rs2917844	chr15	53675019	0.2618	0.2499	0.3845	0.3221	0.7966	1.0208	0.3467	0.3016	0.5646	0.8985	0.7911	0.8814	inter-genic
SNP_A-1818265	rs6099621	chr20	55444372	0.1658	0.3636	0.2453	0.6221	0.8096	0.5154	0.7587	0.8825	0.5809	0.4738	0.2198	0.2722	inter-genic
SNP_A-1818331	rs17175140	chr13	93627157	0.2486	0.1645	0.2868	0.4099	0.314	0.666	0.3168	0.1909	0.5547	0.8156	0.5817	0.3706	genic
SNP_A-1818382	rs2216743	chr16	74913299	1.6703	1.9353	1.753	1.2589	1.1341	0.9667	0.7969	0.4592	1.0968	0.5759	0.8751	0.7041	genic
SNP_A-1818384	rs4145584	chr5	134586175	0.4199	0.4095	0.3947	0.9838	1.0412	0.96	1.1469	0.9458	0.9197	0.7868	0.9961	0.8354	inter-genic
SNP_A-1818395	rs622432	chr5	177842859	0.5132	0.4911	0.7557	0.5395	0.6862	1.1067	0.6366	0.7073	1.0312	1.018	0.5235	0.9578	genic
SNP_A-1818412	rs1203640	chr1	13992834	1.2174	1.273	1.0828	0.9344	0.945	0.8439	0.9964	0.9008	0.8931	1.0504	0.8189	0.9598	genic
SNP_A-1818427	rs11862392	chr16	74935272	0.4679	0.6018	0.4832	0.8093	0.8992	1.0733	0.6135	0.8032	0.8636	0.9312	1.5607	1.2321	genic
SNP_A-1818582	rs12464181	chr2	238191237	1.1713	1.8206	0.994	0.7327	0.6328	0.5078	0.5225	0.5121	0.5185	0.7074	0.7152	0.618	inter-genic
SNP_A-1818603	rs241289	chr1	226990958	0.5771	0.7262	0.7314	0.904	0.731	1.4816	0.6919	0.6307	0.889	0.9088	1.2722	0.8733	inter-genic
SNP_A-1818640	rs4922216	chr8	20466375	0.9522	1.18	1.0011	0.8326	0.9868	0.9217	0.8588	0.8563	0.8256	0.8695	0.9125	0.7834	inter-genic
SNP_A-1818686	rs11782239	chr8	141238679	0.3631	0.2285	0.2322	0.933	0.814	0.7503	0.8498	0.9737	0.8383	0.8793	0.78	0.8167	genic
SNP_A-1818748	rs16919217	chr12	32109555	0.3587	0.6513	0.5184	0.5936	0.641	0.7693	0.4387	0.4048	0.7458	1.0388	1.1683	1.2027	inter-genic
SNP_A-1818876	rs11744487	chr5	20145318	0.2346	0.1666	0.199	0.6745	1.1022	0.9361	0.7924	0.6512	0.7724	0.8801	0.6416	0.7225	inter-genic
SNP_A-1818890	rs16909065	chr9	121597606	1.0391	1.3256	1.0774	0.7995	0.9354	1.0742	0.8908	0.8395	0.9581	0.9724	0.9269	0.9558	inter-genic
SNP_A-1818894	rs11860439	chr16	7356599	0.2446	0.2457	0.1272	0.7603	0.8811	0.857	0.8029	0.7083	0.8153	0.9949	1.1186	1.0738	genic
SNP_A-1818928	rs9562727	chr13	46799325	0.2594	0.3471	0.2608	1.0165	0.8292	1.0232	0.9637	0.8053	1.1121	1.2368	1.0117	1.2964	inter-genic
SNP_A-1818935	rs2717770	chr7	147863576	0.7293	1.2888	0.9472	0.6941	1.0143	0.6795	0.7278	0.9808	0.7411	0.6425	0.7442	0.6432	inter-genic
SNP_A-1819189	rs10821168	chr9	95398122	0.3619	0.5659	0.3604	1.0085	1.1934	0.9984	1.0139	1.2018	0.8646	0.8351	1.0079	0.8109	genic
SNP_A-1819312	rs2344921	chr16	76449326	0.3418	0.262	0.1664	0.9364	1.6969	1.1156	1.1342	0.9765	1.0706	0.5152	0.4946	0.5814	inter-genic
SNP_A-1819338	rs7464847	chr8	11830856	1.3817	0.9957	1.2146	0.7065	1.4063	0.6996	0.5481	1.1603	0.9323	0.441	0.9364	0.9446	inter-genic
SNP_A-1819466	rs9514319	chr13	104249902	0.9411	1.2607	0.6436	1.275	1.1319	1.4495	0.9475	0.7665	1.3191	1.7057	1.6962	1.4023	inter-genic
SNP_A-1819654	rs4841540	chr8	11346917	0.8215	1.5684	0.9771	0.26	0.5238	0.7134	0.4389	0.6379	0.6832	0.5196	0.4132	0.6101	inter-genic
SNP_A-1819727	rs259994	chr20	57218745	0.0739	0.0924	0.0612	0.8197	1.2087	0.74	0.8529	1.0946	0.9096	0.5537	0.6592	0.5663	inter-genic
SNP_A-1819850	rs8043604	chr16	76178992	0.6424	1.1797	0.72	0.8979	1.1444	1.096	1.0794	0.8621	1.1356	0.8971	1.3883	1.2141	inter-genic
SNP_A-1819851	rs1445628	chr3	125598821	0.9109	0.9908	1.1619	1.0702	0.6348	0.7603	1.2275	0.5899	0.7446	1.21	1.0253	0.9147	genic
SNP_A-1819885	rs10149504	chr14	91463925	1.2565	1.037	0.9103	1.2221	1.1757	1.0384	1.1596	1.2447	1.0243	1.1132	0.887	1.0449	genic
SNP_A-1819889	rs2960898	chr7	135147941	1.0567	1.6059	1.1266	0.9145	1.0316	0.9908	0.7998	0.8965	0.9183	1.2017	1.191	1.4196	inter-genic
SNP_A-1820013	rs17020250	chr4	94334782	0.4964	0.3958	0.4184	0.6708	0.4955	0.5289	0.6337	0.4386	1.248	1.1861	0.7141	1.0933	genic
SNP_A-1820028	rs17029277	chr4	100794734	0.9301	1.1553	1.1114	0.5698	0.5332	0.6494	0.6977	0.9885	0.7805	0.4918	0.8029	0.6188	inter-genic
SNP_A-1820093	rs9788482	chr14	72471658	0.2128	0.3372	0.6403	0.7083	0.7636	0.9886	0.7525	0.7059	1.07	1.0067	1.0701	1.171	genic
SNP_A-1820116	rs12709089	chr16	88157812	0.3641	0.526	0.4233	0.3255	0.6689	0.6148	0.3932	0.5066	0.6279	0.4013	0.2983	0.3775	inter-genic
SNP_A-1820162	rs1136603	chr4	170085812	0.8532	0.8091	0.6708	1.0344	1.0236	1.0841	0.8033	0.5477	0.9579	1.5656	1.2371	1.2089	genic
SNP_A-1820247	rs12325417	chr16	85222960	0.2012	0.2416	0.1776	0.8295	1.1475	1.3438	0.7368	0.5323	0.9965	0.9969	0.8866	1.6813	inter-genic
SNP_A-1820315	rs16992087	chr4	36011328	1.0782	1.1705	0.9928	0.8813	0.9222	0.7624	0.6972	0.8543	0.8216	0.7417	0.5265	0.7944	inter-genic
SNP_A-1820330	rs10788067	chr10	122085509	0.5183	0.2858	0.2394	0.7623	0.8997	1.2155	0.6431	0.6951	0.9657	0.9994	1.0203	0.709	inter-genic
SNP_A-1820527	rs1946470	chr5	18111275	0.4874	1.0674	0.7476	0.9221	0.8059	0.9083	0.9001	0.7787	0.9413	0.7756	0.9202	0.8749	inter-genic
SNP_A-1820601	rs4677146	chr3	72462971	0.6839	1.2181	0.7864	0.5026	0.5929	0.8366	0.4819	0.4809	0.6471	0.5947	0.4563	0.5768	inter-genic
SNP_A-1820636	rs1545876	chr8	2437323	0.6548	0.614	0.5562	0.9681	0.6589	1.0103	0.8479	1.2654	0.7174	0.9707	1.0949	0.9838	inter-genic
SNP_A-1820718	rs10915993	chr1	224685005	0.2704	0.2832	0.2265	0.4549	0.7889	0.9565	0.4548	0.5779	0.6661	0.4679	0.6316	0.5501	inter-genic
SNP_A-1820864	rs4654322	chr1	29023832	1.0466	1.3813	0.9559	0.6287	0.7315	0.7291	0.8601	0.9113	0.7996	0.7101	0.7625	0.9852	genic
SNP_A-1821002	rs6842633	chr4	144346975	0.9945	1.0861	0.8703	0.8576	0.7108	0.8461	0.8408	0.6371	0.634	0.7246	0.6434	0.811	genic
SNP_A-1821026	rs4852259	chr2	71536458	1.0649	1.0393	1.057	0.8624	0.93	0.6966	0.9305	1.0388	0.8991	0.7198	0.7026	0.6631	genic
SNP_A-1821035	rs2279442	chr8	28969807	0.916	1.2545	1.1159	0.6676	1.2444	1.0754	0.8233	1.0032	0.6787	0.9135	0.9268	1.0557	inter-genic
SNP_A-1821058	rs11762382	chr7	70239348	0.8107	1.227	1.1028	0.6206	0.6799	0.8801	0.5938	0.5825	0.9525	0.7434	0.5214	0.7972	genic
SNP_A-1821093	rs7337798	chr13	100944173	0.2524	0.2477	0.4089	1.086	0.7394	0.9271	0.7941	0.7552	1.3836	0.8218	0.4721	0.9466	genic
SNP_A-1821094	rs16948060	chr16	77140220	0.9431	1.199	1.3985	0.9359	0.9361	1.0617	0.7276	1.1086	0.8707	0.8877	1.1492	1.0606	genic
SNP_A-1821102	rs12205071	chr6	45129193	1.3174	0.7352	1.0115	1.7197	1.2211	1.3198	1.3809	1.7912	1.0641	1.2812	0.8592	0.9807	genic
SNP_A-1821233	rs11258002	chr10	12889852	0.1367	0.1112	0.0555	0.9503	0.9638	0.8121	0.873	0.7532	0.906	0.7997	0.8326	0.7648	genic
SNP_A-1821255	rs17654895	chr4	44674719	1.0773	1.0892	1.1319	0.5954	0.8996	0.723	0.9268	0.9908	0.8973	0.8563	0.9212	0.9907	inter-genic
SNP_A-1821263	rs11597303	chr10	132263195	0.1799	0.2068	0.2106	0.4614	0.6083	0.427	0.6925	0.7649	0.381	0.3195	0.3041	0.3947	inter-genic
SNP_A-1821286	rs17789481	chr11	48066619	0.1693	0.1494	0.165	0.4159	0.373	0.319	0.3093	0.4817	0.3572	0.4035	0.3336	0.5035	genic
SNP_A-1821394	rs9953451	chr18	41589691	0.8554	0.8179	0.8499	0.3935	0.5191	0.5818	0.5176	0.2673	0.3283	0.4436	0.4039	0.4291	inter-genic
SNP_A-1821405	rs3822356	chr5	140002620	0.5601	0.5876	0.5324	1.0516	0.9782	0.8531	0.8901	0.8688	0.9737	0.9118	0.8649	0.7473	genic
SNP_A-1821428	rs1468931	chr9	89308629	1.3186	1.0594	1.0588	0.953	0.7717	0.9051	1.0203	0.9113	0.7476	0.9956	0.7408	0.8636	genic
SNP_A-1821456	rs7952015	chr11	12763571	0.707	0.7605	0.4482	1.2461	1.1375	0.8946	1.3461	1.0804	1.0215	0.7232	1.2398	1.0722	genic
SNP_A-1821486	rs11046377	chr12	22393810	0.9217	0.9809	0.3105	0.825	0.911	1.0692	1.0161	0.6268	0.7201	1.1669	1.16	1.1012	inter-genic
SNP_A-1821494	rs10768611	chr11	5129362	0.1903	0.1636	0.1591	1.0586	1.017	1.1321	0.8583	0.7479	0.6505	0.9563	0.7947	0.8968	genic
SNP_A-1821502	rs16937817	chr11	44050194	1.2028	1.5199	1.1222	1.1134	1.1479	0.9861	0.994	0.8923	0.9195	1.3166	0.9933	1.305	genic
SNP_A-1821531	rs11748343	chr5	37841699	0.2234	0.3454	0.2593	0.7105	1.5045	1.1461	0.8321	1.1277	1.3176	0.5688	0.6368	0.5594	inter-genic
SNP_A-1821597	rs6491631	chr13	100944357	0.2698	0.1851	0.2034	0.7987	1.1541	1.6886	1.1921	1.2709	0.9642	0.9306	0.8339	0.8327	genic
SNP_A-1821767	rs10492908	chr16	77564364	0.7678	0.9436	0.9543	0.3356	0.186	0.4466	0.3028	0.2217	0.489	0.8336	0.7584	1.1937	genic
SNP_A-1821896	rs11620836	chr14	46226436	1.256	1.3481	1.0628	0.9972	1.0274	0.7894	1.0547	1.1901	0.9734	0.8839	1.3944	0.9664	inter-genic
SNP_A-1822017	rs539204	chr11	100331839	0.9908	1.9338	1.0687	0.7367	1.0643	1.0064	0.8455	0.8337	0.757	0.8295	0.8569	1.3058	inter-genic
SNP_A-1822129	rs1798817	chr12	125805014	0.9603	0.7446	0.7544	0.8823	1.0736	1.1661	1.4958	1.2035	1.0035	1.1907	1.1949	1.4068	inter-genic
SNP_A-1822131	rs17666868	chr5	73386053	1.0772	1.2256	1.2988	0.9355	0.7189	0.914	0.717	0.8671	0.8387	1.1864	0.7153	0.8141	inter-genic
SNP_A-1822206	rs7043322	chr9	8231845	0.7123	0.7662	0.7522	1.0399	1.1162	0.9277	1.1435	1.0217	0.9461	1.0459	0.9599	1.0442	inter-genic
SNP_A-1822314	rs437620	chr16	77849307	1.5634	1.9754	1.2548	1.0519	1.3747	1.2339	1.1531	1.4114	0.8571	1.0291	1.0238	1.3335	inter-genic
SNP_A-1822315	rs296142	chr17	74995271	0.2963	0.2769	0.3535	0.9169	0.8131	0.9974	0.7889	0.7855	1.0239	1.3791	1.1735	1.0473	inter-genic
SNP_A-1822345	rs4411238	chr10	53491244	0.6964	0.7993	0.6231	0.8089	1.1914	1.3769	0.9116	0.8891	0.8133	1.1662	1.2617	0.8757	genic
SNP_A-1822358	rs6929426	chr6	51405393	0.732	0.871	0.7171	1.0258	0.9268	1.2766	0.9243	1.0326	0.8626	1.2825	1.3171	1.3237	inter-genic
SNP_A-1822469	rs6418973	chrX	5164570	0.6857	0.2648	0.6493	0.942	0.8698	1.1592	1.0276	0.4904	0.8444	0.9075	0.8944	0.8734	inter-genic
SNP_A-1822507	rs16829932	chr1	24894618	1.0743	1.1716	1.0761	0.8737	1.1755	1.0095	0.9829	0.9076	0.7083	0.633	0.7918	0.6937	inter-genic
SNP_A-1822532	rs1510813	chr4	31224830	1.1692	1.2026	1.1646	1.2858	1.0826	0.9829	1.0865	1.0367	0.9128	0.7972	0.7638	0.7345	inter-genic
SNP_A-1822620	rs160447	chr8	90728780	0.1549	0.1674	0.2155	0.625	0.4237	0.4816	0.5158	0.4031	0.8262	0.8902	0.7819	0.6448	inter-genic
SNP_A-1822860	rs906695	chr5	138167176	1.238	1.4072	1.0077	1.0541	0.6521	0.6373	0.5338	0.7551	0.9845	0.7145	0.8882	0.7846	genic
SNP_A-1823155	rs11758293	chr6	68748355	0.9182	0.9832	1.1448	0.4899	0.8192	0.9909	0.4655	0.3939	0.4981	0.3612	0.5742	0.4924	inter-genic
SNP_A-1823354	rs1484032	chr16	78973391	1.108	1.0377	1.1239	0.7191	0.9423	0.8002	0.9024	0.832	0.9402	0.9316	1.0168	1.2352	inter-genic
SNP_A-1823490	rs17630846	chr6	40786259	1.2597	1.3926	1.161	0.6215	0.8515	0.5427	0.6408	0.951	0.6478	0.7175	0.781	0.7047	inter-genic
SNP_A-1823555	rs17705279	chr19	40503176	0.5869	0.7469	0.8706	0.5475	0.832	0.5578	0.5951	0.4625	0.5196	0.3613	0.568	0.5527	genic
SNP_A-1823760	rs4322547	chr13	53517907	0.4452	0.47	0.5445	0.4508	0.3855	0.9353	0.5601	0.7628	1.0254	1.0417	1.1704	1.0887	inter-genic
SNP_A-1823838	rs1148455	chr1	13786817	0.0282	0.0661	0.0394	0.0927	0.103	0.1557	0.2396	0.2626	0.1447	0.1067	0.2197	0.2399	genic
SNP_A-1823845	rs7450440	chr6	148121502	0.5434	0.429	0.7031	0.9321	1.0345	1.0563	0.7532	0.9543	0.8879	1.0642	1.0841	1.187	inter-genic
SNP_A-1823929	rs16954582	chr16	79671658	0.7301	0.9716	0.8586	0.8441	0.7978	0.6923	0.7099	0.7775	0.773	0.8678	0.8181	0.9291	inter-genic
SNP_A-1824020	rs17506403	chr6	90555780	0.7867	0.687	0.7071	0.8009	0.7354	0.893	0.9496	0.876	1.0797	1.1257	1.1991	0.9447	genic
SNP_A-1824056	rs16850475	chr2	214163167	1.5598	1.9476	1.2967	0.55	1.1898	1.0757	0.8633	0.4315	0.8017	1.3996	0.6318	1.0559	genic
SNP_A-1824087	rs11147046	chr12	131837881	0.213	0.239	0.5461	0.7988	1.3462	0.8842	0.7547	0.7066	1.0817	0.8171	0.6924	0.6343	genic
SNP_A-1824148	rs4866566	chr5	3482364	0.8641	0.8438	0.7138	0.9245	1.1164	1.1923	1.105	1.0007	0.8796	1.1014	1.1016	1.1639	inter-genic
SNP_A-1824190	rs2499796	chr6	96955085	0.874	0.7034	0.8565	0.9821	0.8933	1.1354	0.8568	1.1726	0.9413	0.8199	0.8614	1.0345	inter-genic
SNP_A-1824200	rs6670119	chr1	230640913	0.7853	0.9587	1.1044	0.4379	0.5209	0.6378	0.7713	0.5347	0.4787	0.4375	0.6827	0.6299	genic
SNP_A-1824208	rs13090155	chr3	69815129	0.6209	0.7212	0.8248	0.2862	0.3423	0.3933	0.2245	0.3802	0.3693	0.2205	0.2587	0.3438	inter-genic
SNP_A-1824304	rs825497	chr12	123091396	0.93	0.7809	1.0189	0.6169	0.874	0.6016	0.643	0.4268	0.8048	0.8568	0.6727	0.6344	inter-genic
SNP_A-1824384	rs17776324	chr5	147668494	1.0099	1.6017	1.0922	0.6165	0.9473	0.9549	0.7045	0.9991	0.5014	0.9175	0.756	0.7885	inter-genic
SNP_A-1824394	rs7016452	chr8	116052379	0.7366	0.9414	1.2122	0.7765	1.0275	1.2217	0.5485	0.5995	0.6174	0.6617	1.2249	0.7758	inter-genic
SNP_A-1824512	rs11081728	chr18	27765661	0.0674	0.1071	0.1766	0.3067	0.5492	0.4194	0.3881	0.2507	0.3829	0.3042	0.3029	0.4372	genic
SNP_A-1824513	rs7190358	chr16	590789	0.2464	0.3472	0.1338	1.0066	0.7033	0.6219	1.1256	0.6181	0.9966	0.8792	0.9005	0.951	genic
SNP_A-1824651	rs7070140	chr10	132604698	0.7765	0.5771	0.6974	0.7395	0.6746	1.1132	0.7616	0.7515	0.8643	0.859	0.7812	0.8266	inter-genic
SNP_A-1824707	rs2077480	chr1	11410790	1.1729	1.1478	1.139	1.2325	1.0325	1.0203	1.1916	1.0676	0.7781	0.9786	0.9551	0.8742	inter-genic
SNP_A-1824793	rs2534738	chr16	6398444	0.9153	0.7714	1.0664	0.8271	0.6501	0.8026	0.829	0.6972	0.9356	0.9407	0.7446	1.0635	genic
SNP_A-1824996	rs270661	chr5	158492732	0.8744	0.9118	0.8934	0.8382	0.7476	0.6182	0.76	0.9456	0.4364	0.4752	0.5402	0.73	inter-genic
SNP_A-1825025	rs10096195	chr8	89501703	0.6455	0.662	0.6224	0.7138	0.5334	1.0874	0.7354	0.7342	1.0275	1.0828	1.0334	1.1651	inter-genic
SNP_A-1825060	rs16957377	chr16	81040898	0.54	0.2169	0.5406	0.9541	0.5101	0.7136	0.6183	0.5003	1.1922	0.781	0.7627	0.7911	inter-genic
SNP_A-1825080	rs5943629	chrX	29185991	1.3645	0.975	0.7382	0.3973	0.2859	0.3332	0.5178	0.8769	0.4678	0.4101	0.3907	0.2819	genic
SNP_A-1825116	rs136585	chr22	44157999	0.907	1.0483	0.6751	0.9533	1.1261	1.1296	1.2679	0.4165	1.278	1.5729	1.3045	1.0908	genic
SNP_A-1825196	rs10055328	chr5	148589377	0.0262	0.0295	0.0406	0.0585	0.0845	0.0927	0.0583	0.0865	0.1062	0.0639	0.1783	0.1356	genic
SNP_A-1825198	rs9686988	chr5	132685025	1.2754	1.7031	1.1102	1.0408	1.5198	0.7895	1.0067	0.9174	0.9663	0.7353	0.8484	0.8522	genic
SNP_A-1825237	rs7628802	chr3	157852627	0.9216	0.774	1.0512	0.6327	0.5323	0.7777	0.7985	0.7083	0.8098	0.8446	0.6406	0.6128	inter-genic
SNP_A-1825259	rs375241	chr17	28570428	0.9994	0.9519	0.834	0.7327	0.7315	0.4371	0.7628	0.8018	0.5569	0.4997	0.6136	0.6357	genic
SNP_A-1825481	rs1250564	chr10	80717348	0.0807	0.0804	0.1053	0.5822	0.5509	0.4229	0.5083	0.4167	0.8412	0.662	0.4658	0.554	genic
SNP_A-1825484	rs1549811	chr14	40898652	1.0473	1.0784	0.8756	0.9768	1.0711	1.6637	0.9842	0.8859	1.4798	1.5552	1.5245	1.1946	inter-genic
SNP_A-1825625	rs639547	chr18	64102482	1.0561	1.9728	1.3825	0.6411	0.7897	0.7992	0.5339	0.7756	1.0743	0.7046	0.6496	0.7053	inter-genic
SNP_A-1825667	rs3849381	chr2	100818251	0.8191	0.6389	0.7714	0.4789	0.4178	0.3033	0.535	0.6217	0.4738	0.4413	0.391	0.404	genic
SNP_A-1825746	rs4937559	chr11	130077985	1.2025	1.4385	1.2068	1.0314	1.2756	1.0356	1.0132	0.7971	0.8179	0.7921	1.0598	1.0262	inter-genic
SNP_A-1825756	rs11679513	chr2	85241697	0.3901	0.4771	0.3576	0.3692	0.8153	0.934	0.5079	0.4076	0.4466	0.4974	0.6286	0.5622	genic
SNP_A-1825942	rs9901798	chr17	62440905	0.3452	0.6825	0.6007	0.9355	1.8015	0.9451	0.7628	0.6883	0.8579	1.1028	1.1987	1.5457	genic
SNP_A-1826369	rs7416836	chr1	175281838	0.8794	1.2562	1.0568	0.5669	0.4795	0.7317	0.669	0.7699	0.9101	0.8625	0.9846	0.7239	genic
SNP_A-1826393	rs8057221	chr16	82032928	0.1508	0.3471	0.1413	0.2648	0.3153	0.3177	0.1829	0.259	0.1914	0.201	0.242	0.3088	genic
SNP_A-1826421	rs7326634	chr13	85638600	0.19	0.109	0.1631	0.5909	0.5132	0.6684	0.6991	0.8377	0.7429	0.7838	0.6156	0.9081	inter-genic
SNP_A-1826517	rs1979579	chr11	67794461	0.5365	0.8229	0.7428	0.0808	0.1262	0.2714	0.0874	0.2879	0.1873	0.2043	0.3088	0.1897	inter-genic
SNP_A-1826542	rs9392070	chr6	5009357	0.4467	0.3927	0.268	0.6344	0.7915	0.661	0.9046	0.9872	0.9928	0.941	0.5565	0.9358	inter-genic
SNP_A-1826687	rs4830633	chrX	9246652	0.1091	0.0908	0.1771	0.6308	1.0459	0.9507	0.6105	0.638	0.7713	0.9795	0.9028	0.8882	inter-genic
SNP_A-1826700	rs1953232	chr14	64640139	0.2109	0.2024	0.3174	0.365	0.242	0.4025	0.3497	0.3728	0.4161	0.4133	0.2719	0.3732	genic
SNP_A-1826827	rs12337821	chr9	95344968	0.8638	1.2646	1.6903	0.7498	0.9637	1.0313	0.7379	0.4957	1.0664	1.0991	1.1787	1.2606	inter-genic
SNP_A-1827072	rs17153917	chr7	26553134	0.6213	0.3711	0.3904	0.8268	0.7463	0.7623	1.1648	0.7767	1.1967	0.8726	1.3622	1.5146	inter-genic
SNP_A-1827090	rs2177096	chr18	18491125	0.551	0.3963	0.6684	0.7856	0.414	0.8546	0.6138	0.5245	0.7887	0.9546	1.0624	0.8572	inter-genic
SNP_A-1827108	rs2609636	chr8	34331325	0.4937	0.5303	0.4456	0.9657	0.7938	1.4611	0.4472	0.8456	0.6738	1.2144	0.7355	1.2242	inter-genic
SNP_A-1827160	rs7231550	chr18	20971133	0.2641	0.4563	0.295	0.8362	1.3536	1.3081	1.1153	0.6094	0.9707	1.3676	0.9939	1.025	genic
SNP_A-1827175	rs4740783	chr9	4438088	1.0098	2.1643	1.4108	0.8172	0.9604	0.9183	0.8273	1.0833	0.9579	0.918	1.024	1.2014	inter-genic
SNP_A-1827219	rs6720161	chr2	85964761	2.0213	1.5676	1.2132	1.0111	0.9965	1.4138	0.8537	0.4955	0.9668	0.9608	0.5808	0.6902	genic
SNP_A-1827438	rs7270305	chr20	58064085	0.9078	1.1137	1.0701	0.838	1.0404	0.6099	0.8164	0.7379	0.8936	0.7929	0.7855	0.9147	inter-genic
SNP_A-1827586	rs1997018	chr1	199503300	0.7619	0.6108	0.6537	0.6204	1.1086	1.1296	0.9543	0.7348	0.896	1.0827	1.7988	1.2754	inter-genic
SNP_A-1827616	rs17209947	chr5	52134676	0.8153	0.9915	0.9672	0.851	1.1014	0.8677	0.5551	0.6432	0.5432	0.6686	0.7974	0.4952	genic
SNP_A-1827627	rs903770	chr12	115776340	1.4442	1.4826	1.1966	1.1632	1.0218	1.031	0.9488	0.8666	1.0812	0.8944	0.6442	0.6558	inter-genic
SNP_A-1827699	rs10099186	chr8	136727673	1.198	1.5107	1.0562	0.5424	0.6308	0.7742	0.8559	0.5657	0.616	0.8373	0.7796	0.6598	genic
SNP_A-1827813	rs3776587	chr5	36720355	1.113	1.8236	1.1069	0.9104	1.5024	0.8953	0.766	0.7977	0.9577	0.763	0.6574	0.7473	genic
SNP_A-1827823	rs7139955	chr13	92747127	1.2742	1.602	1.3181	0.8086	0.9854	1.0105	0.9397	0.6771	0.9951	1.4527	1.3535	1.483	genic
SNP_A-1827871	rs17750431	chr2	18545826	0.8598	0.6436	0.7186	0.8259	0.7811	0.9076	0.7908	0.7235	0.9718	1.046	0.9507	0.9731	inter-genic
SNP_A-1827960	rs11160059	chr14	91877083	1.1224	1.541	1.2411	1.1942	1.0422	0.9661	0.8489	0.8762	1.0349	0.5557	0.616	0.4905	genic
SNP_A-1827973	rs16973856	chr16	83052231	1.4785	1.0077	1.0757	0.865	0.9555	0.905	0.7591	0.8143	0.7517	0.5827	0.6595	0.6968	genic
SNP_A-1827990	rs17440445	chr1	31495149	0.534	0.578	0.6289	0.6067	0.5068	0.7654	0.742	0.7737	1.0204	0.7175	0.7894	0.7763	inter-genic
SNP_A-1828109	rs7807030	chr7	26183975	1.0808	1.4018	1.0047	0.6796	0.9399	0.9708	0.858	0.9463	0.8337	0.7536	0.7263	0.8459	genic
SNP_A-1828222	rs6602378	chr10	10039474	1.1653	0.9934	0.6731	0.3513	0.5017	0.497	0.2137	0.2327	0.2604	0.35	0.4967	0.4804	inter-genic
SNP_A-1828254	rs16871568	chr5	73603191	1.2002	1.3623	0.8745	1.1598	1.1292	1.3526	1.0591	1.1781	1.2218	1.2623	1.588	1.5142	inter-genic
SNP_A-1828275	rs4766293	chr12	4808578	0.5884	0.5259	0.5671	0.2467	0.174	0.3141	0.3213	0.3888	0.4387	0.4274	0.5774	0.5264	inter-genic
SNP_A-1828446	rs9954507	chr18	13531280	1.3438	1.6693	1.1951	1.1316	1.0103	0.8335	1.1388	0.8218	1.0572	0.9121	0.9382	1.033	inter-genic
SNP_A-1828626	rs2240244	chr16	73314484	1.4471	2.1738	1.4982	1.019	1.7398	1.2294	1.0004	1.1985	0.8307	0.6703	0.9288	0.9629	genic
SNP_A-1828637	rs758315	chr7	153263552	0.079	0.0514	0.043	0.6266	0.8503	0.7113	0.6489	1.0397	0.5425	0.2274	0.4049	0.4603	genic
SNP_A-1828651	rs7331396	chr13	83315822	0.422	0.3495	0.4047	0.6473	0.4069	0.7009	0.6531	0.6176	0.7379	0.7021	0.7212	0.6881	inter-genic
SNP_A-1828730	rs17022759	chr12	93484443	0.1784	0.2512	0.1774	0.5508	0.6803	0.6776	0.5755	0.5489	0.5581	0.4922	0.6228	0.5449	inter-genic
SNP_A-1828769	rs704073	chr12	88265842	1.0131	1.1727	1.0354	0.4747	0.6466	0.9021	0.5265	0.629	0.689	0.8425	0.5662	0.7034	genic
SNP_A-1828826	rs2181204	chr10	81694492	0.9908	1.4453	1.0378	0.7895	0.8419	0.8707	0.7642	0.7665	0.9547	0.8219	0.7445	0.6383	genic
SNP_A-1828892	rs988032	chr4	189903506	0.7315	0.6086	0.6667	0.8243	0.678	0.8201	0.8042	0.5492	0.9564	0.9449	0.966	0.8088	inter-genic
SNP_A-1828922	rs17112190	chr10	98629836	0.8578	0.9492	0.784	1.1417	1.0445	1.3098	1.0268	0.9457	1.2328	1.1319	1.1116	1.1147	genic
SNP_A-1828930	rs6821688	chr4	6033009	0.2207	0.2293	0.2807	0.1313	0.1262	0.1447	0.1215	0.2209	0.1247	0.1347	0.1117	0.1538	inter-genic
SNP_A-1829141	rs156112	chr5	131638131	1.0812	1.1929	1.0041	0.7249	0.9718	0.7175	0.8981	0.8882	0.8875	0.5929	0.6079	0.5668	inter-genic
SNP_A-1829165	rs7990558	chr13	22867866	1.1042	1.0597	1.0426	1.0034	0.9816	0.7445	1.16	0.9522	0.8756	0.623	0.6583	0.6128	inter-genic
SNP_A-1829227	rs41382947	chr16	10195763	0.7214	0.5042	0.546	1.3328	0.7947	1.1944	1.2311	0.739	1.0256	1.7648	0.7093	0.8507	inter-genic
SNP_A-1829277	rs10993391	chr9	96715661	1.6312	0.9646	1.1313	0.7864	1.0164	0.9216	0.7954	0.8977	0.7641	0.5634	0.6101	0.7301	genic
SNP_A-1829305	rs16936361	chr10	36132789	1.601	1.2474	1.4985	1.3018	1.2984	1.3177	0.9686	1.0988	0.9759	0.7125	0.707	0.7674	inter-genic
SNP_A-1829519	rs6495461	chr15	78048881	1.2103	1.1494	1.2987	1.2606	0.7631	1.1098	0.9577	0.7874	0.9523	0.9168	1.0747	0.7937	genic
SNP_A-1829717	rs4968914	chr17	64170892	1.034	1.0221	1.0291	0.7853	0.8816	0.9569	0.977	0.8254	0.8945	0.8398	1.1075	1.0114	inter-genic
SNP_A-1829824	rs6943534	chr7	157619927	1.0422	1.3994	1.4687	0.8785	1.0071	1.0457	1.0582	0.8021	0.9149	1.0362	0.9536	1.0604	genic
SNP_A-1829862	rs2984471	chr6	8655510	0.5709	0.4414	0.7486	0.5995	0.496	1.2042	0.5138	0.3741	1.1139	0.9839	0.7156	1.2037	inter-genic
SNP_A-1829870	rs4657226	chr1	160919898	0.6527	0.4883	0.5556	0.9168	0.5316	0.8659	0.7614	0.7108	0.7547	1.6149	1.5581	1.0653	genic
SNP_A-1829904	rs2122521	chr15	94378219	1.0699	1.2232	1.0488	0.8948	0.919	0.9797	0.9833	0.9673	0.8998	0.7898	0.8548	0.8123	inter-genic
SNP_A-1830006	rs10892470	chr11	119184196	0.587	0.7973	0.9858	0.5484	0.5372	0.4121	0.4658	0.6256	0.6251	0.3903	0.5523	0.5257	inter-genic
SNP_A-1830040	rs1539490	chr1	149809250	0.3051	0.2769	0.2387	1.0137	1.0251	0.8608	1.0913	1.163	1.0133	0.8106	0.6046	0.7893	genic
SNP_A-1830152	rs4530802	chr5	17698277	0.9324	1.3421	1.0572	0.6347	1.1063	0.8718	0.7243	0.9549	0.7283	0.8992	0.9905	0.7968	inter-genic
SNP_A-1830327	rs1687652	chr16	84991809	0.7293	0.8059	0.9	1.1425	1.0793	1.0541	1.3002	0.8034	1.0367	1.0237	0.92	1.0991	inter-genic
SNP_A-1830385	rs10258332	chr7	46292844	0.1255	0.137	0.2071	0.3726	0.5403	0.781	0.4433	0.3533	0.6162	1.0096	0.8538	0.8445	inter-genic
SNP_A-1830403	rs11028393	chr11	25035772	0.2365	0.13	0.0907	0.3181	0.325	0.4435	0.4028	0.3112	0.376	0.51	0.3964	0.5247	genic
SNP_A-1830474	rs7985436	chr13	89223966	1.2036	1.8905	1.2373	1.211	1.2173	1.1124	1.1932	1.1353	0.9336	0.9826	1.3016	1.0219	inter-genic
SNP_A-1830516	rs156601	chr20	51443548	0.7071	0.6915	0.5824	0.658	0.6464	0.9746	0.7242	0.4755	0.8152	1.0241	1.1213	0.9451	genic
SNP_A-1830533	rs7553253	chr1	229171203	1.0829	1.3103	1.1271	0.8672	1.0626	1.0398	1.258	0.7798	0.914	0.7545	0.8955	0.9612	genic
SNP_A-1830664	rs703277	chr2	19525215	0.61	0.5468	0.9037	0.3239	0.253	0.4216	0.2742	0.2376	0.5034	0.408	0.4064	0.4243	inter-genic
SNP_A-1830863	rs2790136	chr1	198596098	1.7313	1.522	1.178	0.5574	0.7611	0.7123	0.8399	0.9534	0.7893	0.5828	0.5727	0.8267	inter-genic
SNP_A-1830942	rs3934493	chr16	85485909	0.2332	0.543	0.4481	0.9901	1.3546	0.8517	0.8763	0.9167	0.8495	0.5093	0.4417	0.4781	inter-genic
SNP_A-1830964	rs7159455	chr14	92415618	1.3187	1.3349	1.244	1.0311	1.4729	0.8493	0.9386	0.8752	0.6617	1.053	0.8016	0.8476	inter-genic
SNP_A-1831011	rs10887078	chr10	123869534	0.8954	1.5245	1.1402	0.767	1.2474	0.7622	0.8523	0.5664	0.758	0.6654	0.7834	0.8814	genic
SNP_A-1831075	rs6011456	chr20	61001169	0.0108	0.0185	0.0267	0.0815	0.1747	0.2225	0.1147	0.2812	0.1518	0.116	0.1368	0.1523	genic
SNP_A-1831221	rs17087490	chr5	96730020	1.2848	1.2628	1.117	1.1796	1.0843	0.9418	0.9786	1.0166	0.7077	0.6249	0.6353	0.7356	inter-genic
SNP_A-1831375	rs4855965	chr3	77012037	1.0038	0.9738	1.15	0.6842	0.6141	0.9606	0.7102	0.7733	0.6828	0.6836	0.667	0.6725	inter-genic
SNP_A-1831427	rs8046065	chr16	3778299	0.5206	0.5257	0.5016	0.9736	1.3601	1.1706	1.6599	1.2558	0.9262	1.3674	0.9657	1.378	genic
SNP_A-1831524	rs11743	chr8	82042651	1.17	1.2231	1.1104	0.7152	0.7876	0.814	0.8483	0.5934	1.209	1.0453	0.8949	1.0604	inter-genic
SNP_A-1831631	rs2911977	chr8	6572054	1.3482	1.09	1.0263	0.5641	1.0214	0.9311	0.6986	0.8045	0.7178	0.4526	0.6422	0.5783	genic
SNP_A-1831662	rs5952229	chrX	115306043	0.2856	0.2297	0.2968	0.519	0.8264	1.231	0.8539	0.8986	0.9725	0.8563	1.0593	0.9002	inter-genic
SNP_A-1831772	rs12622834	chr2	173246793	0.445	0.3839	0.4657	1.4733	1.0224	0.9142	0.7622	1.0979	0.6988	1.1038	1.0473	1.1601	inter-genic
SNP_A-1831804	rs976461	chr2	181843269	1.0054	1.2484	0.8913	0.9064	1.1248	0.6629	0.9089	0.8418	0.7665	0.7908	0.8988	0.9364	inter-genic
SNP_A-1831828	rs1052410	chr7	141598476	1.2162	1.5725	1.1656	1.4327	1.0922	0.7339	0.8913	0.824	0.9515	1.0553	0.9879	1.1712	genic
SNP_A-1831839	rs1552229	chr12	116306570	0.9655	1.208	1.1246	0.944	1.0804	0.7145	0.7619	0.7862	0.6505	0.5952	0.4907	0.7784	inter-genic
SNP_A-1831861	rs17046334	chr12	77991628	0.1005	0.0758	0.1078	0.7043	0.7027	0.8631	0.7956	0.5061	1.0133	1.0094	0.945	0.9899	genic
SNP_A-1831871	rs4563306	chr20	16234630	0.6984	0.5884	0.7134	0.8991	0.9585	0.8962	1.1423	1.1771	0.7952	1.0162	1.3542	1.2269	genic
SNP_A-1832379	rs8177201	chr3	134952545	0.6543	0.498	0.549	0.869	0.5659	1.0613	0.8914	0.6366	0.8821	0.8821	1.1435	1.2991	genic
SNP_A-1832560	rs10521104	chr17	451209	0.1027	0.1397	0.2126	0.3279	0.5415	0.6128	0.3035	0.3942	0.7592	0.6467	0.6422	0.7685	genic
SNP_A-1832589	rs2502822	chr1	174302974	0.2968	0.3395	0.3072	1.0553	1.5246	1.0114	1.5369	1.172	1.2998	1.2428	1.0702	1.3181	genic
SNP_A-1832610	rs6443549	chr3	179786447	1.3869	1.7394	1.306	1.1066	1.4205	0.8758	0.8066	0.5966	0.8283	1.08	1.2176	1.1172	genic
SNP_A-1832776	rs10098342	chr8	9994149	0.5689	0.3739	0.506	0.8239	1.1947	1.3961	1.2156	0.6827	1.0371	0.8447	1.1189	0.6735	genic
SNP_A-1832900	rs9876189	chr3	104138378	0.3366	0.5219	0.6306	0.9038	1.3792	1.1938	0.8672	1.1544	0.8399	0.8154	1.1155	0.8348	inter-genic
SNP_A-1833046	rs16937407	chr8	72206559	0.457	0.5165	0.515	0.811	0.6906	0.7903	0.7806	0.797	0.8742	0.8748	1.1544	0.8641	inter-genic
SNP_A-1833179	rs16877143	chr8	30525448	1.2168	1.2927	1.1056	0.9503	0.9441	0.6495	1.4257	0.6597	0.749	0.7581	0.8283	0.7424	genic
SNP_A-1833386	rs16843792	chr1	160947809	1.5184	1.5829	1.379	0.8201	0.9138	1.2277	0.8472	0.8022	0.8354	0.9865	0.8853	1.099	genic
SNP_A-1833415	rs12712963	chr2	46148485	1.117	1.4261	1.555	0.7724	1.4333	1.0613	0.9944	0.8583	0.7974	0.823	0.9605	1.1002	genic
SNP_A-1833423	rs896398	chr16	8053854	0.0462	0.0461	0.1011	0.4382	0.5193	0.6366	0.4253	0.3591	0.797	0.5656	0.6362	0.7686	inter-genic
SNP_A-1833432	rs12529407	chr6	84119300	0.8042	0.8339	0.789	0.9144	0.8788	1.1897	0.8946	0.994	1.3736	1.0904	1.316	1.0504	genic
SNP_A-1833464	rs514808	chr11	118746330	0.8526	1.0837	0.8561	0.437	0.5385	0.641	0.441	0.4538	0.6243	0.4929	0.6046	0.4783	genic
SNP_A-1833465	rs6021826	chr20	35973937	0.3314	0.3484	0.3315	0.2392	0.3093	0.1536	0.1855	0.2942	0.2247	0.1394	0.1186	0.1582	inter-genic
SNP_A-1833761	rs6951125	chr7	116701279	0.4176	0.1588	0.1551	0.3394	0.4983	0.5947	0.3301	0.2923	0.7224	0.5504	0.7208	0.7469	inter-genic
SNP_A-1833853	rs3847835	chr12	51173889	0.6252	0.6518	0.5026	0.8689	0.9106	0.9904	0.9575	0.72	0.8786	0.9789	0.97	0.8414	genic
SNP_A-1834085	rs4705247	chr5	147668761	1.0044	1.298	0.9627	0.9057	0.9394	0.87	0.9024	0.6019	0.4165	0.644	0.6605	0.7065	inter-genic
SNP_A-1834419	rs902549	chr16	84990625	1.1015	0.8758	1.4017	1.3359	0.7662	0.9865	0.7975	1.1079	0.7	0.796	0.8763	0.7467	inter-genic
SNP_A-1834550	rs4761423	chr12	75310480	1.0881	1.1019	1.0995	0.9232	0.8642	1.0123	1.106	1.0815	0.89	0.9703	0.8516	0.8452	genic
SNP_A-1834553	rs1148376	chr18	23906975	0.3392	0.2995	0.6652	0.6759	0.5242	1.3928	0.4231	0.6219	1.0584	1.9095	1.3319	1.2072	genic
SNP_A-1834603	rs45139	chr2	119166659	1.2929	1.7775	1.2049	0.9825	1.0172	1.1036	1.1594	1.0454	0.901	0.8729	0.6875	0.8243	inter-genic
SNP_A-1834650	rs4899813	chr14	36184799	0.3338	0.2369	0.2892	0.5492	0.2689	0.4226	0.4581	0.2421	0.574	0.5889	0.518	0.5101	inter-genic
SNP_A-1834741	rs16976347	chr18	11480182	0.3281	0.5274	0.6073	0.89	1.249	1.3478	0.9953	0.7571	0.9573	1.1372	1.4404	1.1424	inter-genic
SNP_A-1834775	rs275876	chr18	20103018	0.5344	0.511	0.6575	0.2951	0.1706	0.4072	0.4226	0.2919	0.6292	0.6614	0.7272	0.6721	genic
SNP_A-1834797	rs2269667	chr22	42029236	1.0217	1.026	0.943	1.0134	0.8763	0.7513	1.0042	0.9048	0.7981	0.709	0.7861	0.7083	genic
SNP_A-1834849	rs16860351	chr2	220398375	1.196	2.0682	1.4075	0.7467	0.7387	0.8985	0.8967	1.2283	0.9143	0.5811	0.588	0.7151	inter-genic
SNP_A-1834946	rs8026133	chr15	90171014	1.1655	1.1976	1.0395	0.818	0.6729	0.4525	0.8617	0.9984	0.8264	0.9393	0.596	0.8828	inter-genic
SNP_A-1834953	rs2963495	chr5	148576568	0.2654	0.2894	0.367	0.4961	0.4808	0.7761	0.3092	0.3844	0.8861	0.6003	0.6747	0.8232	genic
SNP_A-1834955	rs2786029	chr1	232957340	0.4461	0.3796	0.3181	0.3999	1.0868	0.7559	0.4042	0.3968	0.5533	0.5967	0.6364	0.8697	inter-genic
SNP_A-1835029	rs6907666	chr6	167443385	0.3967	0.3338	0.2876	0.686	0.7212	0.5545	0.8412	0.7966	1.0444	0.6936	0.7909	0.83	genic
SNP_A-1835197	rs16937408	chr8	72206677	0.7558	0.8038	0.7215	0.9619	1.2751	0.92	1.1326	0.8728	0.8017	0.9139	0.8199	1.0058	inter-genic
SNP_A-1835258	rs12313261	chr12	73790896	1.0428	1.6297	1.1546	0.9861	1.0882	1.061	1.0547	0.7156	0.9327	0.8159	0.856	0.5736	genic
SNP_A-1835391	rs4564143	chr1	116095486	1.4276	1.9645	1.2441	0.9968	1.146	0.8903	0.8467	0.9861	1.0683	1.2575	0.812	1.5323	genic
SNP_A-1835440	rs12472888	chr2	180304108	1.0719	1.526	1.5841	0.6841	1.4772	1.038	0.9351	0.8841	1.0784	1.367	1.0937	1.1544	genic
SNP_A-1835749	rs758504	chr19	3363035	0.1082	0.0947	0.0999	0.4783	0.646	0.4964	0.927	0.5615	0.4776	0.3962	0.5521	0.6895	genic
SNP_A-1835777	rs1077181	chr3	142657646	1.4694	1.1685	1.1294	1.0298	0.6716	0.8095	0.9712	0.9964	0.6763	0.6663	0.5225	0.7005	inter-genic
SNP_A-1835804	rs17413207	chr5	31716798	0.3537	0.2679	0.3856	0.3557	0.7229	0.5925	0.5569	0.8171	0.4861	0.2846	0.2873	0.3487	genic
SNP_A-1835860	rs1864553	chr2	127999821	0.2483	0.3477	0.403	0.2681	0.2354	0.2859	0.3371	0.2903	0.2655	0.3183	0.3724	0.2951	genic
SNP_A-1835914	rs17065074	chr13	75278243	0.9093	0.7249	1.099	0.8133	0.7843	0.6174	1.0135	0.9281	0.8914	1.0393	0.6147	0.9292	genic
SNP_A-1835963	rs6865242	chr5	136589045	0.9644	1.0095	1.1239	0.6414	0.6175	0.8127	0.5294	0.3265	0.8856	0.911	0.7198	0.9576	genic
SNP_A-1836036	rs6123632	chr20	54829294	0.4498	0.4099	0.3698	0.7356	0.6353	0.6726	0.3565	0.5655	0.7848	0.9514	0.6894	0.8895	inter-genic
SNP_A-1836154	rs9506637	chr13	20696446	1.3706	1.6081	1.6947	0.8485	1.9728	1.2386	0.7539	1.1071	1.0063	0.9234	1.0865	1.2874	inter-genic
SNP_A-1836206	rs10827687	chr10	36999313	0.1944	0.259	0.3219	0.7031	1.3388	1.2013	0.8663	0.7414	0.8757	0.6512	0.72	0.9796	inter-genic
SNP_A-1836232	rs12187954	chr5	168440018	0.617	0.697	0.6412	1.1411	1.085	0.9025	0.9003	0.924	0.8053	0.7322	0.815	1.0942	genic
SNP_A-1836241	rs3821812	chr3	188571506	0.2219	0.2995	0.3322	0.8905	0.8737	0.9971	0.8985	0.9624	0.9434	0.8747	0.8518	0.9026	genic
SNP_A-1836326	rs9645533	chr10	50103612	0.9924	1.0102	0.9206	0.8148	0.7281	0.7274	0.8641	0.6886	0.7698	0.5042	0.4858	0.4773	inter-genic
SNP_A-1836565	rs4761383	chr12	76412423	1.026	1.3286	1.1294	0.4633	0.4249	0.5128	0.522	0.6369	0.6486	0.6592	0.5288	0.5993	inter-genic
SNP_A-1836633	rs7208976	chr17	9184618	1.6249	1.6901	1.1086	1.0328	1.1679	0.9525	1.0014	0.926	0.8491	0.8306	1.0845	1.0355	genic
SNP_A-1836915	rs11199725	chr10	122787086	1.1286	1.171	0.8009	1.1092	1.1254	1.1646	1.1243	1.1453	0.9352	1.0456	0.9112	0.9107	inter-genic
SNP_A-1837114	rs12067275	chr1	26060562	0.9565	0.8139	1.1437	0.3351	0.373	0.419	0.7217	0.3043	0.5188	0.3928	0.4011	0.3093	genic
SNP_A-1837256	rs2104970	chr13	53501213	1.0112	0.7724	0.9705	0.4106	0.4364	0.6793	0.4409	0.4464	0.5724	0.365	0.3441	0.5412	inter-genic
SNP_A-1837275	rs4543670	chrX	44974646	0.8839	1.4837	1.5568	1.037	1.1981	0.9217	0.8739	1.2505	0.7349	1.2312	1.6805	1.2255	inter-genic
SNP_A-1837281	rs388511	chr8	71086937	0.6634	0.4806	0.4794	0.9986	1.6719	1.0929	0.5414	0.7964	0.6832	0.7364	1.1117	0.9161	inter-genic
SNP_A-1837309	rs1533212	chr3	111669241	1.109	1.5793	1.1817	1.0216	0.9418	1.1162	0.9305	0.9465	0.8695	0.9118	1.4037	1.0161	inter-genic
SNP_A-1837463	rs17668734	chr10	120904682	0.9275	1.0218	0.8306	1.062	1.2568	1.0507	1.2686	1.1218	1.0423	0.9146	0.9555	0.8449	genic
SNP_A-1837465	rs12035586	chr1	7195607	0.7199	0.7445	0.906	0.4409	0.2975	0.4639	0.3529	0.3561	0.3956	0.3933	0.4613	0.3982	genic
SNP_A-1837501	rs8003850	chr14	65581819	0.6916	0.649	0.8048	0.4946	0.4565	0.6255	0.5032	0.6166	0.4593	0.3228	0.4505	0.5396	inter-genic
SNP_A-1837734	rs6680575	chr1	109150830	0.7442	0.5851	0.7852	1.0007	1.0914	1.259	0.9588	0.9736	0.9694	1.5528	1.2615	1.5536	genic
SNP_A-1837779	rs6586487	chr1	18212335	0.0747	0.07	0.0865	0.1646	0.3321	0.3669	0.3398	0.3029	0.3672	0.3885	0.3699	0.3048	inter-genic
SNP_A-1837817	rs16997937	chr22	46703329	0.9432	1.6296	0.9523	0.5528	0.7095	0.3954	0.486	0.4036	0.3333	0.4988	0.5304	0.3924	inter-genic
SNP_A-1837922	rs1151448	chr13	110931393	0.2408	0.2528	0.2105	0.6916	0.6385	0.6041	0.9095	0.7493	0.5061	0.4614	0.3791	0.3863	inter-genic
SNP_A-1837932	rs12192085	chr6	151433863	1.1477	0.944	1.0495	0.7669	0.9457	0.8987	0.642	0.8962	0.8348	0.7076	0.8648	0.7491	genic
SNP_A-1838024	rs2813381	chr10	1610625	0.3129	0.3894	0.5289	0.5687	0.877	0.6932	0.8593	0.6467	0.7893	0.9508	1.0851	0.9433	genic
SNP_A-1838069	rs11934758	chr4	34300068	0.5309	0.5246	0.5207	0.8174	0.5747	1.0094	0.4702	0.3669	0.6406	1.158	1.3485	1.1182	inter-genic
SNP_A-1838098	rs9405341	chr6	7455269	0.4294	0.4211	0.4413	0.6548	0.7942	1.0185	0.748	0.6938	0.6957	0.8337	0.8332	0.9556	inter-genic
SNP_A-1838144	rs6077712	chr20	10198288	0.1569	0.3366	0.1493	0.6728	0.4034	0.7206	0.55	0.7239	0.8799	0.9955	0.5506	0.8723	genic
SNP_A-1838185	rs1671825	chr19	11449405	0.2682	0.2752	0.3264	1.323	0.9815	0.9935	1.4836	1.2106	1.1759	0.9957	1.095	0.8369	genic
SNP_A-1838331	rs7721400	chr5	168524110	0.3371	0.369	0.3019	0.6869	1.025	0.5584	0.6766	0.7031	0.715	0.5115	0.4977	0.5118	genic
SNP_A-1838343	rs10416972	chr19	61876645	0.1607	0.2286	0.3227	0.8696	0.674	0.6856	0.9528	0.9656	0.7639	0.5399	0.6076	0.491	inter-genic
SNP_A-1838400	rs759935	chr12	100679031	1.693	1.003	0.9516	0.865	0.6541	0.9819	0.8319	0.7354	0.6513	0.717	0.781	0.693	genic
SNP_A-1838468	rs9939373	chr16	7949355	1.3055	1.5412	1.1036	1.2168	1.4621	1.0421	0.9542	1.2234	0.8992	0.6636	0.7084	0.7589	inter-genic
SNP_A-1838626	rs1868354	chr12	75964712	0.6849	1.1414	1.0571	0.4784	0.6353	0.752	0.3778	0.3806	0.7089	0.8973	1.0145	0.8381	genic
SNP_A-1838633	rs2171131	chr3	128901915	0.3607	0.4846	0.3191	1.0422	1.3781	1.1789	0.9944	0.9324	0.9266	0.7344	0.9063	0.9836	genic
SNP_A-1838662	rs2430373	chr14	91464063	1.6694	2.5425	1.2255	1.1009	1.0442	0.8543	0.8195	1.3562	1.3388	0.7271	0.6853	0.9341	genic
SNP_A-1838670	rs6529757	chrX	4060459	0.5561	0.4345	0.5099	0.9557	0.6034	0.7507	0.9179	0.7599	0.9522	1.158	1.4322	0.9928	inter-genic
SNP_A-1838731	rs7069154	chr10	36258370	1.2611	1.3472	1.5745	0.9367	0.6959	0.7653	0.8288	0.9956	0.9669	1.0426	0.7041	0.817	inter-genic
SNP_A-1838772	rs1105763	chr4	189142055	0.8584	0.6654	0.7809	0.434	0.507	0.5561	0.417	0.5089	0.7468	0.4992	0.4313	0.4801	inter-genic
SNP_A-1838813	rs2669139	chr10	5834174	0.5854	0.5969	0.6181	0.6016	0.6448	1.052	0.8125	0.7902	0.9635	0.6892	0.7762	0.6433	inter-genic
SNP_A-1838912	rs1717732	chr7	37965663	0.4324	0.7572	0.474	0.6663	1.2659	1.1882	0.918	1.0877	0.9597	0.7473	0.8205	0.7299	inter-genic
SNP_A-1838934	rs1275075	chr11	122992442	0.8074	0.8669	0.6682	0.8104	0.7602	0.8895	0.9274	0.811	0.9154	0.971	0.8566	0.959	genic
SNP_A-1839061	rs17005669	chr4	83593872	1.1865	1.5848	1.2124	0.6776	1.1198	0.7354	0.8257	1.0565	0.8561	0.7201	0.7883	0.8109	genic
SNP_A-1839329	rs7765344	chr6	1657282	1.3221	2.0169	1.2874	0.9778	1.2582	1.0948	1.2404	0.9977	0.8626	0.7178	0.8558	0.769	genic
SNP_A-1839414	rs16945998	chr17	12271629	1.0987	1.7109	1.2096	0.8581	1.0209	0.9301	0.785	0.7618	0.9652	0.7322	0.8866	0.9494	inter-genic
SNP_A-1839437	rs869714	chr1	165392874	0.4855	0.4756	0.4391	1.0253	1.0767	1.3207	0.9273	0.9372	1.2947	0.733	0.9194	1.2365	inter-genic
SNP_A-1839455	rs7197514	chr16	64210131	0.6575	0.5775	0.4323	0.8223	0.6838	0.6907	0.7899	0.5627	0.838	0.7442	1.0056	0.8575	inter-genic
SNP_A-1839600	rs12486784	chr3	85387434	0.9706	0.8436	0.8048	0.4829	0.3274	0.6207	0.5942	0.4906	0.4814	0.8188	0.8133	0.8225	genic
SNP_A-1839671	rs12379024	chr9	12707405	0.3645	0.3554	0.4261	0.5629	0.4825	0.731	0.6189	0.572	0.8684	0.7887	0.9334	0.737	inter-genic
SNP_A-1839815	rs7921771	chr10	132566079	1.39	1.5813	1.1987	1.0387	1.0965	0.8883	1.0259	1.2489	1.0222	0.8988	0.8754	0.8212	inter-genic
SNP_A-1840080	rs8038911	chr15	73171821	1.2188	1.0387	1.2106	1.0088	1.0074	1.0542	1.1145	1.1057	0.8599	1.0235	0.8791	1.0191	inter-genic
SNP_A-1840089	rs269771	chr5	139457688	0.857	1.0984	0.9586	1.3129	1.6233	1.2811	1.6138	1.4535	0.9523	1.2329	1.5926	1.2583	inter-genic
SNP_A-1840105	rs9953249	chr18	72509839	0.805	0.749	0.6247	1.2099	1.3455	0.7389	0.8778	0.6875	1.0068	0.9916	0.6989	0.9566	inter-genic
SNP_A-1840130	rs41529345	chr12	26268271	0.9666	0.7532	0.896	0.9396	1.1159	1.395	1.0319	1.025	1.0072	1.1111	1.2662	1.141	genic
SNP_A-1840154	rs23766	chr1	93804685	0.1604	0.1613	0.3637	0.6717	0.5692	0.8044	0.6324	0.6804	0.8403	0.6848	0.8791	0.9164	genic
SNP_A-1840200	rs1006325	chr20	39067017	0.1353	0.2043	0.1516	0.8788	1.1583	0.9954	0.8236	0.6851	0.8723	1.113	1.0421	0.9541	inter-genic
SNP_A-1840265	rs2252652	chr10	78075028	0.6641	0.625	0.8276	1.0143	1.1821	1.3004	1.1823	0.928	0.9244	1.0797	1.1819	1.1348	inter-genic
SNP_A-1840378	rs7095688	chr10	61379989	0.1981	0.2224	0.2555	0.4084	0.5904	0.8791	0.5397	0.5734	0.6932	0.6421	0.6391	0.6173	inter-genic
SNP_A-1840413	rs7302645	chr12	129425684	0.414	0.3304	0.2845	0.7652	0.8649	1.0675	0.9022	1.0293	0.8744	0.7903	0.8171	0.8214	inter-genic
SNP_A-1840420	rs10448237	chr9	36838997	0.1949	0.2487	0.2285	0.7608	0.543	0.7789	0.7892	0.701	0.5238	0.2614	0.3548	0.3782	genic
SNP_A-1840514	rs10131209	chr14	100787778	0.8948	0.9372	1.0749	0.6948	0.8241	0.6279	0.6466	0.8328	0.9436	0.8239	1.0719	0.5414	inter-genic
SNP_A-1840561	rs9930875	chr16	83228510	1.0029	1.3241	1.1671	1.0836	1.1242	0.8937	0.9552	0.9109	0.8808	1.0085	0.8854	0.9133	inter-genic
SNP_A-1840562	rs7000790	chr8	125849262	0.5564	0.4127	0.5498	0.6373	0.9844	0.8985	0.7338	0.6209	0.7615	0.8132	0.5685	0.6385	inter-genic
SNP_A-1840594	rs7221818	chr17	5742055	1.2532	1.2548	0.8329	0.9346	1.0666	0.4241	0.9503	0.7488	0.4548	0.2354	0.9968	1.0203	inter-genic
SNP_A-1840698	rs10799172	chr1	5097811	1.1805	1.1446	1.0045	0.657	0.7999	0.8284	0.9314	0.6201	0.8257	0.7503	0.9771	0.9943	inter-genic
SNP_A-1840711	rs819882	chr1	243619933	1.2383	1.2633	1.3024	0.799	0.9458	1.0482	0.9497	0.7007	0.9123	1.0519	1.3392	1.6505	genic
SNP_A-1840756	rs7296288	chr12	47766235	1.1325	2.2765	1.2475	0.8897	1.1295	1.1329	1.046	0.9208	1.0782	1.037	0.885	1.2698	inter-genic
SNP_A-1840863	rs17426830	chr4	37929650	0.7309	1.1236	0.5096	1.2516	1.2044	1.4548	1.0136	1.371	0.9828	1.0771	1.4334	1.5758	inter-genic
SNP_A-1840874	rs9469693	chr6	34121228	0.1105	0.219	0.1522	1.3237	0.8738	0.6604	1.0809	1.3533	1.1803	0.529	0.7597	0.4557	genic
SNP_A-1840987	rs294455	chr3	59875067	1.2547	1.8116	1.3559	0.8807	1.2378	0.8071	1.4047	1.3675	1.0987	0.6339	0.6788	0.6851	genic
SNP_A-1841008	rs7958653	chr12	32814321	0.086	0.0582	0.2256	0.297	0.3232	0.4597	0.4305	0.544	0.6822	0.3699	0.2678	0.315	inter-genic
SNP_A-1841117	rs497794	chr11	78683236	0.847	0.7648	0.6471	1.06	0.9636	1.0225	1.154	0.8155	0.9904	1.1607	1.4268	0.9774	inter-genic
SNP_A-1841162	rs17206212	chr19	38007453	0.0257	0.0473	0.0245	0.5441	0.6194	0.4092	0.4577	0.5616	0.4726	0.8857	0.5746	0.5967	inter-genic
SNP_A-1841164	rs6730204	chr2	7166716	1.3021	1.5427	1.3515	1.1022	1.2599	1.12	1.3648	1.1789	0.9187	0.6997	0.6717	0.8236	inter-genic
SNP_A-1841239	rs34984260	chr7	114735006	1.5943	1.4637	1.6736	0.9754	1.4272	1.252	1.458	0.8137	0.8332	0.8242	1.0303	0.5972	inter-genic
SNP_A-1841262	rs1107616	chr7	55247646	0.0256	0.0522	0.0238	0.1848	0.6787	0.4143	0.1372	0.1865	0.2657	0.2639	0.3356	0.3559	inter-genic
SNP_A-1841301	rs1884883	chr20	31323056	0.8764	0.9447	1.0076	0.5473	0.7256	0.9354	0.6432	0.804	0.7528	0.4828	0.7699	0.5991	inter-genic
SNP_A-1841327	rs7610825	chr3	5012635	0.6656	0.6771	0.7691	0.3894	0.5014	0.5906	0.4086	0.2928	0.4737	0.4051	0.3506	0.3434	inter-genic
SNP_A-1841395	rs6602133	chr10	16609478	1.0197	1.1156	1.0805	0.5491	0.8857	0.8081	0.4895	0.5765	0.6524	0.6131	0.5715	0.6667	inter-genic
SNP_A-1841411	rs17105664	chr14	67995946	0.3071	0.3671	0.1756	0.7824	0.5745	0.7466	0.7082	0.6666	0.4006	0.5074	0.7203	0.8608	genic
SNP_A-1841668	rs6969815	chr7	138137076	0.6865	0.9816	0.6559	0.9243	0.7584	1.161	1.0427	1.0321	0.7888	1.0823	1.2402	1.0611	inter-genic
SNP_A-1841726	rs11510517	chr6	117957911	1.0606	1.0664	0.7929	1.1511	1.1144	0.9617	1.1694	1.0887	1.1479	1.1531	0.7236	0.7273	genic
SNP_A-1841780	rs4722974	chr7	30205603	0.1625	0.208	0.1748	0.8676	1.0601	0.9963	0.9767	0.9542	0.9777	0.8588	1.0075	1.0316	inter-genic
SNP_A-1841816	rs7659873	chr4	30579861	0.9449	0.7794	0.9167	0.3067	0.4974	0.566	0.4019	0.5097	0.6714	0.518	0.3471	0.4446	genic
SNP_A-1841836	rs16840622	chr2	208730304	0.8367	0.7772	0.8871	1.0673	0.7798	1.056	1.0392	0.5697	1.2399	1.4095	1.2349	1.3303	inter-genic
SNP_A-1841839	rs11170349	chr12	51650693	0.7251	0.655	0.5862	0.9432	1.1734	0.8768	0.8019	0.9285	0.848	0.7877	0.8783	0.9258	inter-genic
SNP_A-1841877	rs7609752	chr3	58608301	1.1154	0.9999	1.1539	0.5214	0.765	0.4136	0.5578	0.728	0.5948	0.3945	0.4239	0.3793	genic
SNP_A-1841928	rs16884057	chr5	10112605	0.642	0.5058	0.5245	1.1741	1.1121	0.8066	0.9834	0.9967	0.943	1.1797	1.0295	1.128	inter-genic
SNP_A-1842030	rs2425611	chr20	41174700	1.1285	0.9828	1.0859	0.8431	0.9996	0.982	0.9742	0.8118	0.8056	0.6568	0.624	0.8479	genic
SNP_A-1842065	rs1428470	chr5	66536525	0.7295	0.8713	0.7831	1.0047	1.3378	1.1081	1.0853	1.0174	0.9747	0.7296	0.8158	0.7826	inter-genic
SNP_A-1842136	rs17139919	chr5	115852538	1.2323	1.6674	1.3977	0.9795	1.0663	1.1985	1.0158	1.072	1.0504	0.7022	0.7922	1.0081	genic
SNP_A-1842189	rs519049	chr5	178761460	1.4864	1.2803	1.3076	1.1631	0.8631	1.1825	1.3817	0.807	0.8354	0.9882	0.8274	1.1529	inter-genic
SNP_A-1842278	rs13249775	chr8	109494368	1.1592	1.2951	1.208	1.0241	0.7581	0.9469	0.6478	0.6062	0.8151	0.5734	0.5367	0.6876	inter-genic
SNP_A-1842371	rs7633217	chr3	134238872	1.336	1.3548	1.2562	1.0567	1.0025	0.8141	1.3259	1.2145	0.9752	0.9539	1.0673	1.2385	inter-genic
SNP_A-1842510	rs939986	chr2	147822942	0.2861	0.452	0.6812	0.6539	0.9623	0.878	0.5332	0.6186	1.0386	0.5827	0.9332	0.7409	inter-genic
SNP_A-1842529	rs2618112	chr3	27927869	0.7034	0.3338	0.4663	0.8356	1.082	1.1175	0.673	0.8131	0.8582	1.2017	1.2468	1.2096	inter-genic
SNP_A-1842541	rs17441836	chr1	89908021	0.9403	1.2586	1.0362	0.9033	0.8288	0.9619	0.6618	0.7856	0.8112	0.9786	0.927	1.2586	genic
SNP_A-1842610	rs7608734	chr2	236898659	0.9157	1.8795	1.2769	0.7301	1.1613	1.2682	0.8692	0.8801	0.7929	0.9738	1.4656	1.2419	genic
SNP_A-1842831	rs7091245	chr10	15251745	0.4832	0.564	0.7613	0.5613	0.4668	0.3557	0.5023	0.4809	0.4188	0.5547	0.4805	0.6082	genic
SNP_A-1843020	rs7827167	chr8	15643069	1.3373	2.1175	1.3185	1.1782	0.8956	0.9384	0.7957	0.7235	0.7267	1.4072	0.7676	0.7975	genic
SNP_A-1843042	rs973639	chr14	23647856	0.4212	0.4365	0.5773	0.6334	0.5389	0.8135	0.4824	0.4654	0.6827	0.7143	0.544	0.5025	genic
SNP_A-1843172	rs7896882	chr10	121199813	0.8199	0.6692	0.6923	1.0192	0.9741	0.857	0.9098	1.138	1.0225	0.7228	0.7451	0.6937	genic
SNP_A-1843211	rs890474	chr18	13495239	1.0565	1.3921	1.3079	0.7988	0.9976	1.0901	1.0661	0.7083	0.923	1.0104	1.5523	1.1803	inter-genic
SNP_A-1843427	rs3782805	chr12	3216240	0.1048	0.0679	0.0678	1.0487	0.8097	0.7592	1.2089	1.4193	0.8308	0.7548	0.7041	0.6341	genic
SNP_A-1843634	rs11205334	chr1	148394630	0.5202	0.47	0.5182	0.8381	0.7692	0.8688	0.9075	0.9987	0.861	0.8817	0.7762	0.7188	genic
SNP_A-1843686	rs12666361	chr7	70328803	1.1413	1.2147	1.2925	0.732	0.7491	1.1789	0.906	1.0691	0.8904	0.844	1.4649	0.7181	genic
SNP_A-1843745	rs10930354	chr2	169981373	1.1417	1.3909	1.0365	0.8368	0.8244	0.9159	0.6439	0.6224	0.8366	1.1386	1.0343	1.3336	inter-genic
SNP_A-1843762	rs6440836	chr3	154162110	0.2933	0.1918	0.3465	0.5934	0.4815	0.6395	0.4062	0.3108	0.5043	0.3769	0.4796	0.4483	inter-genic
SNP_A-1843780	rs1291114	chr20	34934264	0.8848	0.7821	0.6796	0.336	0.4279	0.5095	0.3076	0.366	0.422	0.3502	0.3848	0.4887	inter-genic
SNP_A-1843856	rs11069199	chr12	117876143	1.3036	1.4864	1.1759	0.8714	1.4601	1.017	0.7311	0.7861	1.0282	0.8008	0.7587	0.8929	inter-genic
SNP_A-1843868	rs2029878	chr8	107094459	1.1579	1.1553	1.1877	0.7476	0.6981	0.9015	0.8064	0.5506	1.06	1.0683	1.236	1.1287	inter-genic
SNP_A-1843936	rs1048757	chr10	99994431	0.9475	1.0395	1.1147	0.5082	0.8759	0.6405	0.7923	0.5284	0.7134	0.7894	0.6974	0.9772	genic
SNP_A-1844021	rs2350795	chr2	156000195	0.7581	0.6012	0.7281	0.7851	0.5991	0.9488	0.9002	0.8422	0.8387	1.4415	1.17	0.6356	inter-genic
SNP_A-1844042	rs12380390	chr9	2043379	0.9734	1.1756	1.0876	0.5861	0.7926	0.7365	0.7468	0.606	0.9336	0.7276	0.6593	0.5763	genic
SNP_A-1844099	rs6871290	chr5	148622474	0.0977	0.1846	0.2261	1.0229	0.9137	1.1635	1.0509	0.757	0.9207	0.9345	1.2293	1.075	inter-genic
SNP_A-1844113	rs4636701	chr11	86712858	0.8101	0.7037	0.7759	0.7273	0.7938	1.0338	0.6942	0.6917	0.9752	1.023	0.9581	1.0118	inter-genic
SNP_A-1844123	rs41319546	chr4	5948397	0.985	0.9648	0.9094	0.557	0.5404	0.6481	0.6416	0.7099	0.763	0.7597	0.6688	0.5834	inter-genic
SNP_A-1844125	rs13016869	chr2	46086885	1.0658	1.67	1.4474	1.278	1.1396	0.8899	1.0249	0.6652	0.6691	1.2992	1.0966	1.2351	genic
SNP_A-1844135	rs12410681	chr1	230674240	1.0096	0.8839	1.1015	0.7976	0.7714	0.7299	0.7875	0.5857	0.5354	0.602	0.641	0.705	genic
SNP_A-1844225	rs282524	chr3	56605509	0.84	1.5055	0.9839	0.4406	0.579	0.8028	0.5081	0.5109	0.7666	0.8173	1.4626	0.9607	genic
SNP_A-1844238	rs2944839	chr7	71408639	0.1413	0.2672	0.4059	0.7982	0.7962	0.8067	0.7984	0.4732	0.7859	0.9233	1.1781	1.5872	genic
SNP_A-1844365	rs11064059	chr12	6134241	0.0587	0.0709	0.0693	0.3093	0.2927	0.3921	0.2469	0.2368	0.5452	0.305	0.3997	0.3095	inter-genic
SNP_A-1844433	rs2271773	chr2	143909453	1.0478	1.1876	1.1402	0.4339	0.667	0.7869	0.3931	0.3336	0.5651	0.6374	0.5929	0.5481	genic
SNP_A-1844626	rs1339155	chr9	23184166	1.236	1.1202	1.4406	0.7807	1.1396	1.0849	0.9613	0.7244	1.0706	0.9531	0.7053	0.7242	inter-genic
SNP_A-1844633	rs7010076	chr8	105412003	1.0178	1.2649	1.043	0.3975	0.5277	0.5806	0.3159	0.4698	0.2921	0.2484	0.3041	0.3476	inter-genic
SNP_A-1844803	rs10761781	chr10	64954609	0.3898	0.6339	0.3891	0.5998	1.1714	0.9604	0.9895	0.6435	0.9957	0.7183	0.9401	1.076	genic
SNP_A-1844935	rs6880143	chr5	190516	1.2351	1.4106	1.3351	1.328	1.2892	1.1554	1.237	0.9793	0.807	0.6355	1.0463	0.9261	inter-genic
SNP_A-1845009	rs1326933	chr10	97273890	1.0982	1.5639	1.1692	0.938	1.1804	1.042	0.635	0.5576	0.8366	0.8665	0.6958	0.8558	genic
SNP_A-1845042	rs17158994	chr10	2772359	1.1963	1.4064	1.0023	0.7516	0.7532	0.9642	0.9892	0.856	0.8659	0.8631	1.0264	0.7917	inter-genic
SNP_A-1845081	rs6559961	chr9	88812342	1.1627	1.2836	1.3287	0.6081	0.7459	1.0457	0.7081	0.8459	0.8307	0.7457	0.7643	0.6545	inter-genic
SNP_A-1845537	rs16912372	chr9	109119274	1.0523	0.8649	0.8731	0.6841	0.5487	0.7398	0.8494	0.6842	0.6806	0.5855	0.7328	0.6681	genic
SNP_A-1845587	rs16920395	chr12	32957972	1.2732	1.546	1.2972	1.0413	1.1521	1.1908	1.0584	1.1562	0.8189	0.8759	0.8858	0.9336	inter-genic
SNP_A-1845643	rs11253154	chr10	5424513	0.4582	0.3863	0.3818	1.1448	0.981	0.7922	0.9767	0.9275	0.9067	1.192	0.9585	0.9207	genic
SNP_A-1845661	rs1166709	chr1	78106843	1.9344	1.8549	1.2144	1.0424	0.8692	0.7969	0.5898	1.0644	0.8522	0.9849	0.7739	0.7749	inter-genic
SNP_A-1845953	rs2550711	chr16	77614399	1.1669	1.0794	1.035	0.8073	0.7646	0.9987	0.8842	0.8611	0.8283	0.7372	1.0892	0.7622	genic
SNP_A-1846254	rs2720165	chr12	56762728	0.8683	0.9138	0.6698	0.8841	0.8603	1.4231	0.8979	0.7764	1.2342	1.7658	1.3817	1.3919	inter-genic
SNP_A-1846349	rs3734397	chr6	11090834	0.149	0.2036	0.2402	0.7411	1.023	1.689	0.7755	0.7223	0.913	1.0944	1.1194	1.0317	genic
SNP_A-1846454	rs6519629	chr22	24564080	1.0307	1.3839	1.3307	0.9839	0.95	0.9191	0.7585	0.6552	1.0057	1.0151	0.7213	0.688	genic
SNP_A-1846477	rs533173	chr6	143157453	0.1704	0.5152	0.6004	0.8204	0.9722	0.7789	0.9441	1.418	0.8908	0.7451	1.0997	1.0099	genic
SNP_A-1846500	rs7803433	chr7	97742343	1.4167	1.7807	1.3843	1.4475	1.584	0.9594	0.9692	0.7823	1.0554	0.9115	0.922	0.9274	inter-genic
SNP_A-1846556	rs10185903	chr2	229840402	0.8318	1.4088	0.9888	0.6557	0.787	0.9487	0.5859	0.5841	0.8079	0.8407	0.6055	0.7834	genic
SNP_A-1846606	rs880159	chr12	3084826	1.0324	1.4271	1.1214	0.8769	1.3068	0.8879	0.7578	1.1616	0.7828	0.589	0.6838	0.7299	genic
SNP_A-1846682	rs10842318	chr12	24334537	1.0686	0.9867	0.9837	0.5956	0.6389	0.847	0.6436	0.7202	0.7863	0.7832	0.6733	0.7415	genic
SNP_A-1846750	rs2024320	chr12	7759114	1.0394	1.4937	1.1967	0.9012	0.8523	1.0215	0.8831	0.6934	0.9286	0.9607	0.9242	1.1491	genic
SNP_A-1846770	rs9923771	chr16	77233380	1.0294	1.2483	1.0829	0.6257	0.4945	0.579	0.4405	0.5229	0.7147	0.4968	0.4504	0.372	genic
SNP_A-1846839	rs11188950	chr10	98609853	0.6325	0.367	0.2208	0.6288	0.6352	0.6468	0.5309	0.333	0.8166	0.7732	0.4728	0.9395	genic
SNP_A-1846951	rs718820	chr4	108270949	0.8281	0.8413	0.7058	0.5437	0.6609	0.6164	0.6636	0.5882	0.4738	0.5016	0.4964	0.6278	inter-genic
SNP_A-1846959	rs1003651	chr2	10385528	0.6801	0.6331	0.5129	0.9714	1.1437	1.117	1.0344	0.8518	0.8255	1.1234	1.3605	1.0596	genic
SNP_A-1847029	rs13144179	chr4	166031183	1.0798	1.0382	0.902	0.7766	0.8668	0.8965	1.1731	0.8874	0.7332	0.7357	0.7341	0.6259	inter-genic
SNP_A-1847147	rs4795707	chr17	27925363	1.1155	1.5529	1.1791	0.8004	1.0342	1.1435	0.9044	0.8798	0.9	0.8583	0.978	0.9584	genic
SNP_A-1847272	rs4293434	chr17	28097106	1.3	1.0942	1.4179	0.9954	1.4834	1.3067	0.9007	0.5754	0.7657	0.8474	1.1028	1.295	genic
SNP_A-1847566	rs16904342	chr8	131761704	0.753	0.7299	0.7919	0.4978	0.6358	0.6386	0.5559	0.7048	0.6121	0.4735	0.5137	0.4789	inter-genic
SNP_A-1847611	rs11864881	chr16	52586805	0.1505	0.0878	0.1177	0.5802	0.4821	0.4519	0.5205	0.6332	0.6221	0.749	0.5452	0.847	genic
SNP_A-1847639	rs10927333	chr1	243069653	0.7082	0.8978	0.8438	0.3201	0.2784	0.4476	0.2837	0.6585	0.4145	0.4523	0.3352	0.4392	genic
SNP_A-1847675	rs3781826	chr11	120848256	0.1815	0.175	0.3291	0.3103	0.4516	0.6281	0.4628	0.2724	0.5924	0.5856	0.9155	0.5346	genic
SNP_A-1847756	rs231754	chr2	204462141	1.7176	1.4123	1.2044	1.142	1.7267	1.0361	0.8816	0.9129	0.7771	0.7694	0.926	1.0893	inter-genic
SNP_A-1847827	rs928618	chr9	97402313	1.0682	2.1244	1.9915	1.0763	0.9455	1.0215	0.7488	0.4722	1.0483	0.8212	1.2697	1.7505	inter-genic
SNP_A-1847862	rs711422	chr5	120743019	0.4117	0.5449	0.5382	1.0511	1.1771	1.1438	1.2357	1.1378	0.8924	0.9307	1.3611	1.0529	inter-genic
SNP_A-1847889	rs7076375	chr10	582926	1.0505	0.8544	0.8218	0.3873	0.3455	0.4947	0.614	0.3369	0.636	0.4544	0.4011	0.4972	genic
SNP_A-1847928	rs4607968	chr10	13873923	0.852	0.4629	0.407	1.0941	1.1038	0.9391	1.1315	0.9016	0.9913	0.8624	0.6	0.7398	genic
SNP_A-1847950	rs287684	chr5	114082654	0.937	0.9769	0.7783	0.9025	0.8305	1.1148	0.9495	1.0638	1.1012	1.3197	1.4632	1.2288	inter-genic
SNP_A-1848007	rs17283843	chr7	26549354	1.1274	1.3479	1.347	1.0089	1.1381	0.9504	0.7888	1.3013	1.0142	0.6663	1.4938	1.011	inter-genic
SNP_A-1848024	rs930617	chr11	18728190	0.3819	0.363	0.3971	0.0343	0.0492	0.1169	0.0445	0.0713	0.0973	0.0557	0.0797	0.0597	genic
SNP_A-1848197	rs6442130	chr3	48753031	0.2656	0.258	0.1865	0.3486	0.5454	0.4737	0.4667	0.407	0.3822	0.228	0.3177	0.3278	inter-genic
SNP_A-1848403	rs6855589	chr4	21080666	0.5603	0.5492	0.8633	0.3662	0.2738	0.5299	0.2485	0.2589	0.6827	0.4933	0.4945	0.6564	genic
SNP_A-1848455	rs4781509	chr16	13595413	0.1452	0.1213	0.1212	0.7298	0.8748	0.94	0.8435	0.5359	0.8797	1.0323	0.7988	1.0388	inter-genic
SNP_A-1848573	rs1043209	chr14	22443826	1.0719	1.0455	0.8858	1.1271	1.4877	1.0582	1.0721	1.0515	1.1392	1.1685	1.1725	1.3366	genic
SNP_A-1848864	rs1425215	chr11	127324333	1.1325	1.1226	1.1277	0.5095	0.9243	0.7103	0.5728	0.6016	0.6966	0.6702	1.031	1.0767	inter-genic
SNP_A-1848968	rs230031	chr20	49194324	0.789	0.8184	0.7374	0.5594	0.6017	0.5299	0.8052	0.6058	0.6408	0.4558	0.7937	0.541	inter-genic
SNP_A-1848972	rs974699	chr2	176608336	0.9274	0.6351	0.8739	0.7179	0.945	1.1056	1.0833	0.8709	1.1656	0.9631	0.9417	0.8601	inter-genic
SNP_A-1849070	rs16863021	chr3	189323948	1.1385	1.3698	1.1508	0.9302	1.1813	0.8529	0.815	0.8182	0.7735	0.9773	0.817	0.938	inter-genic
SNP_A-1849133	rs2643318	chr9	78147391	0.6577	0.7532	0.6742	0.7262	0.5799	0.9006	0.6402	0.6344	0.9005	0.9039	0.8885	0.9261	inter-genic
SNP_A-1849226	rs2683164	chr17	69257822	1.1666	1.0717	1.0752	1.0233	1.0863	0.9304	1.0154	1.1314	0.8158	0.7555	0.819	0.6945	inter-genic
SNP_A-1849301	rs10769157	chr11	45619494	0.5973	0.6013	0.4473	0.7837	0.6157	0.8403	0.9249	0.7752	0.8179	0.9617	1.1594	0.9569	inter-genic
SNP_A-1849372	rs12693154	chr2	152425317	0.4991	0.4226	0.4746	1.0994	0.8267	0.881	1.0435	1.0055	0.9483	1.1022	1.1447	0.9803	genic
SNP_A-1849424	rs131989	chr22	43785782	1.0478	1.0674	1.2462	0.8416	0.9785	0.9168	0.8768	0.8011	0.5893	0.5631	1.074	0.8542	inter-genic
SNP_A-1849780	rs10931643	chr2	195017990	0.306	0.3522	0.4017	0.4474	0.8473	1.0056	1.2597	0.6994	0.7313	0.8995	1.3904	0.9796	inter-genic
SNP_A-1849789	rs10491117	chr17	30416198	1.4596	1.4964	1.1112	0.9539	0.9048	1.0596	1.1472	0.9047	1.0473	0.845	0.8575	0.9623	genic
SNP_A-1849797	rs9807662	chr18	23757618	0.17	0.2864	0.2431	0.474	0.4297	0.638	0.8542	0.4707	0.5332	0.959	1.0377	0.9157	inter-genic
SNP_A-1849842	rs9400855	chr6	116010851	0.2299	0.2843	0.1973	1.2844	1.0145	0.957	1.013	1.2804	0.9447	0.6645	0.6801	0.5919	inter-genic
SNP_A-1849871	rs7105771	chr11	102909267	1.1394	1.0128	0.9111	1.2801	1.2939	1.2547	1.2986	0.9206	0.9734	1.1587	0.9483	1.0234	inter-genic
SNP_A-1849942	rs3798185	chr6	160383097	0.2698	0.2346	0.2619	0.3597	0.4489	0.7281	0.5148	0.7233	0.5235	0.4289	0.7421	0.4817	genic
SNP_A-1849963	rs16999349	chr22	47310862	0.0858	0.0717	0.0383	0.1481	0.1354	0.2421	0.3287	0.3285	0.2191	0.1948	0.2712	0.1724	inter-genic
SNP_A-1850134	rs7106453	chr11	12704498	0.9659	0.8637	0.8305	0.5437	0.6689	0.7139	0.3599	0.3345	0.8034	0.5406	0.6786	0.5365	inter-genic
SNP_A-1850178	rs12659857	chr5	168238712	0.1455	0.1248	0.1338	0.4323	0.5865	0.6768	0.5034	0.341	0.4852	0.4866	0.7048	0.662	genic
SNP_A-1850187	rs7575627	chr2	238331494	1.4423	1.4316	1.3083	0.9176	1.129	1.0949	1.0081	0.604	1.0484	0.7229	0.759	1.0132	genic
SNP_A-1850215	rs1983753	chr9	4150364	0.0656	0.0691	0.1035	1.0258	0.9501	0.877	0.8278	0.6943	0.7836	1.0938	0.7726	1.0177	genic
SNP_A-1850313	rs17085249	chr5	95262171	0.194	0.1551	0.1831	0.1269	0.2074	0.384	0.3551	0.3148	0.4301	0.419	0.4211	0.2544	genic
SNP_A-1850337	rs2240538	chr2	241683819	1.0808	1.2341	1.0799	0.578	0.7353	0.9227	0.7754	0.9203	0.8818	0.5142	0.5398	0.4864	genic
SNP_A-1850384	rs4782006	chr16	17319208	1.1224	1.2591	0.9795	1.0896	0.7614	0.9231	0.8607	0.5251	0.7558	0.7027	0.736	0.7436	genic
SNP_A-1850545	rs6712357	chr2	43348494	0.3132	0.3492	0.4565	1.1686	1.1821	1.1759	1.5958	0.674	0.8867	0.94	1.2526	0.9761	genic
SNP_A-1850619	rs17065069	chr5	174828008	0.7956	0.7185	0.7968	0.4048	0.4492	0.6415	0.4536	0.2923	0.3854	0.4526	0.569	0.6045	inter-genic
SNP_A-1850874	rs7540410	chr1	233509959	0.2274	0.3312	0.2772	0.5024	0.4457	0.485	0.5565	0.6604	0.6094	0.792	0.7349	0.6633	genic
SNP_A-1850949	rs10075956	chr5	66998969	2.4458	3.287	1.1495	1.164	1.1145	1.0217	0.7416	1.2928	0.678	0.5913	1.3057	1.1312	inter-genic
SNP_A-1850955	rs9364756	chr6	165038214	1.1727	1.423	1.5914	0.9968	1.2628	1.2366	0.8	1.2767	1.1656	0.613	0.633	0.4837	inter-genic
SNP_A-1850991	rs17571920	chr17	32322519	0.3509	0.5566	0.4109	0.5714	0.6068	0.6309	0.5451	0.6203	0.524	0.4748	0.6201	0.389	inter-genic
SNP_A-1851001	rs7579542	chr2	16766846	1.1892	1.3854	1.1166	0.7676	0.8654	0.7148	0.859	0.726	0.7738	0.7294	0.8248	0.819	inter-genic
SNP_A-1851010	rs257690	chr16	85068729	0.2602	0.32	0.2443	0.5751	0.5376	0.4986	0.4681	0.3261	0.3304	0.4597	0.4579	0.4551	inter-genic
SNP_A-1851154	rs11047328	chr12	24288447	1.1015	1.2521	1.2621	1.0784	1.1387	1.0533	0.9835	0.9227	0.8777	1.0387	0.9446	1.1093	genic
SNP_A-1851228	rs4438317	chr16	78572842	1.0055	0.7194	0.9563	0.3601	0.4386	0.6169	0.514	0.4703	0.5168	0.5929	0.5448	0.4595	inter-genic
SNP_A-1851256	rs6134341	chr20	11674103	0.38	0.3085	0.3607	0.9214	0.7749	1.0934	0.9223	0.9019	1.1215	1.3076	1.4743	0.9079	inter-genic
SNP_A-1851303	rs11190643	chr10	102422700	0.3703	0.2336	0.3549	0.5562	0.4583	0.7101	0.3831	0.2136	0.5204	0.379	0.473	0.5676	inter-genic
SNP_A-1851331	rs2552060	chr7	52053428	0.4865	0.3775	0.5519	0.5022	0.7864	0.789	0.6169	0.5984	0.8832	0.6847	0.6361	0.9119	inter-genic
SNP_A-1851398	rs17746240	chr18	32224345	0.1144	0.174	0.2052	0.8943	0.6231	0.5084	0.787	0.6305	0.5133	0.6573	0.683	1.1058	genic
SNP_A-1851491	rs11621508	chr14	100662730	1.0309	1.1914	1.0814	0.8362	0.9841	0.87	0.6743	0.6397	0.5866	0.7877	1.0118	0.7556	inter-genic
SNP_A-1851496	rs17793708	chr13	79274491	0.1119	0.0884	0.1994	0.6645	0.9628	0.8782	0.6988	0.6962	0.5019	0.7063	0.7938	0.6988	inter-genic
SNP_A-1851555	rs10109834	chr8	27268193	0.3077	0.5107	0.5432	1.0673	1.0963	1.1443	0.8477	0.9589	1.3242	1.2386	1.4492	1.2564	genic
SNP_A-1851636	rs3004239	chr10	27221698	0.21	0.1485	0.1716	0.5902	0.699	0.5498	0.5749	0.6029	0.5566	0.3903	0.5318	0.4706	inter-genic
SNP_A-1851652	rs1109607	chr14	64300546	0.2665	0.3112	0.314	0.3722	0.3341	0.3897	0.39	0.3026	0.4563	0.3502	0.3834	0.3283	genic
SNP_A-1851815	rs4915499	chr1	199481199	0.5842	0.498	0.4554	0.8106	0.7905	0.7407	0.8025	0.5966	0.5529	0.8266	1.2631	0.8679	inter-genic
SNP_A-1851847	rs11161563	chr1	85483646	1.4867	1.5802	1.2415	0.7092	1.1541	0.9669	0.6715	0.647	0.771	0.4712	0.6381	0.701	inter-genic
SNP_A-1851872	rs6979515	chr7	8994363	0.2828	0.3812	0.3124	0.7979	0.7203	0.6092	0.6088	0.4605	0.6268	0.7607	0.7381	0.7392	inter-genic
SNP_A-1851925	rs853943	chr10	120154241	0.9726	1.0992	0.9497	0.3758	0.5452	0.637	0.4559	0.6729	0.5295	0.4605	0.403	0.3001	inter-genic
SNP_A-1852062	rs6560571	chr9	78771138	1.3271	1.4913	1.1032	1.1531	1.1376	1.0655	1.1419	1.2541	0.9447	0.8177	0.9037	0.8314	inter-genic
SNP_A-1852088	rs1431501	chr3	198676415	0.0984	0.076	0.0672	0.5135	0.5542	0.5342	0.5075	0.4807	0.7805	0.7241	0.7582	0.6915	inter-genic
SNP_A-1852231	rs1887573	chr6	167092143	0.8792	0.8025	0.9162	0.5893	0.5527	0.6742	0.4972	0.46	0.6059	0.6458	0.6286	0.8454	genic
SNP_A-1852236	rs2571501	chr9	109942117	1.1447	1.0437	0.9483	1.2937	1.2121	1.3717	1.1181	1.4958	1.0603	1.249	1.273	0.9978	inter-genic
SNP_A-1852261	rs698384	chr5	116228753	0.5801	0.6556	0.819	0.2895	0.2634	0.513	0.1786	0.2918	0.5386	0.3528	0.3667	0.2699	inter-genic
SNP_A-1852276	rs7778750	chr7	24325272	0.4794	0.5064	0.3451	0.6223	0.7159	0.7636	0.5309	0.6808	0.6223	0.6957	1.1988	1.0321	inter-genic
SNP_A-1852379	rs1492754	chr4	125640619	1.6769	1.3859	1.4786	1.466	1.0848	1.3245	1.1394	1.1725	0.8743	0.8703	0.7112	0.7554	inter-genic
SNP_A-1852401	rs743741	chr22	31446109	1.342	1.4988	1.6264	1.2814	1.6888	0.9772	1.145	0.8595	1.0494	0.9056	0.7581	0.8834	genic
SNP_A-1852484	rs7943860	chr11	111304763	0.8631	1.1505	1.0446	0.9229	1.3383	1.2598	1.129	1.42	1.2809	0.9912	1.2156	1.0722	inter-genic
SNP_A-1852642	rs12543862	chr8	20444621	0.3247	0.4279	0.3514	0.5449	0.9568	1.0811	0.7649	0.3581	0.6658	0.7126	0.7886	1.0026	inter-genic
SNP_A-1852671	rs16937689	chr8	72680053	0.967	1.055	0.9917	0.7865	0.7812	0.8117	0.7125	0.6895	0.5228	0.5397	0.7111	0.4316	inter-genic
SNP_A-1852694	rs3785961	chr17	24615451	0.5808	0.8996	0.886	0.2445	0.327	0.4414	0.4137	0.4413	0.5142	0.4335	0.4164	0.414	genic
SNP_A-1852776	rs9303298	chr17	36264327	1.0927	1.6305	1.2728	0.539	0.464	0.6375	0.5551	0.6579	0.5233	0.4643	1.0452	0.4704	inter-genic
SNP_A-1852797	rs2460582	chr10	20447769	1.296	1.4661	1.2347	1.2659	0.9861	1.1552	1.017	0.7332	1.0129	0.9394	1.3053	1.4994	genic
SNP_A-1852817	rs10904122	chr10	3919075	0.8832	1.1197	0.7419	0.6098	0.8648	0.7447	0.7515	0.4901	0.5618	0.7262	0.7419	0.7687	inter-genic
SNP_A-1852826	rs17029407	chr3	32426831	0.6605	0.4813	0.4508	1.6837	0.704	0.5293	1.1645	0.8225	0.7553	1.2629	0.8014	1.0243	genic
SNP_A-1852835	rs17092696	chr8	20420770	1.1955	1.1885	1.1643	0.7847	1.1267	1.0584	0.861	0.6462	0.9369	1.02	1.1529	0.8687	inter-genic
SNP_A-1852960	rs12356634	chr10	61911554	0.1272	0.0769	0.1155	0.4016	0.4377	0.5155	0.3953	0.4208	0.4436	0.412	0.4175	0.4801	genic
SNP_A-1853059	rs1529461	chr5	36725120	0.0603	0.274	0.0574	0.4283	1.0667	0.3798	0.2927	0.2373	0.5329	0.3478	0.4109	0.6589	inter-genic
SNP_A-1853100	rs1457578	chr3	183705009	0.876	1.0645	0.8981	0.4892	0.5559	0.9724	0.3594	0.3946	0.5232	0.6757	1.3182	0.9432	inter-genic
SNP_A-1853223	rs2282281	chr1	5871264	0.9828	1.2767	1.0645	0.7609	0.8924	1.0013	0.8115	0.9154	0.7739	0.7356	0.968	0.9014	genic
SNP_A-1853484	rs11742326	chr5	52134609	1.0481	1.7316	1.1155	0.867	1.4103	1.0701	0.5182	0.6572	0.5421	1.1318	0.6062	0.5762	genic
SNP_A-1853501	rs17806359	chr5	7071136	2.0552	1.4518	1.4411	0.5366	0.3429	0.7246	0.3376	0.3412	0.9275	0.5012	0.4594	0.4905	inter-genic
SNP_A-1853505	rs4282532	chr8	94961653	0.639	0.7602	0.5078	0.5759	0.2929	0.3679	0.7199	0.6458	0.283	0.3747	0.4556	0.4719	inter-genic
SNP_A-1853539	rs12486357	chr3	162879380	0.2095	0.2333	0.2618	0.4261	0.3676	0.6182	0.3656	0.2754	0.4584	0.7514	0.8237	0.7011	inter-genic
SNP_A-1853560	rs2738709	chr16	77081507	0.9747	2.0858	1.4202	0.5154	1.4239	1.0922	0.6722	0.9956	0.7409	0.862	0.896	0.9821	genic
SNP_A-1853582	rs9325708	chr8	12447312	1.2142	1.22	1.1547	0.8965	1.2518	0.9546	1.0501	0.9695	1.0538	0.655	0.7859	0.8454	inter-genic
SNP_A-1853594	rs17019908	chr2	62239235	0.9202	1.211	1.1989	1.095	0.7783	0.6987	0.8359	0.4681	0.7089	0.8116	0.6017	0.9273	inter-genic
SNP_A-1853800	rs2630230	chr3	195143141	0.3278	0.3523	0.3501	0.5648	0.5171	0.9865	0.4595	0.5496	0.7493	0.625	0.8349	0.5598	inter-genic
SNP_A-1853816	rs9342811	chr6	71916504	0.9645	0.9094	0.7863	0.7666	1.3051	1.375	1.1424	0.9109	1.1524	1.1012	1.0648	1.0612	inter-genic
SNP_A-1853845	rs4497714	chr16	63250529	0.6287	1.1462	1.0938	0.483	1.1414	0.728	0.5469	0.6122	0.7301	0.7469	1.2656	0.9656	inter-genic
SNP_A-1853858	rs10950091	chr7	66945390	0.0702	0.083	0.0798	0.6665	0.7449	0.712	0.5241	0.7252	0.6445	0.4955	0.4061	0.5603	inter-genic
SNP_A-1853927	rs6790062	chr3	178177226	0.8067	0.6912	1.0211	0.3253	0.5244	0.7649	0.4538	0.507	0.6933	0.6739	0.8182	0.8593	inter-genic
SNP_A-1853986	rs17654049	chr8	31197809	1.2427	1.0384	1.1337	0.868	0.8955	0.8788	0.9233	0.7727	1.0252	0.9492	0.7715	1.0171	inter-genic
SNP_A-1854202	rs594105	chr1	57115844	1.2187	1.2158	1.2189	0.8912	1.2182	1.0906	1.0282	0.726	0.8697	1.0329	1.4236	1.3843	genic
SNP_A-1854231	rs1631696	chr13	58976833	0.1662	0.2597	0.1367	0.3675	0.5334	0.802	0.2747	0.3105	0.7488	0.8588	0.8203	0.8099	inter-genic
SNP_A-1854277	rs8101078	chr19	5032364	1.0491	0.8393	0.7456	0.8751	1.2106	0.9403	0.9657	1.1909	1.1022	0.6984	0.8609	0.6783	genic
SNP_A-1854317	rs2668695	chr17	41647903	0.601	0.53	0.658	0.7396	0.5837	0.809	0.7748	0.7511	0.8533	0.8054	1.0306	0.7341	inter-genic
SNP_A-1854374	rs11941799	chr4	100986926	1.0885	1.0424	1.3257	0.7467	0.9507	1.0867	0.6261	0.7324	0.8149	0.5964	0.7362	0.8961	genic
SNP_A-1854504	rs6439978	chr3	142280985	1.0792	1.3171	1.0442	0.8938	1.007	0.7794	0.7463	0.6637	0.7887	0.6425	0.7303	0.7599	genic
SNP_A-1854698	rs4950315	chr1	145202716	0.8928	1.1656	0.8155	0.8742	1.0856	1.1039	1.2768	0.9536	0.9975	1.0084	1.2716	1.2506	genic
SNP_A-1854740	rs7735610	chr5	60442984	1.1142	1.4711	1.2802	1.0738	0.9589	1.1125	0.9682	0.7508	1.0381	0.8678	0.8664	0.8758	genic
SNP_A-1854898	rs10925372	chr1	235568122	0.3401	0.3321	0.3342	0.6292	0.4611	0.9181	0.5041	0.4285	0.891	1.3074	1.0573	0.9496	genic
SNP_A-1855118	rs2893796	chr12	118535652	0.6032	0.6961	0.7724	0.7509	0.7	0.9885	0.7232	0.7175	1.0375	1.04	1.1477	1.1105	inter-genic
SNP_A-1855204	rs4404613	chr4	1588870	0.886	0.8995	1.0128	0.4564	0.6069	0.4458	0.563	0.6308	0.8535	0.6732	0.8686	0.6238	inter-genic
SNP_A-1855248	rs17523810	chr1	190511653	1.5132	0.9904	1.6116	1.041	1.2591	1.19	0.8336	0.713	1.5105	1.3135	1.2542	0.9272	inter-genic
SNP_A-1855298	rs16831019	chr2	135259447	0.3161	0.1747	0.3788	0.6988	0.7524	0.824	0.6587	0.5243	0.9933	0.8025	0.7745	0.9866	inter-genic
SNP_A-1855351	rs3746726	chr20	22964970	1.2034	1.3562	1.129	1.0788	1.2833	0.8765	0.9732	1.0253	0.9413	0.6093	0.7567	0.6725	genic
SNP_A-1855515	rs2235296	chr6	166747010	1.0775	1.1329	1.2758	0.865	0.8981	0.9256	0.9842	0.8718	1.0593	1.0109	0.8538	0.7956	genic
SNP_A-1855521	rs11721150	chr3	165187199	0.7301	0.6314	0.5898	0.8272	0.7424	1.0846	0.7229	0.6288	0.9883	1.4372	1.0383	0.8154	inter-genic
SNP_A-1855535	rs5979998	chrX	13843954	0.8012	1.0759	1.1212	0.3105	0.286	0.5261	0.4309	0.3233	0.4659	0.6018	0.3965	0.7908	genic
SNP_A-1855609	rs4840517	chr8	10705457	0.3958	0.2384	0.3772	0.8716	0.7599	0.9834	0.7887	0.4416	1.145	1.1064	0.9867	1.1914	genic
SNP_A-1855638	rs10250437	chr7	82448198	0.1666	0.1227	0.3502	0.442	0.4621	1.1051	0.6059	0.524	0.7393	0.7139	1.1147	0.8879	inter-genic
SNP_A-1855668	rs4714567	chr6	12538416	0.6652	0.5227	0.6288	1.495	0.9347	0.925	1.0641	0.7458	0.8001	0.8955	0.967	0.8785	inter-genic
SNP_A-1855671	rs926378	chr6	18703489	1.1558	1.9257	1.2381	1.2989	1.1671	1.0404	1.1557	0.9962	0.9672	0.8125	0.954	0.7339	inter-genic
SNP_A-1855818	rs8045153	chr16	27089979	0.8586	1.7474	1.2795	0.8614	1.1276	1.0336	0.9132	0.8876	1.0108	1.1237	1.6351	1.3285	inter-genic
SNP_A-1855992	rs7123999	chr11	132911697	0.9878	0.9564	0.9201	0.8422	0.6803	0.7425	0.5931	0.5837	0.6951	0.614	0.5205	0.7176	inter-genic
SNP_A-1856000	rs4082252	chr11	94710862	0.3393	0.2834	0.2779	0.7728	0.649	0.4907	0.5758	0.2741	0.3805	0.3225	0.3346	0.335	inter-genic
SNP_A-1856110	rs6099398	chr20	55038216	1.1422	1.1714	1.1752	0.9159	1.1641	0.9465	0.9188	0.9308	0.9409	0.9298	0.8652	0.6646	inter-genic
SNP_A-1856206	rs17735958	chr7	127584188	0.5931	0.5534	0.7929	0.4027	0.2036	0.4307	0.4494	0.5518	0.557	0.5537	0.5973	0.5893	inter-genic
SNP_A-1856393	rs2267792	chr16	9798459	0.1614	0.1947	0.1086	0.4352	0.5681	0.5703	0.6238	0.3514	0.7238	0.5573	0.7727	0.7019	genic
SNP_A-1856397	rs10514925	chr17	42799867	0.9013	0.7342	1.1518	0.8998	0.8083	0.7969	0.8483	0.6232	0.9785	0.9623	0.8419	0.8118	inter-genic
SNP_A-1856453	rs2016929	chr12	113426555	0.9015	0.9444	0.996	0.6589	0.9645	0.7242	0.5971	0.8294	0.5397	0.3538	0.5403	0.4862	inter-genic
SNP_A-1856608	rs2967578	chr19	8483868	0.155	0.1586	0.1109	0.403	0.4686	0.4986	0.3095	0.433	0.3799	0.2378	0.4431	0.2459	genic
SNP_A-1856665	rs274849	chr2	145668663	0.771	1.0452	0.8294	1.1278	1.0425	1.1164	1.0493	0.7337	1.0356	1.0382	1.1497	1.0696	inter-genic
SNP_A-1856731	rs12830049	chr12	15173239	0.8279	1.1259	0.7741	1.2122	1.3096	0.9944	1.1704	1.0437	1.07	1.4992	0.8593	1.595	genic
SNP_A-1856826	rs6810310	chr3	141648815	0.5164	0.4342	0.3204	1.0192	0.5546	0.8736	0.7782	1.0599	1.1135	0.5264	0.6094	0.46	genic
SNP_A-1856975	rs3804406	chr4	102385604	0.4986	0.6621	0.5089	0.6631	0.7119	1.7283	0.7454	0.3698	0.8453	1.0228	1.1131	1.2103	genic
SNP_A-1857102	rs446095	chr5	3233897	1.0684	1.1789	1.1279	1.0462	1.2072	0.9449	0.9272	0.9424	0.8666	0.9816	0.8614	1.0334	inter-genic
SNP_A-1857290	rs2074084	chr15	89596863	1.2874	1.0821	1.5592	0.9793	1.4196	0.9096	1.1088	0.8661	0.934	0.9488	0.9807	1.2126	genic
SNP_A-1857321	rs10256496	chr7	69639378	1.0382	1.0497	1.435	1.1131	0.9504	1.1149	1.1201	0.8273	0.972	1.0069	1.1596	1.4659	genic
SNP_A-1857330	rs10956705	chr8	134463459	0.5595	0.8412	0.8583	0.4934	0.5283	0.398	0.4655	0.5119	0.578	0.5268	0.5772	0.6022	inter-genic
SNP_A-1857594	rs11752799	chr6	38241008	1.1467	1.0316	1.1985	0.7282	0.8703	0.7555	0.9037	0.6747	0.5338	0.5748	0.7791	0.7407	inter-genic
SNP_A-1857597	rs7644924	chr3	45684327	0.8379	1.0762	1.008	0.3416	0.495	0.822	0.5551	0.7974	0.4805	0.5763	0.6858	0.5217	genic
SNP_A-1857731	rs3862100	chr8	17619599	1.0387	1.009	0.7689	1.2984	1.0783	1.0157	1.0579	1.1394	1.1194	0.874	0.7928	0.9108	genic
SNP_A-1857864	rs17161750	chr7	140217815	1.1842	1.4837	1.1911	1.0609	0.922	0.9681	0.8912	0.8168	1.0072	0.6684	0.6938	0.7653	genic
SNP_A-1857939	rs16983654	chr2	17622750	0.3317	0.6106	0.574	0.7652	1.6202	1.3821	0.6468	0.6893	0.8188	0.7423	0.9567	1.2035	genic
SNP_A-1857974	rs16950405	chr15	25675622	0.4434	0.4997	0.6119	1.0354	0.6758	0.7146	0.7253	0.4487	1.1702	1.0482	0.6976	0.6796	genic
SNP_A-1858004	rs1515543	chr3	108582730	1.1504	1.1209	1.0747	0.7017	0.8683	0.837	0.5823	0.7374	0.71	0.954	1.3805	1.1232	inter-genic
SNP_A-1858011	rs2282273	chr14	94730437	1.1435	1.8552	1.3072	1.0005	1.0264	1.1129	0.8317	1.1119	0.9262	0.534	0.537	0.6192	genic
SNP_A-1858058	rs12253869	chr10	80186943	1.1929	2.0653	1.0735	0.165	0.2454	0.1657	0.2316	0.4171	0.4195	0.1845	0.2879	0.3217	inter-genic
SNP_A-1858119	rs6985673	chr8	39003333	0.965	1.0566	1.0181	0.4257	1.2188	0.6963	0.5502	0.5114	0.7103	0.7741	0.6008	0.7567	genic
SNP_A-1858189	rs10857582	chr10	49369022	0.3446	0.4597	0.4983	0.6872	0.858	0.8606	0.8524	0.773	0.838	0.4903	0.6074	0.525	genic
SNP_A-1858263	rs10982322	chr9	116399536	0.8957	0.7562	0.8285	1.012	1.1719	0.9641	1.0992	1.0232	1.15	0.8227	0.9021	0.8887	genic
SNP_A-1858450	rs1176440	chr10	132335798	0.5483	0.3918	0.5951	0.7685	0.6734	0.7203	0.9057	0.5618	0.8036	1.0726	1.2343	1.2266	inter-genic
SNP_A-1858457	rs17821926	chr10	105805106	1.2548	1.478	1.1183	1.0959	1.1078	1.0082	1.2489	1.0845	0.9708	1.004	0.9913	1.0659	genic
SNP_A-1858506	rs3786007	chr17	46706737	1.0204	1.3801	1.4808	0.7289	1.1578	1.247	1.2128	0.9736	0.8684	0.8598	0.9183	0.8125	genic
SNP_A-1858622	rs4644672	chr11	78852425	0.6434	0.5749	0.6295	0.7725	0.5817	0.9287	0.7722	0.5241	0.8629	0.8019	1.003	0.9303	inter-genic
SNP_A-1858626	rs6803944	chr3	186606110	0.8954	1.13	1.0505	0.4213	0.7839	0.778	0.5054	0.7416	0.7795	0.7304	0.7648	0.8458	genic
SNP_A-1858647	rs3847486	chr10	121368369	0.2127	0.2092	0.2664	0.3143	0.3336	0.2795	0.3567	0.3662	0.6017	0.7709	0.45	0.561	inter-genic
SNP_A-1858719	rs7378774	chr5	155221392	1.3689	1.3389	1.7523	1.2234	1.3906	1.6563	1.0757	1.1096	0.8366	0.9393	0.8831	1.151	genic
SNP_A-1858757	rs1324659	chr1	156352189	0.9599	0.9976	0.925	1.1651	1.5298	1.1363	1.2085	1.2791	0.9875	0.85	0.9145	0.796	inter-genic
SNP_A-1858854	rs11174735	chr12	38692779	0.5923	0.6538	0.4611	0.1957	0.3016	0.2919	0.2106	0.452	0.3721	0.3408	0.3608	0.3356	genic
SNP_A-1858885	rs1431794	chr2	235843894	1.0447	1.1383	0.9024	0.53	0.9026	0.8238	0.5542	0.5735	0.6729	0.5573	0.9898	0.8569	inter-genic
SNP_A-1858897	rs17544008	chr5	3161117	0.3467	0.3762	0.4214	1.0251	1.3393	0.9552	0.8056	0.8923	0.9	0.7645	0.9795	0.9	inter-genic
SNP_A-1859017	rs7586291	chr2	186988409	1.3047	1.7131	1.1715	1.0627	1.3035	1.0958	1.1327	1.0782	0.9681	0.8597	1.134	1.2312	inter-genic
SNP_A-1859109	rs2336820	chr3	132489348	1.222	1.1707	1.2839	1.2124	1.1715	0.9624	0.8754	1.0018	0.9476	0.8463	0.9164	1.1296	genic
SNP_A-1859149	rs2147453	chr13	106737065	0.7465	0.686	0.605	0.6362	0.6028	1.0374	0.675	0.6264	1.179	1.1788	1.4556	1.1036	inter-genic
SNP_A-1859156	rs4937390	chr11	128285012	1.3122	1.2065	0.9894	0.9804	1.0429	0.7026	0.8103	0.9391	0.9413	0.5174	0.7366	0.6007	genic
SNP_A-1859189	rs4368319	chr2	220677776	0.4006	0.508	0.767	0.8378	0.6592	0.8763	0.673	0.9856	0.8849	0.9017	0.817	0.8238	inter-genic
SNP_A-1859354	rs10776918	chr9	136999147	0.8064	1.7316	1.1005	0.8813	0.7724	0.9644	0.7507	0.6252	0.8911	0.8129	0.5121	0.6812	inter-genic
SNP_A-1859436	rs646066	chr10	130470484	0.5876	0.5771	0.8383	0.8989	0.9828	1.0254	1.1509	0.7615	0.7691	0.9371	1.268	1.2266	inter-genic
SNP_A-1859467	rs17836661	chr22	49013599	0.1436	0.3288	0.2302	0.3953	0.5446	0.4956	0.6463	0.6266	0.6292	0.8038	0.5369	0.6622	genic
SNP_A-1859660	rs1147457	chr14	65511820	0.9674	1.5455	0.9691	0.4531	0.6727	0.6368	0.5832	0.5097	0.5662	0.4223	0.5854	0.5378	inter-genic
SNP_A-1859694	rs4793308	chr17	68250806	1.0513	1.124	1.3698	0.8781	1.2318	1.1462	1.0483	0.6855	0.7129	0.6871	1.0934	0.9578	genic
SNP_A-1859727	rs1890744	chr1	17929104	1.3744	1.2913	1.1039	0.7256	0.6821	0.9611	0.5924	0.6994	0.8409	0.7024	0.6916	0.5328	inter-genic
SNP_A-1859740	rs17450345	chr5	108471322	1.1698	0.9443	1.1947	0.9089	0.9843	0.8853	0.9376	0.7604	0.9791	0.9092	0.9662	1.1851	genic
SNP_A-1859781	rs11251373	chr10	2611379	1.6445	1.4353	1.3806	0.9752	0.9827	1.0305	0.9776	0.6717	0.7186	1.4245	0.9975	0.7031	inter-genic
SNP_A-1859940	rs16835116	chr1	235530022	1.1536	1.2684	1.5434	1.1454	1.0067	1.3241	1.0254	0.982	0.9473	1.1418	0.9451	1.2914	genic
SNP_A-1859972	rs1550523	chr6	13525691	0.3361	0.5301	0.5289	0.3186	0.9984	0.9136	0.6194	0.7795	1.4834	0.5751	0.9996	0.7834	genic
SNP_A-1859980	rs2073210	chr6	110836666	0.2522	0.284	0.2082	1.0639	0.7939	0.9331	0.6366	0.7393	0.7137	0.6177	0.5995	0.6537	genic
SNP_A-1860072	rs5934557	chrX	9220045	0.661	0.5859	0.4694	0.2314	0.4479	0.2616	0.4393	0.2329	0.4203	0.1804	0.1364	0.12	inter-genic
SNP_A-1860091	rs16975176	chr16	83650960	0.5366	0.4463	0.547	0.9274	0.9512	1.0421	1.304	0.8074	0.8954	1.0301	1.1411	1.1275	inter-genic
SNP_A-1860093	rs2814548	chr1	230975451	0.2487	0.2509	0.3108	0.7967	1.3621	1.0724	0.7794	0.6569	0.9616	0.6585	0.8462	0.6197	inter-genic
SNP_A-1860353	rs17105331	chr12	67030804	0.6112	0.5424	0.6582	0.6494	1.8077	1.5623	1.6463	1.2461	0.745	1.3646	1.4954	1.3453	inter-genic
SNP_A-1860393	rs4634896	chr1	237552277	1.2053	1.2706	0.807	0.3476	0.8879	0.7275	0.3518	0.6125	0.4148	0.4236	0.5282	0.5148	inter-genic
SNP_A-1860583	rs12758343	chr1	230632830	1.0076	1.0132	0.9427	0.6253	0.4845	0.8376	0.7751	0.696	0.8113	0.8906	0.9711	0.7654	genic
SNP_A-1860630	rs391463	chr5	38923537	1.2718	1.469	1.215	0.6546	0.7815	1.1975	0.807	0.886	0.6972	1.0047	0.8861	0.9628	genic
SNP_A-1860650	rs17711828	chr10	126804076	0.6842	0.5293	0.6413	0.6339	0.6945	0.7944	0.7103	0.6639	1.0736	0.7892	0.6732	0.8225	genic
SNP_A-1860669	rs9956663	chr18	52932253	0.248	0.1635	0.1108	0.1792	0.145	0.2401	0.289	0.4284	0.3144	0.2084	0.2232	0.1994	inter-genic
SNP_A-1860765	rs9822908	chr3	132856980	0.3937	0.3392	0.3598	1.0323	0.8859	1.1536	0.9153	0.5913	1	1.1766	0.7562	0.9679	genic
SNP_A-1860777	rs12713512	chr2	64574374	1.4094	1.2898	1.5287	0.6291	1.896	0.8059	0.7724	1.2444	1.0346	0.9283	0.9135	0.9607	inter-genic
SNP_A-1860931	rs17737611	chr8	9892069	0.5033	0.6372	0.6189	0.8408	1.0745	1.0968	0.8224	0.5326	0.7259	0.7999	0.9612	0.8046	inter-genic
SNP_A-1860997	rs7809250	chr7	112550595	1.1625	1.433	1.4317	0.7597	0.8107	1.1742	0.7217	0.5016	0.9023	1.3727	1.337	1.3473	inter-genic
SNP_A-1861039	rs2416939	chr9	101687857	1.2409	1.3534	1.4315	1.0527	1.1132	1.1142	0.9559	0.54	1.1171	1.3228	1.2137	0.9446	inter-genic
SNP_A-1861167	rs17284939	chr6	36397792	1.0155	1.0107	0.9572	0.638	0.5357	0.8457	0.7137	0.5774	1.0629	0.6903	0.7401	0.8325	inter-genic
SNP_A-1861247	rs1242499	chr17	17319992	0.3797	0.3891	0.4756	0.2317	0.1436	0.3469	0.2618	0.2723	0.3386	0.3469	0.3237	0.3126	genic
SNP_A-1861298	rs211218	chr6	99085199	0.4299	0.4413	0.4068	0.5247	1.4479	0.8835	0.9465	0.9923	0.8675	0.6387	0.96	0.7448	inter-genic
SNP_A-1861380	rs7943771	chr11	36416737	0.9962	1.0981	0.8272	1.1259	1.3533	1.0774	1.2824	0.8093	1.1229	1.1364	1.1851	1.1411	inter-genic
SNP_A-1861388	rs11192008	chr10	106079416	0.546	1.022	1.1584	0.0978	0.1688	0.1667	0.1275	0.1858	0.1918	0.2132	0.1788	0.1537	inter-genic
SNP_A-1861394	rs721486	chr11	117062750	1.2768	1.0404	0.9844	0.8756	0.7035	0.6885	0.9818	1.0154	0.9643	0.5781	0.5447	0.6474	genic
SNP_A-1861407	rs1442190	chr12	39651907	0.0836	0.1213	0.1056	0.5614	1.1562	0.8671	0.4412	1.3733	0.7578	0.6999	0.7671	0.8436	genic
SNP_A-1861477	rs1001994	chr2	206482536	0.7932	0.953	0.6778	1.0914	1.4651	1.0367	1.1827	0.9574	0.8565	0.7832	0.9847	1.2092	inter-genic
SNP_A-1861479	rs13020983	chr2	134312025	0.5832	0.4962	0.3402	0.6439	0.6631	0.5083	0.7404	0.7862	0.6704	0.6672	0.6212	0.5411	inter-genic
SNP_A-1861490	rs2244008	chr6	129854746	0.9753	1.224	0.9315	0.5333	0.5869	0.5342	0.5698	0.5649	0.5776	0.3813	0.9471	0.5881	genic
SNP_A-1861524	rs2071593	chr6	31620778	0.0814	0.0805	0.1995	0.465	0.6145	0.7408	0.7958	0.9062	0.5825	0.5909	0.6949	0.6205	genic
SNP_A-1861539	rs2880665	chr8	106727754	0.1901	0.1871	0.3787	0.9431	0.7154	0.7841	0.551	0.6491	0.6377	0.8072	0.6362	0.9655	genic
SNP_A-1861593	rs41333249	chr4	860914	1.1407	0.9401	0.9597	0.8362	0.7448	0.6349	0.9054	0.6586	0.5877	0.7686	0.7644	0.6322	genic
SNP_A-1861765	rs12578235	chr12	19119120	0.9048	0.6461	0.8324	0.9024	0.9144	1.1616	0.6584	1.5015	1.1536	1.4674	1.5278	1.3431	inter-genic
SNP_A-1861783	rs5952352	chrX	43613532	0.9688	1.1709	1.1838	0.38	0.407	0.7073	0.3172	1.0901	0.6908	0.4143	0.597	1.0019	genic
SNP_A-1861794	rs6591720	chr11	62262340	0.2929	0.2241	0.2903	1.0496	1.38	1.1192	1.0307	1.2585	1.1584	0.8103	1.0509	0.9601	genic
SNP_A-1861829	rs929327	chr12	124655792	1.2645	1.15	1.1516	0.8394	0.6782	0.7155	0.8428	0.6705	0.8254	0.6046	0.5417	0.7053	genic
SNP_A-1861832	rs17137550	chr7	70414803	0.1279	0.1581	0.1259	0.7623	0.7237	0.6893	0.8409	0.6083	0.6299	0.866	0.5812	0.9208	genic
SNP_A-1861863	rs2881049	chr2	18110710	0.8279	0.8213	1.0832	0.6203	0.9176	0.7434	0.5586	0.6605	0.9236	0.6274	0.5548	0.5676	inter-genic
SNP_A-1861927	rs282400	chr5	73298356	0.978	1.3018	1.176	0.692	0.6887	0.955	1.097	0.9489	0.707	0.6051	0.6583	0.5119	inter-genic
SNP_A-1862184	rs2404059	chr11	25329926	0.7582	1.0072	0.6681	1.0321	1.0935	1.0629	1.0029	1.0436	0.8292	0.8797	0.9882	0.9182	inter-genic
SNP_A-1862208	rs4756683	chr11	33400163	0.2416	0.3722	0.312	0.6912	1.7051	1.3906	0.8979	1.1612	1.1841	0.7265	1.5247	0.8967	inter-genic
SNP_A-1862252	rs16910774	chr9	98136445	0.3027	0.3007	0.3292	0.716	0.5942	0.9893	0.4476	0.588	0.6584	0.8325	1.1237	1.0005	genic
SNP_A-1862298	rs1923888	chr13	46322386	1.0054	1.2801	1.148	0.8521	0.8006	1.0055	0.9647	0.7988	0.8496	1.042	0.8387	1.0459	genic
SNP_A-1862346	rs16926212	chr10	25960814	0.249	0.3782	0.2116	0.684	0.799	0.7474	0.7708	1.0155	0.9761	0.5852	0.4465	0.615	inter-genic
SNP_A-1862371	rs237790	chr1	227521248	0.6211	0.6552	0.7376	0.681	0.6541	0.9214	0.6627	0.6086	0.8612	0.8957	1.0596	1.0619	inter-genic
SNP_A-1862400	rs10515098	chr17	50774714	1.2093	1.012	1.0734	0.7283	0.6623	0.7594	0.7443	0.5692	0.7442	0.7145	0.667	1.037	inter-genic
SNP_A-1862463	rs12151188	chr19	44147374	0.939	1.0232	0.9969	0.4684	0.7609	0.7394	0.6868	0.6894	0.765	0.701	0.4956	0.5413	genic
SNP_A-1862521	rs4684042	chr3	10534202	0.1928	0.1773	0.2185	0.7743	0.8461	1.0999	0.9847	1.2061	0.9728	0.7251	0.8886	0.8748	genic
SNP_A-1862542	rs949092	chr18	34131180	1.3854	1.4666	1.2233	0.8643	1.0617	1.0996	0.9264	0.7573	0.9157	0.6842	0.725	0.8107	inter-genic
SNP_A-1862764	rs12211633	chr6	34158895	0.0622	0.0553	0.1696	0.4961	0.7648	0.7093	0.6376	0.7236	0.8562	0.5108	0.6342	0.5513	genic
SNP_A-1862829	rs8038526	chr15	74257810	0.0715	0.085	0.1025	0.4055	0.3726	0.4564	0.4445	0.5343	0.3737	0.3664	0.4546	0.3047	inter-genic
SNP_A-1862940	rs10847957	chr12	128881883	0.2246	0.2706	0.2151	0.4206	0.4677	0.4717	0.5694	0.4625	0.6304	0.6668	0.7921	0.5864	inter-genic
SNP_A-1863104	rs9898205	chr17	61960613	0.8156	1.0334	1.0421	0.4687	0.4147	0.5331	0.6632	0.5348	0.3791	0.8085	0.6478	0.624	genic
SNP_A-1863154	rs1540179	chr11	77012587	1.5929	1.2345	1.3888	0.8522	1.0213	1.1752	0.9563	0.6832	0.9601	0.9623	0.8177	0.9877	genic
SNP_A-1863184	rs7133714	chr12	118625930	0.8932	1.4748	1.1447	0.3612	0.3254	0.6317	0.4219	0.4883	0.6652	0.5897	0.5127	0.3494	genic
SNP_A-1863253	rs1981685	chr15	95327211	0.4667	0.2991	0.4617	0.4996	0.7786	1.286	0.7316	0.4938	0.786	0.6667	0.857	0.8289	inter-genic
SNP_A-1863448	rs485056	chr1	227972009	0.8733	0.8949	1.6687	1.0356	0.9677	1.1603	1.1702	0.9764	0.9812	1.2832	0.7802	1.0227	inter-genic
SNP_A-1863451	rs942628	chr14	64609216	1.0533	1.1305	1.0817	0.9624	0.9519	0.9226	0.7842	0.7628	0.7669	0.8242	1.0185	0.9376	genic
SNP_A-1863493	rs1012249	chr17	52061319	1.3975	2.0802	1.4236	1.0015	1.0303	1.3147	0.9744	0.8929	0.9378	0.9979	0.7299	1.4315	inter-genic
SNP_A-1863495	rs6136305	chr20	1813198	0.6353	0.8395	1.1783	0.3858	0.7642	0.9511	0.5419	0.6495	0.5067	0.4956	0.6885	0.6883	inter-genic
SNP_A-1863499	rs11770182	chr7	155628329	0.6688	0.6749	0.871	0.8847	0.8462	1.0443	1.1371	1.0042	0.9984	1.2008	1.5844	1.4147	inter-genic
SNP_A-1863522	rs17261621	chrX	119761122	0.4927	0.5915	0.3972	0.7659	1.1103	0.9517	0.8467	0.7518	0.8194	0.8219	0.6619	0.8995	inter-genic
SNP_A-1863671	rs2072394	chr9	130119291	1.2704	0.7802	1.1572	0.8034	0.8165	0.9322	0.6944	0.7638	0.8807	0.5256	0.5551	0.7053	genic
SNP_A-1863672	rs12876129	chr13	113311720	0.4282	0.6419	0.5187	0.9481	1.0608	0.691	0.875	0.7731	0.8514	0.7338	0.7999	0.6503	genic
SNP_A-1863676	rs12590407	chr14	23904955	0.1594	0.1305	0.3758	0.6189	0.7485	0.5749	0.4543	0.4193	0.5498	0.2264	0.3835	0.3341	inter-genic
SNP_A-1863689	rs3959	chr3	3783819	1.2465	1.7773	1.6543	0.6571	1.3143	1.2924	0.9931	0.9186	0.8502	0.9995	1.307	0.9264	inter-genic
SNP_A-1863732	rs4598087	chr6	153966561	0.5987	0.5455	0.3952	0.8654	1.5755	1.2136	1.062	1.39	0.9286	0.7765	1.0979	0.9124	inter-genic
SNP_A-1863788	rs12635140	chr3	52713205	0.3016	0.2814	0.3287	0.6104	0.9016	0.6977	0.7609	0.917	0.8077	0.7474	0.8993	0.9055	genic
SNP_A-1863935	rs7323497	chr13	81542168	0.4106	0.7156	0.3782	0.852	0.6967	0.9585	0.8628	0.6444	0.7522	0.6431	0.6192	0.812	inter-genic
SNP_A-1863977	rs17060109	chr18	72776207	1.1571	1.0928	1.1796	0.8054	1.0478	0.8459	0.702	0.8572	0.8201	0.7478	0.7153	0.99	genic
SNP_A-1864012	rs6785475	chr3	61964985	0.715	0.8568	0.7032	0.9507	0.9064	0.9083	0.7686	0.9199	1.1016	1.0686	0.9772	1.2812	genic
SNP_A-1864034	rs17716461	chr18	45897739	0.9975	1.5605	1.1526	0.5005	1.2275	0.705	1.0838	0.5028	0.6103	0.4104	0.8007	1.179	genic
SNP_A-1864064	rs2135829	chr12	50100662	1.2429	1.4887	1.0664	0.4368	1.1846	0.7941	0.6282	0.2763	0.7534	0.8969	0.8889	1.3704	genic
SNP_A-1864079	rs552655	chr6	13478467	0.3432	0.3995	0.3221	0.6524	1.0205	1.0399	0.8527	0.7488	0.657	0.5233	0.8354	0.6594	genic
SNP_A-1864104	rs13389690	chr2	70120209	0.781	0.775	0.8194	0.8677	0.8908	1.0052	1.0325	0.8337	0.9337	1.0639	1.1531	1.0946	inter-genic
SNP_A-1864156	rs41464748	chr1	116734294	0.1328	0.0693	0.0605	0.4755	0.7568	0.7605	0.6027	0.5052	0.7708	1.1233	1.2525	1.472	genic
SNP_A-1864188	rs16930264	chr11	14499118	0.3103	0.348	0.2148	0.586	0.7699	0.5306	0.7546	0.6045	0.3849	0.3818	0.3473	0.5951	genic
SNP_A-1864218	rs16861578	chr1	18320077	0.2898	0.2412	0.2924	1.0049	1.0747	0.8719	1.1593	0.6536	1.1518	0.8728	0.9928	1.116	genic
SNP_A-1864283	rs733846	chr19	2192327	0.2181	0.1638	0.2403	0.4584	0.4109	0.5803	0.6226	0.5932	0.6088	0.493	0.5953	0.4572	genic
SNP_A-1864286	rs4925292	chr20	59811714	0.1953	0.1825	0.172	0.6594	0.6557	0.4443	0.4875	0.8195	0.8432	0.5552	0.4631	0.5092	genic
SNP_A-1864307	rs818009	chr2	206629696	0.8569	1.6964	1.6024	0.6926	0.9102	0.8945	0.8546	0.6248	0.8802	1.1259	1.0703	1.1133	inter-genic
SNP_A-1864370	rs2480063	chr1	14684368	1.476	2.9559	1.307	0.7754	1.4885	1.2403	0.8348	1.0248	1.1783	0.7378	0.6763	1.0569	inter-genic
SNP_A-1864418	rs7419309	chr2	127366195	0.1151	0.0567	0.1239	0.9813	0.8678	0.8907	1.037	1.1265	1.1542	0.6596	0.6586	0.8061	inter-genic
SNP_A-1864540	rs9890054	chr17	67322795	0.9381	0.9608	0.7165	1.1462	0.9445	1.1206	1.0277	0.8136	1.1202	1.0987	1.2408	1.1404	inter-genic
SNP_A-1864604	rs12456529	chr18	46945663	0.1957	0.2282	0.3215	0.9216	1.1617	1.0505	1.005	0.8854	1.0077	1.0519	1.07	1.0288	inter-genic
SNP_A-1864615	rs9942093	chr3	2673682	0.9523	1.0882	1.0668	0.6804	0.7944	0.6465	0.8601	0.9697	0.7673	0.735	0.8975	0.8545	genic
SNP_A-1864628	rs12090801	chr1	63444407	1.2912	1.8237	1.1337	0.9172	0.8542	0.733	0.8614	0.8137	1.1391	0.8405	0.7177	0.922	inter-genic
SNP_A-1864835	rs1321	chr22	48683439	0.0466	0.1103	0.1031	0.9137	0.916	1.1892	1.0371	0.7489	1.0666	0.6157	1.3361	0.6548	genic
SNP_A-1864862	rs4339298	chr5	65948294	0.6394	0.394	0.7565	0.2482	0.2422	0.4791	0.3364	0.301	0.6014	0.7908	0.5811	0.6117	inter-genic
SNP_A-1864882	rs9394174	chr6	33939650	1.1527	1.2872	1.1785	0.707	0.8574	0.4241	0.6141	0.738	0.8609	0.5294	0.4034	0.5093	inter-genic
SNP_A-1864897	rs6066122	chr20	44991980	0.868	0.7082	1.0746	0.5497	0.5315	0.7022	0.3605	0.3797	0.6766	0.5764	0.4545	0.4652	genic
SNP_A-1864912	rs2457971	chr18	45993629	1.0708	1.5557	1.3584	0.7591	0.9011	0.7571	1.0093	0.8019	1.0079	0.8766	0.8126	0.9652	inter-genic
SNP_A-1865011	rs729682	chr8	20690488	0.3242	0.3634	0.3463	1.2317	1.1879	0.9419	1.1931	0.8814	0.9086	1.1064	1.1323	0.9541	inter-genic
SNP_A-1865037	rs1873389	chr3	127772052	0.1487	0.1647	0.1503	0.7869	0.9195	0.7296	0.8605	0.9295	0.7985	0.5203	0.4318	0.3868	inter-genic
SNP_A-1865057	rs17588356	chr4	151430127	0.6182	1.2262	1.1924	0.5574	0.9258	0.8242	0.4712	0.5994	0.665	0.8785	0.8605	0.9652	genic
SNP_A-1865141	rs16991074	chr22	42548187	0.0611	0.0385	0.1103	0.301	0.2196	0.3568	0.4222	0.465	0.5369	0.3563	0.326	0.3054	inter-genic
SNP_A-1865167	rs17059517	chr6	131117948	1.2052	1.2293	1.4337	0.9204	1.2566	1.1549	0.8022	0.9667	1.031	0.8021	0.9045	1.054	inter-genic
SNP_A-1865170	rs16868011	chr5	89233437	0.1805	0.0633	0.0831	0.2501	0.2366	0.4483	0.3042	0.3085	0.2871	0.3449	0.4011	0.3819	inter-genic
SNP_A-1865210	rs9962008	chr18	13730823	1.1506	2.0145	1.1617	0.8807	1.0977	1.2813	1.1455	0.7366	0.8758	0.8141	1.0089	0.803	genic
SNP_A-1865371	rs1886308	chr20	52183110	1.1724	1.5587	1.2221	0.5174	0.4499	0.5358	0.7665	0.98	0.8304	0.6168	0.5234	0.5363	inter-genic
SNP_A-1865382	rs4959934	chr6	4204074	0.4654	0.3278	0.4717	0.5282	0.6641	0.7144	0.6672	0.5666	0.4979	1.0153	0.7351	0.7372	inter-genic
SNP_A-1865561	rs9904359	chr17	27902918	0.8014	0.8672	0.9307	0.6102	0.3946	0.578	0.4002	0.4581	0.7596	0.469	0.4068	0.5347	genic
SNP_A-1865620	rs4589907	chr3	186128722	1.0019	1.1153	1.4643	1.0289	1.2638	1.0833	0.8197	0.6535	0.9825	1.1003	0.9069	0.7105	genic
SNP_A-1865671	rs36172	chr3	136133973	0.451	0.3779	0.2929	0.7782	1.4003	1.1987	0.9237	1.0079	0.9384	0.5747	0.8059	0.7989	genic
SNP_A-1865922	rs7224427	chr17	78418496	0.8949	1.1337	0.7661	1.0579	1.1794	1.0779	0.9302	1.0803	0.8974	0.9901	0.719	0.8165	genic
SNP_A-1865974	rs16945766	chr17	57431869	1.0891	1.511	0.7669	1.5893	1.4944	1.5024	1.652	1.7057	0.8276	0.8225	0.9127	0.9513	genic
SNP_A-1866107	rs17029291	chr3	32377143	0.6432	0.7675	0.724	0.8174	0.8922	0.8203	0.9092	0.8321	1.0305	0.9367	1.0042	1.1849	genic
SNP_A-1866197	rs6766988	chr3	53814510	0.8462	1.2665	0.8044	0.583	0.3674	0.5489	0.5627	0.8665	0.5031	0.3703	0.4884	0.4458	genic
SNP_A-1866207	rs8114354	chr20	53799605	0.2685	0.3296	0.3229	0.6781	0.9162	0.718	1.1091	0.6849	0.844	1.0478	1.0884	1.1242	inter-genic
SNP_A-1866288	rs9470341	chr6	11985351	0.5998	0.7142	0.7456	1.0303	1.1059	1.1091	1.1503	0.8203	0.8008	1.1167	1.1275	1.2423	inter-genic
SNP_A-1866363	rs4685599	chr3	352114	1.3127	0.8562	0.7754	0.4188	0.5196	0.5297	0.6081	0.4084	0.6834	0.4167	0.4476	0.6172	genic
SNP_A-1866441	rs34122	chr5	80473812	1.2336	1.129	1.6474	0.5746	0.8762	0.6223	0.6084	0.4067	0.5759	0.3302	0.2929	0.4313	genic
SNP_A-1866556	rs2478807	chr1	206330222	0.091	0.1375	0.0607	0.3585	0.5858	0.3813	0.2031	0.2741	0.2117	0.1714	0.2244	0.3298	genic
SNP_A-1866633	rs11265780	chr9	91306384	0.9414	1.2809	0.939	0.7806	0.8502	0.7596	0.8168	1.1606	0.8718	0.6013	0.5468	0.5688	inter-genic
SNP_A-1866638	rs6011286	chr20	62184184	0.3391	0.3465	0.496	0.1564	0.1665	0.1062	0.1713	0.2421	0.1779	0.1381	0.153	0.1325	genic
SNP_A-1866649	rs16950952	chr17	14930384	0.5296	0.5001	0.3098	0.7027	1.148	0.9083	0.7392	0.8724	0.5085	0.593	0.8415	1.1166	inter-genic
SNP_A-1866825	rs7706539	chr5	66535781	0.2294	0.1093	0.2005	1.1102	0.857	0.6575	0.9835	0.9303	0.7747	0.7699	0.6398	1.0799	inter-genic
SNP_A-1866935	rs7913770	chr10	97209165	1.1076	1.0608	1.0849	0.7347	0.7525	0.7933	0.5433	0.8317	0.6126	0.5796	0.5339	0.6885	genic
SNP_A-1866945	rs17109473	chr14	79107235	0.2707	0.4686	0.6255	1.0178	0.8264	1.0176	1.0157	0.7955	0.9501	1.288	1.4554	0.9029	genic
SNP_A-1866986	rs3746337	chr20	25156272	0.1005	0.124	0.0973	0.041	0.1714	0.1457	0.1619	0.2002	0.151	0.1301	0.0633	0.099	inter-genic
SNP_A-1867001	rs2207634	chr20	25019454	0.4523	0.3049	0.322	0.6581	0.543	0.516	0.5375	0.552	0.7922	0.9099	0.7238	0.5376	inter-genic
SNP_A-1867018	rs17710992	chr17	62204090	0.8551	0.8117	0.8725	0.4617	0.6983	0.5459	0.4628	0.437	0.7127	0.5641	0.6252	0.7534	genic
SNP_A-1867026	rs3751117	chr11	63676628	0.1396	0.1216	0.1183	0.3619	0.2712	0.4467	0.5742	0.5504	0.5312	0.3857	0.7331	0.4838	genic
SNP_A-1867055	rs16912552	chr12	17275686	0.716	0.7396	0.7055	0.8164	0.9314	1.1833	0.9508	0.6183	1.5519	1.0423	0.9456	0.8308	inter-genic
SNP_A-1867068	rs4233961	chr2	55490259	1.2086	1.6086	1.0316	0.5225	0.6469	0.7002	0.5127	0.8062	0.9204	0.6803	0.8056	0.7232	genic
SNP_A-1867206	rs1742296	chr6	90228257	0.5412	0.3013	0.4781	1.072	1.5959	1.1578	0.7397	0.9118	0.6531	1.5831	1.2564	1.2185	genic
SNP_A-1867223	rs11108947	chr12	96194326	0.7812	0.4201	0.3595	0.8266	0.8163	0.7381	0.7881	0.2179	0.7022	0.5164	1.11	0.6597	inter-genic
SNP_A-1867227	rs16984010	chrX	102858449	0.1893	0.2651	0.3343	0.4421	0.3654	1.4089	0.8835	1.6455	0.5942	1.7347	0.7817	1.4588	inter-genic
SNP_A-1867528	rs834602	chr7	47412740	0.1215	0.0685	0.2061	0.334	0.2128	0.5593	0.2734	0.2953	0.3824	0.4204	0.5681	0.467	genic
SNP_A-1867542	rs1135317	chr1	208924080	0.3189	0.2968	0.2158	0.8893	1.0983	1.0569	1.0365	1.1214	1.0136	0.8307	0.8694	0.7365	genic
SNP_A-1867559	rs10039821	chr5	128118463	1.1603	1.3157	1.1089	1.039	1.1338	1.0115	1.0884	0.7694	0.975	1.0179	1.2462	1.2585	inter-genic
SNP_A-1867561	rs16975025	chr18	37423417	1.1072	0.6983	1.0616	0.6114	1.1132	0.6361	0.8262	0.8527	0.6011	0.5333	0.6982	0.8176	inter-genic
SNP_A-1867577	rs6448180	chr4	22555161	0.9631	1.0557	1.3235	0.9941	0.862	0.8201	0.8462	0.7255	1.0325	1.0436	0.9007	0.8866	inter-genic
SNP_A-1867578	rs10006992	chr4	168547975	0.7826	1.1643	1.454	0.7576	0.7456	1.0829	0.644	0.7292	1.1498	0.9093	0.5538	0.7547	inter-genic
SNP_A-1867580	rs6712681	chr2	80377689	1.3523	1.0213	1.1591	0.6752	1.0047	0.8899	0.9393	0.8008	0.737	0.9669	0.6682	0.7742	genic
SNP_A-1867591	rs41370046	chr15	65450260	1.4677	1.2117	1.1012	0.8054	1.0795	1.0309	0.7777	0.8139	0.8246	1.0781	0.9562	1.1753	genic
SNP_A-1867725	rs17119998	chr14	83989127	0.922	1.4799	1.2889	0.5408	0.9922	1.1561	0.9948	0.5338	0.8385	0.906	0.8816	0.5741	inter-genic
SNP_A-1867729	rs43108	chr7	87691657	1.3638	1.5489	1.3304	0.5418	0.6778	0.7974	0.8321	0.8717	0.9911	0.7088	0.6134	0.7447	genic
SNP_A-1867824	rs6835412	chr4	166772806	0.2952	0.1914	0.2222	0.337	0.3169	0.6681	0.3382	0.3141	0.6596	0.7659	0.5107	0.5225	inter-genic
SNP_A-1867869	rs2060551	chr17	72850005	0.7058	0.6706	0.925	0.6836	0.7021	0.6503	0.5473	0.4028	0.5599	0.7174	0.8699	0.7531	genic
SNP_A-1867955	rs6945104	chr7	124345151	1.0797	1.4563	1.1059	0.9206	1.021	0.9481	0.8773	1.0896	0.8328	0.8806	0.8202	0.9105	genic
SNP_A-1867976	rs1027521	chr4	186898197	0.969	1.4667	1.0979	0.8718	1.4142	0.7665	0.7099	0.8173	0.6474	0.7557	0.8732	0.8589	genic
SNP_A-1867989	rs1733329	chr3	121589510	1.3039	1.7055	1.0508	1.038	1.5346	0.8193	1.112	1.304	0.9774	0.5386	0.8046	0.7588	inter-genic
SNP_A-1868183	rs10743598	chr12	9126484	0.5451	0.6408	0.5781	0.644	0.5492	0.8153	0.6694	0.52	0.9612	1.68	1.5862	1.4248	genic
SNP_A-1868184	rs2725007	chr8	4487444	0.4408	0.4994	0.3728	0.3246	0.5842	0.5865	0.5299	0.4489	0.6931	0.6003	0.7934	0.6046	inter-genic
SNP_A-1868238	rs17661630	chr10	115983416	0.2828	0.6286	0.3012	0.8027	0.8092	0.8556	0.8463	0.5551	0.6048	0.7088	0.5519	0.8115	inter-genic
SNP_A-1868331	rs197423	chr1	112065385	0.139	0.1062	0.1093	0.1176	0.2283	0.3035	0.4362	0.3245	0.3511	0.594	0.4509	0.5242	inter-genic
SNP_A-1868351	rs11995237	chr8	118482588	0.9844	1.3873	0.8488	0.8673	2.1037	1.6903	1.4577	1.3758	1.2775	1.0375	1.3468	1.1908	inter-genic
SNP_A-1868361	rs2074134	chr7	111296460	0.6185	0.4088	0.3752	0.9901	1.7805	0.8875	1.1003	1.1339	1.0395	0.8542	0.7123	1.0607	genic
SNP_A-1868369	rs11038830	chr11	46218598	0.8432	0.9495	1.0721	0.6915	0.5211	0.8178	0.8576	0.7866	0.8061	0.7694	0.7836	0.6633	inter-genic
SNP_A-1868429	rs2271153	chr2	234671631	0.4816	0.7837	0.5588	0.8071	1.2817	0.7602	0.7622	0.8539	0.6041	0.805	1.1323	0.9013	inter-genic
SNP_A-1868491	rs935373	chr2	46930010	1.2586	1.2195	1.0128	1.0273	1.1873	0.7599	0.9012	0.7605	0.7729	0.8883	0.7491	0.8805	inter-genic
SNP_A-1868506	rs12888354	chr14	92029925	1.5804	1.8192	1.0738	1.1363	1.1882	0.5853	0.8534	1.1376	0.9221	0.7025	0.6504	0.6444	genic
SNP_A-1868539	rs1003407	chr17	60824147	1.1473	1.2729	1.5387	1.2779	1.1004	1.1223	0.889	0.6538	0.8447	1.1127	1.2409	1.0497	inter-genic
SNP_A-1868596	rs4958434	chr5	150382763	0.3893	0.6669	0.1766	0.9968	1.2277	1.1099	1.0261	0.9178	0.8832	0.5152	0.539	0.9344	genic
SNP_A-1868600	rs845222	chr1	7351679	1.1008	1.4049	1.1036	1.2209	0.8888	0.7203	0.8767	0.7673	0.9281	0.8142	0.6856	0.7105	genic
SNP_A-1868643	rs17017737	chr2	3636599	0.8863	0.9623	0.9304	0.589	0.497	0.7764	0.3557	0.4985	0.4943	0.352	0.4007	0.2892	genic
SNP_A-1868681	rs616358	chr6	158816241	0.3573	0.4378	0.57	0.8369	0.8584	0.6953	0.8646	0.7632	0.7984	0.6502	0.716	0.7114	genic
SNP_A-1868806	rs1002446	chr17	63936518	0.1249	0.153	0.1163	0.5344	0.7009	0.6076	0.7847	0.6675	0.6577	0.3998	0.6445	0.6242	genic
SNP_A-1868808	rs9914669	chr17	63936866	0.0785	0.1652	0.103	0.616	0.7013	0.7322	0.493	0.5586	0.673	0.3945	0.7085	0.5102	genic
SNP_A-1868943	rs4495080	chr4	185313697	0.5768	0.5996	0.5499	0.8553	0.5821	0.9631	0.6548	0.6423	0.6579	1.4459	1.1508	0.9493	genic
SNP_A-1868989	rs2131879	chr3	196320205	1.1375	1.2462	0.9203	0.8266	0.8219	0.7255	0.6064	0.8123	0.6642	0.5332	0.4071	0.4909	inter-genic
SNP_A-1869030	rs8126205	chr20	13001282	1.1795	1.074	1.1348	0.8252	1.1727	0.7159	1.0412	1.1132	0.9405	1.1768	1.1483	1.5116	genic
SNP_A-1869034	rs873636	chr19	16375771	0.08	0.1627	0.1578	1.0428	1.2183	1.0433	1.0886	0.809	0.8908	1.1023	1.2305	1.1742	genic
SNP_A-1869216	rs4713335	chr6	11385140	1.3426	0.7887	1.0121	0.4677	1.081	0.6265	0.5306	0.6986	0.65	0.5054	0.5107	0.5944	inter-genic
SNP_A-1869236	rs10883984	chr10	105972610	0.8953	1.3166	1.1148	1.2274	1.1832	0.9717	0.8189	0.8983	0.791	0.6354	0.7296	0.9073	inter-genic
SNP_A-1869345	rs3768917	chr2	45088439	0.9043	0.9097	0.8056	0.8521	0.8282	0.5749	0.6863	0.641	0.565	0.4701	0.5163	0.437	genic
SNP_A-1869364	rs3134403	chr11	122256223	1.1331	0.9113	0.9433	0.4493	0.692	0.6568	0.3107	0.4833	0.5694	1.1221	1.0213	1.1438	inter-genic
SNP_A-1869383	rs17312336	chr3	125563870	0.0597	0.1633	0.2012	0.4421	0.5497	0.5216	0.6906	0.5114	0.6788	0.9988	0.689	1.1169	genic
SNP_A-1869388	rs16931058	chr9	116507374	1.1434	1.6912	1.184	1.0394	1.4921	0.9676	0.8867	1.0486	0.9379	0.8263	0.6232	0.7677	inter-genic
SNP_A-1869422	rs1414134	chr13	92402006	0.6994	0.7941	0.6172	1.1927	0.9214	1.067	0.8585	0.755	0.6924	0.9634	0.9355	1.0063	inter-genic
SNP_A-1869521	rs16878764	chr8	32056094	1.1726	1.4119	1.1067	0.3001	0.4245	0.5032	0.2562	0.2682	0.5398	0.581	0.7227	0.8977	genic
SNP_A-1869570	rs9537312	chr13	32840308	1.0329	1.0283	0.9143	1.0413	0.8066	0.4654	0.4966	0.7683	0.6786	0.5634	0.405	0.6982	genic
SNP_A-1869590	rs4290489	chr16	7335437	0.7416	0.6539	0.9247	0.3596	0.2113	0.3092	0.4399	0.4139	0.6251	0.3795	0.2885	0.4414	genic
SNP_A-1869628	rs11072921	chr15	78587211	0.9667	1.3709	1.0755	0.746	0.6276	0.6957	1.0099	0.6343	0.5336	0.8869	0.7963	0.8894	genic
SNP_A-1869855	rs4714793	chr6	44558458	1.1892	1.3241	1.1486	0.932	1.1163	0.9835	0.85	0.823	0.9771	0.5669	0.4922	0.5979	inter-genic
SNP_A-1869892	rs10799838	chr1	20008409	0.1562	0.138	0.0903	0.3739	0.4158	0.6473	0.2712	0.1691	0.6137	0.6431	0.5968	0.9427	inter-genic
SNP_A-1869999	rs11071022	chr15	52149769	0.1538	0.1509	0.2995	0.8805	0.5757	1.1037	0.5708	0.6217	0.8914	1.2481	0.9751	1.0484	genic
SNP_A-1870135	rs6579788	chr5	149692410	1.0631	1.2172	1.1199	0.9028	0.9064	0.9727	1.0885	0.7974	0.8701	0.6452	0.7213	0.7468	inter-genic
SNP_A-1870137	rs7589604	chr2	220677373	0.4096	0.5747	0.5333	0.5888	0.7956	0.8002	0.7045	0.6046	0.8521	0.9337	0.5744	0.7374	inter-genic
SNP_A-1870258	rs2893313	chr4	131254438	1.316	1.6301	1.306	0.696	1.4821	1.1132	0.7517	0.8052	0.7789	0.7856	0.9736	0.9876	inter-genic
SNP_A-1870362	rs2730091	chr15	82023128	0.5473	0.5342	0.6179	0.6681	0.5548	0.7262	0.4747	0.3838	0.9366	1.0116	1.1544	0.7897	genic
SNP_A-1870408	rs11758386	chr6	21565929	1.5089	1.9578	1.2565	1.0268	1.1865	1.2135	1.1144	1.0793	1.1012	1.2819	1.2863	1.3607	inter-genic
SNP_A-1870490	rs4666960	chr2	184705311	1.1057	1.3547	1.2439	0.9292	1.1251	0.8037	1.4031	1.4105	0.8521	1.1435	0.9733	1.2791	inter-genic
SNP_A-1870527	rs12178180	chr6	169390692	0.8463	0.921	0.8107	0.7079	0.8776	0.6811	0.6134	0.6023	0.6244	0.4146	0.445	0.4489	genic
SNP_A-1870609	rs6691244	chr1	31376122	0.9203	0.5675	0.5841	0.9431	0.5933	1.2427	1.1898	1.0914	1.0596	1.1327	1.0928	0.9602	inter-genic
SNP_A-1870724	rs10171361	chr2	127652055	1.1388	1.379	1.2143	0.902	1.1228	0.7782	0.9199	0.9227	0.7968	0.7561	0.8034	0.7393	inter-genic
SNP_A-1870776	rs11209501	chr1	69857666	1.1509	0.8556	1.0723	0.5366	0.8867	0.6539	0.5777	0.7045	0.7635	0.6637	0.5091	0.6426	genic
SNP_A-1870799	rs9464984	chr6	10040446	0.3046	0.2774	0.3304	0.625	0.5808	1.8487	0.4477	0.3297	0.7374	1.0988	0.9085	1.1995	genic
SNP_A-1870804	rs2241584	chr5	175888783	0.7647	0.7019	0.7547	1.0488	0.9883	0.8615	1.0761	1.1415	0.8639	0.6767	0.705	0.5946	genic
SNP_A-1870900	rs9929519	chr16	77365884	1.162	1.4333	1.2612	0.7421	1.2878	0.9539	0.852	0.6411	0.8556	0.9045	0.9734	0.7667	genic
SNP_A-1870914	rs2287096	chr2	70787144	1.3705	1.331	1.0696	1.1522	1.3038	0.9115	1.0751	1.0346	0.8625	0.7589	0.8918	0.8933	genic
SNP_A-1871034	rs10893523	chr11	125862092	1.1576	1.2019	1.2597	0.8765	1.0826	0.9745	1.0475	0.955	0.9006	0.6797	0.577	0.7882	genic
SNP_A-1871118	rs386843	chr20	44638545	1.3133	2.5397	1.3392	0.8261	1.4313	0.7804	0.8215	0.6091	0.8955	0.4407	0.561	0.8992	genic
SNP_A-1871177	rs1000647	chr4	6497490	0.6285	0.6229	0.6392	0.9733	0.6726	0.8083	0.7668	1.0053	0.9845	0.7911	0.911	0.9435	genic
SNP_A-1871223	rs41337248	chr16	83650186	0.7041	0.288	0.5846	1.2343	1.4436	1.193	1.6913	1.9497	1.0583	0.7814	1.1476	0.9067	inter-genic
SNP_A-1871325	rs16823821	chr3	155450457	1.0601	1.4362	1.234	0.7418	1.0382	0.9886	0.5375	1.0694	0.7239	0.8556	0.791	1.2875	genic
SNP_A-1871366	rs7726111	chr5	32611722	0.7235	0.8368	0.5661	1.2562	1.2269	0.9822	1.1016	1.2389	1.0025	0.8102	0.7741	0.8089	inter-genic
SNP_A-1871419	rs10838199	chr11	43886075	0.1383	0.1417	0.1991	0.9487	1.3308	0.9885	1.083	0.8526	1.1327	1.0581	0.9421	0.8936	genic
SNP_A-1871567	rs9892894	chr17	12755918	1.1524	1.1755	0.9931	0.7045	0.9796	0.7266	0.8175	0.9208	0.7716	0.8912	0.9098	0.9394	genic
SNP_A-1871763	rs201100	chr10	11064755	1.118	1.1432	0.7786	1.378	1.6848	1.2674	1.9502	1.1916	1.0986	1.3375	1.5886	1.1599	inter-genic
SNP_A-1871881	rs2028429	chr8	95556693	0.1874	0.384	0.133	0.0568	0.076	0.068	0.1156	0.1904	0.0665	0.0607	0.1091	0.207	genic
SNP_A-1871884	rs1177968	chr17	68049502	1.4144	1.4524	1.1237	0.9586	1.0886	0.9153	1.3352	0.9807	1.0073	0.7684	0.9337	0.9224	inter-genic
SNP_A-1871926	rs690836	chr16	82384267	0.2569	0.2212	0.1398	0.8847	0.8352	0.9345	0.7988	0.8735	0.8685	0.555	0.6898	0.657	genic
SNP_A-1871982	rs12158587	chr22	24349540	0.9258	0.8677	0.6216	0.878	0.7627	1.002	1.0248	1.0255	1.0873	1.0644	0.9158	1.0132	genic
SNP_A-1872080	rs41385745	chr17	59959127	0.7126	0.9417	0.8873	0.6116	0.7315	0.7498	0.579	0.3662	0.8315	1.143	0.8455	0.8707	genic
SNP_A-1872201	rs10512594	chr17	68576994	0.1038	0.1269	0.146	0.545	0.5143	0.747	0.6851	0.419	0.5424	0.3438	0.4828	0.3652	genic
SNP_A-1872215	rs16923264	chr11	95578066	0.1048	0.12	0.1836	0.6395	0.3687	0.5869	0.4802	0.5043	0.8374	0.6533	0.7771	0.5753	genic
SNP_A-1872597	rs16998104	chr20	51494654	0.6088	0.6929	0.5031	0.8924	0.8089	0.7718	0.7948	0.906	0.5043	0.5159	0.4645	0.4807	genic
SNP_A-1872647	rs3850788	chr18	4403203	1.488	1.9462	1.3442	1.0772	1.0664	1.3436	1.0258	1.462	0.9458	0.6898	0.5962	0.7501	inter-genic
SNP_A-1872838	rs17047283	chr1	216300127	0.6139	0.6523	0.4877	0.8592	0.9235	1.0319	1.1703	1.0243	0.7403	1.2934	1.3977	1.3734	inter-genic
SNP_A-1872933	rs36489	chr19	56645906	0.8423	0.8743	0.8181	1.2782	1.0861	1.146	0.8966	1.1085	0.9895	0.8757	0.9574	0.7291	inter-genic
SNP_A-1872940	rs17710027	chr7	14266803	1.3517	1.1824	1.2221	0.9598	1.1188	1.0424	0.8757	0.7855	1.0595	1.1372	0.7556	1.0429	genic
SNP_A-1872942	rs4654525	chr1	3940015	0.5014	0.7209	0.7486	0.7504	0.9422	1.0547	0.8606	0.5319	0.9908	1.0568	1.1636	1.2877	inter-genic
SNP_A-1873014	rs1945637	chr11	15175834	1.0143	0.7987	1.0541	0.5156	0.6097	0.6233	0.6063	0.7127	0.7213	0.5666	0.9712	0.7302	genic
SNP_A-1873127	rs1904601	chr10	49590614	1.1951	1.4593	1.1494	1.0663	0.7652	1.0527	0.7868	0.9553	0.849	0.6518	0.7703	0.8183	inter-genic
SNP_A-1873217	rs6715298	chr2	47272577	0.1994	0.1744	0.1909	0.2898	0.276	0.3604	0.5262	0.5934	0.4195	0.3095	0.3973	0.4188	inter-genic
SNP_A-1873228	rs495355	chr12	5075660	0.1047	0.2028	0.1331	1.0076	0.8592	0.8231	0.6013	0.4213	0.7285	0.6061	0.7436	0.7376	inter-genic
SNP_A-1873232	rs8026156	chr15	90589821	0.202	0.2744	0.1873	1.0738	1.0815	0.8999	0.9646	0.6652	0.7517	1.1216	1.1607	1.1228	inter-genic
SNP_A-1873272	rs3813097	chr18	72337990	0.6902	0.6787	0.6476	0.5219	0.7386	0.5272	0.3488	0.6013	0.4403	0.3007	0.3684	0.4383	inter-genic
SNP_A-1873346	rs7079770	chr10	32719838	0.1103	0.1791	0.1754	0.7156	1.7579	0.8242	1.3661	0.742	0.8555	1.1089	1.2772	1.0339	inter-genic
SNP_A-1873361	rs10891623	chr11	113409592	0.8038	0.9241	0.8858	1.025	1.182	0.9464	1.1151	1.0669	1.0789	0.8634	1.1235	0.9163	inter-genic
SNP_A-1873416	rs11119752	chr1	209742388	0.389	0.3803	0.3414	0.8476	0.7931	0.704	0.8612	0.5774	0.6213	0.7505	0.875	0.8106	inter-genic
SNP_A-1873437	rs3810444	chr19	18964986	0.1955	0.2477	0.1361	0.4726	0.4117	0.6087	0.8518	0.9225	0.7718	0.5189	0.4362	0.4333	genic
SNP_A-1873459	rs1100632	chr6	8515038	1.1362	1.715	1.1293	0.885	1.3925	0.919	0.801	0.8915	0.7533	1.0475	1.159	1.6905	inter-genic
SNP_A-1873614	rs9835663	chr3	191519452	0.9771	1.423	1.1769	0.3704	0.5999	0.7947	0.4694	0.4131	0.8386	0.878	0.889	1.2159	genic
SNP_A-1873663	rs10924970	chr1	233429583	0.1214	0.1505	0.0605	0.2282	0.3183	0.2473	0.2837	0.3052	0.1978	0.1592	0.3164	0.171	genic
SNP_A-1873670	rs2257233	chr20	25213984	0.0834	0.0933	0.1028	0.449	0.5168	0.5601	0.5278	0.6691	0.6999	0.5437	0.5557	0.523	genic
SNP_A-1873856	rs246995	chr5	1427712	0.0301	0.1086	0.0351	0.6254	0.748	0.6039	0.4305	0.4554	0.5316	0.5005	0.9028	0.7307	inter-genic
SNP_A-1873965	rs1860091	chr12	2423159	1.4554	1.4156	1.0488	0.9183	0.9729	0.8723	0.9215	0.6918	0.9308	0.8384	1.0827	1.1429	genic
SNP_A-1874001	rs7607093	chr2	54512678	0.0405	0.0621	0.211	0.3999	0.6322	0.4858	0.4456	0.577	0.6148	0.4569	0.5243	0.5986	inter-genic
SNP_A-1874027	rs2178773	chr3	58136814	0.2775	0.166	0.0891	0.402	0.7318	0.4638	0.4066	0.2818	0.3444	0.2222	0.3596	0.3312	inter-genic
SNP_A-1874093	rs17018587	chr2	4119111	1.0395	1.3013	0.9852	0.7734	0.755	0.9198	0.723	0.491	0.8872	0.8524	0.9142	0.9068	inter-genic
SNP_A-1874200	rs10230114	chr7	47672031	0.6779	0.5383	0.7458	0.9107	0.8476	1.0108	0.7029	0.5504	0.8924	0.9989	0.9945	1.0998	inter-genic
SNP_A-1874261	rs1429406	chr2	16296405	1.4056	1.4782	1.1176	1.2426	1.0528	0.9257	0.9151	1.1296	0.8489	0.6765	0.6487	0.877	inter-genic
SNP_A-1874306	rs17540750	chr17	72716740	0.0593	0.1358	0.152	0.2748	0.2949	0.4166	0.3277	0.341	0.4201	0.179	0.3462	0.3428	genic
SNP_A-1874367	rs2377869	chr3	187721660	0.9127	1.1934	1.0457	1.0206	1.0024	1.022	0.8041	0.7215	0.6442	0.6932	0.8573	0.924	inter-genic
SNP_A-1874423	rs10770516	chr12	19709769	1.1234	1.189	1.1331	0.8335	0.888	0.9425	0.7496	0.858	0.6419	0.6665	0.9534	0.6474	inter-genic
SNP_A-1874450	rs9809408	chr3	59046570	0.856	1.0144	1.0436	0.6466	0.3709	0.7436	0.3828	0.6555	0.7176	0.7444	0.8197	0.8647	inter-genic
SNP_A-1874452	rs6068038	chr20	50046770	0.7233	0.6353	0.6672	0.7975	0.7379	0.8636	0.8232	0.8904	0.9329	0.7838	0.6269	0.6933	inter-genic
SNP_A-1874481	rs1994016	chr15	76867289	1.0016	1.477	1.1738	0.8063	1.101	0.8693	0.7743	0.577	0.8731	1.0554	0.907	1.0646	genic
SNP_A-1874482	rs4835093	chr4	148874726	0.932	0.981	0.7678	0.9448	0.6842	0.6006	0.7669	0.731	0.6796	0.4248	0.4485	0.4742	genic
SNP_A-1874519	rs7834481	chr8	55240770	0.6701	0.6755	0.5503	0.438	0.4268	0.5149	0.2923	0.4321	0.362	0.3274	0.3824	0.456	inter-genic
SNP_A-1874592	rs3853532	chr8	17827148	0.7073	0.5742	0.7552	1.3894	0.8232	1.1048	1.1547	0.9983	0.6803	1.1758	1.2644	1.4786	genic
SNP_A-1874649	rs2863031	chr11	43962545	0.9075	1.6695	1.1145	0.6244	1.1014	0.6491	0.4832	0.7872	0.9148	0.4316	0.7363	0.5473	inter-genic
SNP_A-1874710	rs13162537	chr5	141186769	0.1659	0.087	0.1763	0.4395	0.4255	0.2191	0.2039	0.1802	0.3295	0.1661	0.4177	0.3575	inter-genic
SNP_A-1874767	rs4729655	chr7	100488171	0.5495	0.5335	0.6765	0.2986	0.4599	0.4711	0.2395	0.3743	0.6275	0.4217	0.4573	0.6304	genic
SNP_A-1874772	rs3742835	chr14	72289906	0.126	0.2461	0.169	1.2721	1.2003	1.0551	1.1556	1.0196	1.0553	1.0354	0.9774	1.2644	genic
SNP_A-1874802	rs1487434	chr18	19911372	0.2104	0.0689	0.2068	0.3679	0.2902	0.6664	0.4088	0.2823	0.7592	0.8738	0.8701	0.8326	genic
SNP_A-1874863	rs4347647	chr16	7243446	1.229	1.7927	1.2801	1.1475	1.1002	1.1418	0.8335	0.9229	0.9535	0.7887	0.5295	0.937	genic
SNP_A-1874886	rs11196070	chr10	114461555	0.9712	1.0276	1.1603	0.8684	1.0748	0.9196	0.9834	0.7967	0.7995	0.9151	0.9898	1.1388	genic
SNP_A-1874909	rs6445693	chr3	54550810	1.4837	1.7047	0.9757	0.7736	0.7229	0.6869	0.9911	0.648	0.9644	0.5578	0.9483	1.0172	genic
SNP_A-1874970	rs6589285	chr11	111769830	0.266	0.2994	0.3559	0.8176	0.8471	0.8518	0.7532	0.9321	0.9156	0.9322	0.9758	0.7613	inter-genic
SNP_A-1875049	rs2138692	chr10	1571728	0.6784	0.5487	0.4867	0.6862	0.615	0.7629	0.6017	0.777	0.7501	0.6126	0.9148	0.7103	genic
SNP_A-1875139	rs10919117	chr1	160534447	0.1227	0.2243	0.2065	0.6	0.7009	0.789	0.5276	0.8619	0.8737	0.4248	0.5266	0.4776	genic
SNP_A-1875187	rs7183449	chr15	96774526	0.7942	0.694	0.8052	1.0203	0.9695	0.814	1.0692	1.0166	0.951	1.0572	0.9532	0.9799	inter-genic
SNP_A-1875317	rs4599171	chr2	136774903	0.1699	0.1577	0.2426	0.7191	0.4065	0.736	0.735	0.6917	0.7037	0.7754	0.7451	0.8228	inter-genic
SNP_A-1875354	rs2789641	chr10	81944352	0.7827	0.6019	0.6951	1.6623	1.2736	0.806	1.5254	1.5409	0.8377	1.0161	1.0933	0.9037	genic
SNP_A-1875368	rs27908	chr16	11164602	0.1424	0.0798	0.1468	0.4417	0.2995	0.6438	0.4818	0.5859	0.7297	1.3091	1.0188	1.0467	inter-genic
SNP_A-1875413	rs16872412	chr5	3831268	0.4309	0.5421	0.4763	0.5941	0.7011	0.8864	0.5592	0.6413	0.5917	0.7784	0.7179	0.879	inter-genic
SNP_A-1875667	rs917611	chr17	62316826	0.7209	0.7886	0.6174	1.0104	1.075	0.9459	1.0941	1.2803	0.8611	0.7302	0.8894	0.7242	inter-genic
SNP_A-1875674	rs6715753	chr2	8494812	1.0328	1.0829	1.2724	1.0222	1.2452	0.9393	1.3014	1.1984	0.8455	0.5987	0.8417	0.6933	inter-genic
SNP_A-1875724	rs495680	chr13	32601656	0.1189	0.1357	0.1628	0.8808	0.841	0.9592	0.9659	1.3535	0.715	0.6372	0.4431	0.5832	genic
SNP_A-1875767	rs262292	chr2	180653880	1.272	1.396	1.446	1.1071	0.8849	0.8271	1.1504	1.0602	0.9463	0.6763	0.8675	0.8617	inter-genic
SNP_A-1875801	rs7840045	chr8	103048932	1.0689	1.5003	1.1586	0.7732	0.7198	0.7692	0.7545	0.6341	0.7472	0.9711	0.7223	1.0062	genic
SNP_A-1875990	rs7811725	chr7	95705908	1.002	1.2729	1.2508	0.703	0.8196	0.8666	0.6378	0.8054	0.7822	0.185	0.1488	0.1529	genic
SNP_A-1876024	rs17268931	chr2	56603713	0.3263	0.3782	0.2541	0.6419	0.9044	0.6072	0.5911	0.6365	0.5679	0.4098	0.5097	0.552	inter-genic
SNP_A-1876040	rs336034	chr2	38116617	0.289	0.3299	0.5324	0.6381	0.6507	0.696	0.6642	0.513	0.695	0.7666	0.9744	0.7127	inter-genic
SNP_A-1876054	rs6843780	chr4	6242669	1.6374	1.3411	1.3762	1.0353	0.9306	0.7049	1.2156	1.5833	0.9685	0.5846	0.4735	0.3086	genic
SNP_A-1876068	rs2127536	chr12	67030718	0.6512	0.6086	0.4767	0.9108	0.9123	1.1129	0.5454	0.7357	0.8745	1.162	1.5101	1.3817	inter-genic
SNP_A-1876169	rs11628713	chr14	72791528	1.2843	1.1445	1.2651	1.1951	1.1383	1.0206	1.0692	1.0363	1.0603	0.7581	0.6553	0.5739	genic
SNP_A-1876261	rs4654497	chr1	4124418	0.7227	0.4737	0.4892	1.0426	1.281	1.0304	1.0311	1.333	0.7861	0.5493	0.8107	0.6457	inter-genic
SNP_A-1876295	rs8027003	chr15	46434718	0.7761	1.1897	1.0279	0.5607	0.7429	0.5765	0.6263	0.7986	0.5788	0.6363	0.7098	0.7379	inter-genic
SNP_A-1876365	rs10437580	chr11	95502194	1.4017	1.9167	1.5148	1.2104	1.227	1.2905	0.9479	0.9079	0.9713	0.9256	0.8854	1.2148	genic
SNP_A-1876423	rs5989574	chrX	6724879	1.243	0.9636	0.927	0.845	0.6447	0.7544	0.4122	0.6542	0.8704	0.7007	1.0963	0.8161	inter-genic
SNP_A-1876441	rs41408753	chr5	172984937	0.7065	1.3236	0.9573	0.5378	0.5913	0.6839	0.5638	0.4272	0.5948	0.664	0.7136	0.6929	inter-genic
SNP_A-1876512	rs7216104	chr17	9884404	0.9674	1.0226	0.8179	0.4445	0.516	0.6012	0.7217	0.8879	0.6014	0.6054	0.724	0.4208	genic
SNP_A-1876589	rs1025934	chr17	72417190	0.7899	0.6623	0.6506	0.144	0.1279	0.1286	0.1947	0.1433	0.19	0.1117	0.1321	0.1464	genic
SNP_A-1876628	rs6958795	chr7	101852060	0.1178	0.1975	0.2054	0.478	0.9181	0.551	0.7983	0.6585	0.6056	0.4189	0.613	0.4234	genic
SNP_A-1876849	rs1488729	chr12	98856234	0.1155	0.2388	0.1681	0.746	1.2979	0.9863	1.3588	1.5356	1.0604	0.8296	0.7468	0.7947	genic
SNP_A-1876945	rs9586343	chr13	103452394	1.0071	1.0563	1.1438	0.6437	0.8144	1.1329	0.6459	0.7137	0.817	0.9495	0.9977	1.0914	inter-genic
SNP_A-1877029	rs7846560	chr8	17595262	0.0796	0.0329	0.0374	0.846	0.9305	1.039	0.6912	0.7729	0.4478	0.7045	0.6903	0.6121	genic
SNP_A-1877062	rs9417900	chr10	19484188	1.1154	1.0054	1.1269	0.9606	1.139	0.9221	0.9453	0.9897	0.8931	0.6018	0.7071	0.7724	inter-genic
SNP_A-1877111	rs7764018	chr6	151616943	0.1649	0.3241	0.3019	0.728	1.1136	1.5437	0.5633	0.4753	0.7999	1.1388	1.0206	0.7204	genic
SNP_A-1877121	rs17077633	chr8	6439192	0.8515	0.9565	1.1759	0.6955	0.9517	0.8638	0.5448	0.6592	0.605	0.3833	0.4699	0.3632	genic
SNP_A-1877309	rs1250108	chr4	1219094	0.1088	0.0896	0.057	0.403	0.3745	0.4606	0.3757	0.4584	0.4558	0.433	0.4817	0.6511	genic
SNP_A-1877348	rs6575264	chr14	92054866	0.9439	1.7933	1.3048	0.8121	1.1246	1.0995	0.9666	0.8444	0.9449	0.601	0.7674	0.9213	genic
SNP_A-1877390	rs17754933	chr4	88306856	1.2032	0.7397	0.8679	1.1882	1.0412	1.526	1.5304	1.4701	1.1109	1.0905	1.1057	0.9886	genic
SNP_A-1877410	rs2275016	chr14	100942052	1.2027	1.1815	1.0461	0.9866	1.1275	0.8809	0.8986	0.915	0.9195	0.6666	0.7017	0.6659	inter-genic
SNP_A-1877462	rs17138744	chr7	18192733	0.4914	0.3654	0.3474	1.8144	1.4317	1.208	1.3175	1.6305	0.9623	0.8027	0.912	0.9467	inter-genic
SNP_A-1877463	rs3733734	chr5	142179351	0.8618	1.1551	0.8684	0.5944	0.7403	0.6183	0.7074	0.9535	0.6041	0.6016	0.8799	0.9138	genic
SNP_A-1877482	rs11854279	chr15	61166055	1.0616	1.4462	1.0553	0.6894	0.8922	0.8884	0.6031	0.8533	0.7175	0.5521	0.5992	0.6999	inter-genic
SNP_A-1877626	rs10171980	chr2	174204162	0.3033	0.2923	0.3331	0.95	0.74	0.6049	0.9688	1.1042	0.595	0.4822	0.4506	0.4409	inter-genic
SNP_A-1877652	rs1732297	chr12	51062946	0.5666	0.8367	0.9012	0.5316	0.5967	0.5621	0.5689	0.3374	0.6855	0.8999	0.9331	0.9298	genic
SNP_A-1877747	rs12187804	chr5	136968456	0.257	0.2323	0.1927	0.5163	0.5476	0.448	0.4622	0.5304	0.3893	0.27	0.2864	0.1915	inter-genic
SNP_A-1877761	rs39667	chr3	10458958	0.2357	0.3937	0.1935	0.6163	0.5952	0.657	0.7555	0.8574	0.7266	0.9108	1.0191	1.2157	genic
SNP_A-1877837	rs1527247	chr2	123076092	0.7502	0.748	0.8329	0.7585	0.8386	1.2388	0.6951	0.7793	1.0445	1.2065	1.0545	1.4317	inter-genic
SNP_A-1877841	rs11683284	chr2	29138310	1.123	1.4225	1.1844	1.1173	1.3117	0.922	1.015	1.0306	0.9667	1.0262	1.0549	1.1988	inter-genic
SNP_A-1877895	rs827988	chr6	158717551	0.2286	0.3149	0.1594	1.2641	0.6337	0.6721	1.0672	1.1898	0.6067	0.5679	0.6143	0.553	genic
SNP_A-1878013	rs17746603	chr12	51566171	0.9923	1.2889	1.2379	0.8615	0.7909	0.9166	0.7932	0.5977	0.8841	0.8013	0.7845	0.8238	inter-genic
SNP_A-1878105	rs174383	chr6	112021393	1.0179	1.2806	1.1218	0.6715	0.847	0.9953	0.6075	0.771	0.863	0.6668	0.7244	0.9528	genic
SNP_A-1878119	rs7461646	chr8	17585213	0.6462	0.5761	0.5017	1.3	1.2155	1.1985	1.0824	1.0936	0.8178	0.9714	1.3866	1.0996	genic
SNP_A-1878197	rs11056011	chr12	14571587	1.2278	1.3715	1.2543	0.8554	1.0073	1.1405	0.9178	1.1407	0.9841	1.1389	0.9781	0.85	inter-genic
SNP_A-1878217	rs9494569	chr6	137146486	0.1126	0.1005	0.1441	0.4972	0.4418	0.3798	0.5852	0.5683	0.6365	0.4656	0.4278	0.4616	genic
SNP_A-1878297	rs7788310	chr7	153163767	0.0644	0.0618	0.0512	0.6046	1.0738	1.0518	0.93	0.7264	0.7554	0.9924	1.1939	1.1685	inter-genic
SNP_A-1878301	rs2175068	chr4	22920254	1.1032	2.314	1.1415	0.775	1.2356	0.6967	0.8883	1.4634	0.8308	1.0973	0.6314	1.2692	inter-genic
SNP_A-1878370	rs1873529	chr4	172379188	0.692	0.5387	0.1748	0.8956	0.8092	1.0352	0.701	0.6631	0.9911	1.1664	0.9017	1.2623	inter-genic
SNP_A-1878487	rs2270223	chr7	35247736	0.2056	0.2333	0.249	0.543	0.794	0.7912	0.6159	0.8321	0.4091	0.5299	0.634	0.8704	genic
SNP_A-1878495	rs2071817	chr22	43157641	0.5224	0.7229	0.5326	0.9666	1.0521	0.7623	0.8099	0.8191	0.7166	0.6054	0.5976	0.6311	inter-genic
SNP_A-1878513	rs8107361	chr19	489160	0.3785	0.3756	0.3573	0.9	1.0373	0.9383	1.0405	0.9252	1.0306	0.8777	0.8664	0.7661	genic
SNP_A-1878545	rs4665145	chr2	160616115	0.1705	0.1757	0.1045	1.201	0.9497	0.8171	1.0257	1.0701	0.7323	0.6785	0.7018	0.7606	genic
SNP_A-1878621	rs8055069	chr16	59480588	1.1009	1.1939	0.8428	1.312	1.3595	1.6883	1.1688	1.2966	1.2349	1.5612	1.2369	1.0115	inter-genic
SNP_A-1878631	rs1636980	chr7	99776800	0.1175	0.0602	0.2777	0.4822	0.503	0.7595	0.5326	0.6486	0.5873	0.5115	0.5668	0.5415	genic
SNP_A-1878639	rs937720	chr14	76657689	0.14	0.1795	0.1559	0.2607	0.2073	0.4557	0.1792	0.2076	0.2965	0.3492	0.5696	0.4611	inter-genic
SNP_A-1878650	rs16925095	chr10	25189452	1.3082	1.6941	1.1232	1.0895	0.9297	1.1346	1.0181	0.8818	1.0155	1.0922	1.1078	1.2138	genic
SNP_A-1878665	rs41399554	chr20	5841768	0.202	0.2176	0.1958	0.4512	0.8915	0.5419	0.63	0.7186	0.4789	0.8332	0.755	0.5049	genic
SNP_A-1878725	rs17075905	chr5	172772190	0.4268	0.4669	0.2361	0.4323	1.0075	0.5271	0.6478	0.6119	0.5834	0.5953	0.3584	0.4485	inter-genic
SNP_A-1878747	rs6458477	chr6	45988289	0.5954	0.7299	0.6024	1.066	1.1657	1.0813	1.1388	1.1462	0.9745	0.9298	0.9405	0.9174	genic
SNP_A-1878762	rs4379117	chr4	1588993	0.7024	0.6659	0.6773	0.8546	0.6856	1.0133	0.8275	0.6384	0.8411	0.8987	1.0053	0.9925	inter-genic
SNP_A-1878765	rs2737643	chr1	198290000	0.7349	0.7568	0.7405	0.8041	0.678	1.0617	0.936	0.8313	1.3005	0.8353	0.9471	0.952	genic
SNP_A-1878789	rs2426692	chr20	54804988	0.236	0.1299	0.1614	0.486	0.4619	0.4857	0.5817	0.3422	0.329	0.5163	0.653	0.6894	inter-genic
SNP_A-1878817	rs3807272	chr7	154228874	1.2822	1.2701	1.2774	0.8998	1.0851	1.0212	0.891	1.0434	1.0716	0.8416	0.9367	0.9148	genic
SNP_A-1878885	rs2430807	chr8	22915252	0.6104	0.6722	0.9628	0.2916	0.2835	0.5685	0.361	0.2745	0.4808	0.5037	0.2745	0.4725	genic
SNP_A-1878959	rs2243700	chr8	69466623	0.5851	0.7106	0.3048	1.0352	0.9604	0.9224	0.8397	0.7896	0.7653	1.016	1.0493	1.0645	genic
SNP_A-1878999	rs12691961	chr2	139308190	1.0709	1.3183	1.3601	0.8041	0.5818	0.784	0.7	0.5887	0.9849	1.5836	0.8865	1.3443	inter-genic
SNP_A-1879179	rs1477544	chr4	117713957	1.0907	1.1709	1.1442	0.9456	1.1339	0.916	1.0059	0.6884	0.8494	1.2994	1.0708	1.1742	inter-genic
SNP_A-1879272	rs17006044	chr2	121659314	0.9251	1.5771	1.6681	0.9096	1.1103	0.8228	1.4825	0.9807	0.9718	0.6864	1.0021	0.7283	inter-genic
SNP_A-1879284	rs10862516	chr12	81769969	0.5069	0.5152	0.4995	0.7404	0.8479	0.8731	0.7668	0.8189	0.7828	1.0231	1.08	0.8498	genic
SNP_A-1879509	rs222133	chr16	15452523	0.6594	0.7877	0.7117	0.6853	1.2328	0.8077	0.8497	0.7898	0.9642	0.9384	1.1686	1.2965	inter-genic
SNP_A-1879519	rs17053557	chr5	155797045	0.9553	0.2721	0.3302	0.6239	0.7828	1.0871	0.79	0.9325	0.8495	1.0762	0.958	0.8704	genic
SNP_A-1879521	rs7312681	chr12	67800714	1.2501	1.6497	1.1022	0.8639	0.9445	0.9897	0.718	0.5111	0.6869	0.7814	0.8787	0.9956	inter-genic
SNP_A-1879554	rs17767108	chr8	10312298	0.2096	0.2188	0.1769	0.4638	0.3909	0.3798	0.4458	0.447	0.5503	0.4945	0.6432	0.6422	genic
SNP_A-1879581	rs16956043	chr15	69754797	1.01	0.9414	1.018	0.8255	1.0606	0.9085	0.761	0.796	0.9024	0.6708	0.7208	0.7104	genic
SNP_A-1879583	rs7074984	chr10	98857313	1.3942	1.2689	1.1075	0.8891	0.8404	0.8814	1.1136	0.9746	0.9011	0.5323	0.5589	0.6472	genic
SNP_A-1879585	rs207675	chr10	78824543	1.3469	1.4969	0.9145	0.6052	0.7555	0.4197	0.8371	0.5947	0.8394	0.9425	1.0025	0.736	genic
SNP_A-1879594	rs11801103	chr1	6318178	0.1923	0.0801	0.0628	0.7144	0.7936	0.9627	0.6569	0.6264	0.5125	0.6547	0.7535	0.6158	genic
SNP_A-1879740	rs7301790	chr12	42018204	0.3992	0.6735	0.4821	0.9733	1.469	1.2843	0.7579	1.1369	0.8095	0.8433	1.3218	0.8574	inter-genic
SNP_A-1879865	rs6009160	chr22	47868868	1.126	1.0115	1.1047	1.049	0.9574	0.8641	1.0213	1.0747	0.8837	0.602	0.5282	0.6166	inter-genic
SNP_A-1880006	rs10774482	chr12	971525	0.0494	0.0389	0.0436	0.2348	0.1881	0.1987	0.218	0.2882	0.2899	0.2254	0.2003	0.3426	genic
SNP_A-1880041	rs17405661	chr11	103266588	1.2157	1.6734	1.2577	1.1689	1.3043	1.0244	1.1906	1.176	0.9127	0.9796	0.8196	0.777	inter-genic
SNP_A-1880110	rs10863695	chr1	206330280	0.0502	0.0762	0.0725	0.3767	0.462	0.3417	0.4044	0.4825	0.303	0.264	0.3732	0.3811	genic
SNP_A-1880194	rs4030744	chr10	88162392	1.1507	1.6364	0.732	0.6308	0.7817	0.5509	0.5435	0.5853	0.591	0.9244	0.7732	0.7258	inter-genic
SNP_A-1880283	rs8090132	chr18	5058822	0.9659	1.1053	1.0088	0.5344	0.7661	0.8529	0.5147	0.5639	0.6945	0.8804	0.9396	0.8386	inter-genic
SNP_A-1880354	rs5994714	chr22	32022277	1.1304	1.4761	1.0676	0.7894	1.1375	0.902	0.7819	0.9251	0.7768	0.7255	1.014	1.1624	genic
SNP_A-1880371	rs2463505	chr5	9410056	0.0975	0.1458	0.1959	0.4537	0.4045	0.4103	0.4916	0.436	0.4084	0.2474	0.2357	0.3786	genic
SNP_A-1880391	rs1435771	chr2	174011889	0.3211	0.423	0.5521	0.6012	1.044	1.0596	1.0051	1.1619	0.8482	0.9026	1.4501	1.0885	inter-genic
SNP_A-1880405	rs1395064	chr18	5135389	0.0692	0.0823	0.0586	0.7543	0.8564	0.6941	0.7797	1.0108	0.9218	0.7434	0.6523	0.8345	inter-genic
SNP_A-1880408	rs1395063	chr18	5135609	0.3524	0.3159	0.6418	0.8534	0.8734	0.8012	0.8208	0.864	1.2326	0.6086	0.5347	0.5392	inter-genic
SNP_A-1880426	rs454592	chr18	5146040	0.8728	1.225	1.1572	0.8244	1.0225	0.7665	0.8885	0.719	0.6999	0.709	0.9483	1.0238	inter-genic
SNP_A-1880440	rs10882293	chr10	95401687	1.536	1.7127	1.1841	1.0551	1.1624	1.1548	0.9898	1.0351	0.9939	0.9138	1.0818	1.1588	genic
SNP_A-1880514	rs2934693	chr14	50171391	1.037	0.9803	1.0217	0.7696	0.9166	0.9277	0.6873	0.8521	0.84	0.8755	0.7801	0.7382	genic
SNP_A-1880543	rs17015524	chr2	78699139	0.5689	0.5108	0.5829	0.5722	0.4501	1.0665	0.3345	0.4453	0.9922	1.6945	1.1776	1.5986	inter-genic
SNP_A-1880636	rs155610	chr2	157997784	1.1498	0.9563	0.943	0.5129	0.6648	0.5899	0.5952	0.891	0.3548	0.4538	0.4862	0.6099	genic
SNP_A-1880737	rs17282178	chrX	95577476	0.0867	0.1357	0.1075	0.8441	0.9523	1.2042	0.7988	1.2411	0.7831	0.8113	0.7559	0.8567	inter-genic
SNP_A-1880779	rs9893478	chr17	55876305	0.4288	0.3005	0.3899	0.49	0.7408	0.8386	0.6397	0.871	0.8579	0.7066	0.5404	0.4848	genic
SNP_A-1880833	rs6839857	chr4	77995229	1.036	1.5723	1.2927	1.1592	1.1388	1.1181	1.0504	0.9291	0.885	0.9204	1.0064	1.0712	inter-genic
SNP_A-1880848	rs16954015	chr16	79378924	0.9343	1.1229	1.229	0.6173	0.9091	1.0701	0.7304	0.6239	0.7332	0.7971	1.0499	1.2026	genic
SNP_A-1880892	rs17071340	chr6	110676237	0.7147	0.6003	0.6374	0.7147	0.579	1.1711	0.8188	0.6779	0.9426	1.3723	1.3889	1.3585	inter-genic
SNP_A-1880927	rs3800636	chr7	137053258	1.0075	1.4714	0.9535	0.455	0.5339	0.5883	0.4588	0.7814	0.4541	0.6728	0.6645	0.6743	genic
SNP_A-1881085	rs2894538	chr19	8424415	0.1596	0.16	0.0918	0.5977	0.8319	0.7617	0.6597	0.5779	0.563	0.4812	0.6553	0.6824	genic
SNP_A-1881148	rs2288951	chr19	489487	0.1395	0.0556	0.1025	0.7556	1.0293	0.7962	0.7615	0.9704	1.078	1.0731	0.7973	0.8538	genic
SNP_A-1881180	rs3734279	chr6	133891659	0.4559	0.4315	0.5192	0.5048	0.6653	0.6799	0.3782	0.5911	0.8445	0.7797	0.6605	0.8229	genic
SNP_A-1881247	rs3865425	chr18	6184097	1.035	1.1812	0.967	0.8421	0.4781	0.8221	0.8834	0.7492	0.8267	1.0615	0.7777	0.8563	genic
SNP_A-1881248	rs16949624	chr18	6184363	1.0999	1.0689	1.3148	0.789	0.8164	0.6284	0.9674	0.6825	0.8417	0.9029	0.8187	0.815	genic
SNP_A-1881282	rs2846431	chr18	6256564	0.763	0.6044	0.6011	0.7427	0.534	0.9984	0.7429	0.8607	1.1836	1.1844	1.4294	1.2581	genic
SNP_A-1881311	rs4549767	chr8	34659005	1.1365	1.6376	1.3004	0.6972	1.3201	0.9068	0.6069	1.0445	0.8311	0.8443	1.1305	1.1008	inter-genic
SNP_A-1881398	rs1364756	chr11	121632081	1.0199	1.2616	1.2886	0.8738	0.6812	1.0079	1.3195	0.843	0.6354	1.0159	1.2635	1.6903	inter-genic
SNP_A-1881423	rs6941971	chr6	45695572	1.0654	1.374	1.0842	1.0925	1.1358	0.8474	0.9382	0.9134	1.0981	0.8442	0.7046	0.8952	inter-genic
SNP_A-1881455	rs6937379	chr6	15633976	0.5496	0.7278	0.5562	0.3864	0.7164	0.9497	0.5829	0.4156	0.9368	1.1316	1.181	1.1834	genic
SNP_A-1881481	rs10016557	chr4	1353628	1.1826	0.8803	1.2526	0.6422	0.8549	0.7326	0.746	0.7605	0.6019	0.5594	0.6651	0.5219	inter-genic
SNP_A-1881497	rs163327	chr3	162545418	0.0726	0.0428	0.1298	0.4911	0.7481	0.695	0.4677	0.4368	0.5872	0.3474	0.3713	0.6037	genic
SNP_A-1881555	rs17505435	chr18	6536859	0.793	0.8744	0.7065	0.698	0.7153	0.6585	0.8297	0.8267	0.5531	0.6525	0.8728	0.6441	inter-genic
SNP_A-1881569	rs7687596	chr4	5522993	0.1266	0.1809	0.0735	0.3103	0.6771	0.5621	0.4672	0.4169	0.6429	0.4937	0.4362	0.4755	genic
SNP_A-1881572	rs6755578	chr2	109250285	0.9649	1.268	1.036	0.4726	0.5577	0.4404	0.2817	0.5513	0.4511	0.3028	0.2909	0.3978	genic
SNP_A-1881619	rs6473202	chr8	81198600	0.853	0.87	1.3289	0.8616	1.0406	0.7534	0.8305	0.7059	0.9828	1.1361	1.1905	1.2098	genic
SNP_A-1881637	rs10822085	chr10	64348206	0.7049	0.6005	0.6184	0.732	0.5813	0.905	0.6857	0.7167	0.8347	0.9412	0.8607	0.777	inter-genic
SNP_A-1881685	rs11577415	chr1	62465940	1.0745	1.4461	1.1015	1.0145	1.1254	0.8702	0.9591	0.8732	0.9157	0.9115	1.052	0.8895	inter-genic
SNP_A-1881711	rs11691408	chr2	48764437	0.5946	0.4927	0.5302	0.6643	0.5891	0.8258	0.5309	0.5333	0.9913	1.3345	1.6293	1.214	genic
SNP_A-1881791	rs521609	chr11	116912511	0.0935	0.1705	0.1149	0.167	0.1484	0.2091	0.2325	0.4155	0.3178	0.1854	0.2122	0.1614	genic
SNP_A-1881867	rs7558758	chr2	162101	0.029	0.0382	0.0479	0.226	0.2863	0.3025	0.1624	0.2609	0.1994	0.178	0.1866	0.2366	inter-genic
SNP_A-1881882	rs11911856	chr21	43862813	0.6045	0.5425	0.5757	0.5972	0.4843	0.8355	0.5146	0.5105	0.9174	1.2242	1.1917	1.109	genic
SNP_A-1881970	rs1516305	chr10	125418649	0.8272	0.7456	0.897	0.3191	0.3629	0.4567	0.3192	0.2023	0.3374	0.3275	0.2993	0.3792	genic
SNP_A-1881989	rs1820673	chr16	65058711	1.398	1.3239	1.2785	1.0498	1.1012	0.8007	0.9001	0.9852	0.9733	0.8373	0.9591	0.9984	inter-genic
SNP_A-1882010	rs10143479	chr14	82416228	0.3766	0.3095	0.5787	0.5101	0.4287	0.8471	0.4324	0.3941	0.6443	0.6505	0.9316	0.8431	inter-genic
SNP_A-1882032	rs4918546	chr10	112384883	0.1239	0.1313	0.0982	0.3856	0.4496	0.7422	0.6579	0.506	0.4879	0.4297	0.7629	0.7191	inter-genic
SNP_A-1882048	rs17025970	chr12	95767337	0.0694	0.2421	0.1554	0.5169	0.8435	0.8343	0.5151	0.6007	0.6412	0.3925	0.6267	0.5236	inter-genic
SNP_A-1882172	rs7870396	chr9	2536879	1.0728	1.6433	0.976	0.7783	1.0837	0.9932	0.7512	0.7332	0.7899	0.8897	1.0399	0.6962	inter-genic
SNP_A-1882237	rs13027447	chr2	139660002	0.6529	0.8039	1.234	0.5111	0.7333	0.9835	0.5777	0.9684	0.7838	0.9671	1.0889	0.896	inter-genic
SNP_A-1882296	rs12714139	chr2	85385318	0.535	0.3445	0.1421	0.7107	0.6558	0.9941	0.6274	0.519	1.0374	0.533	0.4254	0.7418	genic
SNP_A-1882318	rs17165041	chr5	126704453	0.7329	1.0895	0.8844	0.9348	1.8057	1.8422	1.7482	1.4284	1.1395	1.4511	1.4997	1.7685	genic
SNP_A-1882374	rs12665863	chr6	81910888	1.0728	0.8864	0.9683	0.3984	0.8573	0.7428	0.7425	0.8395	0.6573	0.7043	0.9398	1.035	inter-genic
SNP_A-1882409	rs11247571	chr17	855252	0.1087	0.0965	0.1166	0.2928	0.1552	0.2735	0.254	0.3989	0.3016	0.2973	0.3822	0.3019	genic
SNP_A-1882467	rs4798593	chr18	7761132	0.7978	0.4389	0.9309	0.2676	0.2472	0.5344	0.1517	0.1984	0.4972	0.3311	0.3654	0.2752	genic
SNP_A-1882495	rs17699397	chr16	86167071	0.8608	1.1026	1.0735	0.6077	0.4402	0.5576	0.3742	0.2653	0.527	0.3601	0.4435	0.4864	inter-genic
SNP_A-1882515	rs966557	chr13	19647143	0.8323	1.0732	1.0804	0.785	0.8832	0.6828	0.535	0.574	0.3493	0.3857	0.4526	0.6759	inter-genic
SNP_A-1882525	rs7900957	chr10	82289827	0.148	0.1402	0.1891	0.5111	0.3598	0.5369	0.5072	0.681	0.5733	0.5086	0.5226	0.3861	genic
SNP_A-1882706	rs214760	chr20	2223976	0.6902	0.6324	0.7649	0.8883	1.3927	0.8797	0.9989	0.9215	0.9748	0.9398	1.0735	1.1711	genic
SNP_A-1882747	rs4427868	chr17	73160154	0.4354	0.435	0.4385	1.0266	0.755	1.1022	0.9251	0.9221	1.1086	0.9223	1.2116	1.1144	inter-genic
SNP_A-1882816	rs582435	chr1	70782795	0.6285	0.8915	0.7385	0.6063	1.1973	1.3159	0.8393	0.9454	0.8825	1.1601	0.9821	1.1492	inter-genic
SNP_A-1882843	rs12104508	chr2	31271630	0.7459	0.6407	1.1307	0.5989	0.6486	0.6854	0.5166	0.3643	0.8426	0.7031	0.6237	0.9661	inter-genic
SNP_A-1882888	rs2164656	chr10	118726070	1.4596	1.063	1.1042	0.7094	0.8892	0.9584	0.6765	0.7287	0.7634	0.6348	0.6865	0.7972	inter-genic
SNP_A-1882913	rs8032547	chr15	27428127	0.0392	0.0509	0.0869	0.5355	0.4889	0.5965	0.5259	0.482	0.4623	0.6113	0.6082	0.7115	inter-genic
SNP_A-1882914	rs3775653	chr4	143269616	0.8375	0.9244	0.8342	0.3241	0.5194	0.527	0.4003	0.4852	0.4436	0.4826	0.3252	0.473	genic
SNP_A-1883000	rs7108582	chr11	83508907	0.8071	1.223	1.4568	0.6079	0.9453	1.0239	0.4261	0.8453	1.2106	0.7601	1.1882	1.029	genic
SNP_A-1883075	rs168678	chr5	169203390	0.6939	0.7743	0.7473	0.8639	0.9751	1.1397	0.9316	0.9598	1.157	1.0833	1.2155	0.9964	genic
SNP_A-1883087	rs9304013	chr18	8469810	0.4757	0.5303	0.3541	1.1627	0.9423	0.9101	0.9027	0.9931	0.6239	0.4891	0.486	0.4534	inter-genic
SNP_A-1883097	rs6551562	chr4	61031679	0.1951	0.1208	0.2239	0.2522	0.3526	0.2692	0.2384	0.1801	0.3696	0.367	0.4953	0.3042	inter-genic
SNP_A-1883113	rs2387599	chr12	36822028	1.1328	1.8119	1.394	1.3431	1.1204	0.7644	1.1987	1.2172	0.8937	0.8959	0.6386	0.8279	inter-genic
SNP_A-1883168	rs10502374	chr18	8530639	1.6088	1.5096	1.2608	1.1323	0.9265	0.7801	0.7409	0.6772	0.6821	1.2534	0.9613	0.9732	inter-genic
SNP_A-1883172	rs4258834	chr2	54710515	0.2023	0.212	0.1511	0.771	0.7395	0.5273	0.8348	1.0283	0.8342	0.5828	0.4968	0.5039	genic
SNP_A-1883263	rs687380	chr1	217170664	0.5824	0.9087	0.4608	0.6857	1.1906	0.8859	0.772	0.7317	0.8145	0.7585	0.8693	0.9445	inter-genic
SNP_A-1883294	rs6426016	chr1	37546173	0.426	0.5746	0.7576	0.2864	0.415	0.5178	0.2483	0.3275	0.3764	0.7475	1.3195	1.1671	inter-genic
SNP_A-1883332	rs17033597	chr1	115624885	0.5556	0.6557	0.5626	0.9149	0.9543	0.8012	1.0527	0.652	0.8099	1.3067	1.1523	1.1947	inter-genic
SNP_A-1883382	rs6800071	chr3	4831087	0.9707	1.2379	1.1636	0.6639	0.8045	0.8224	0.9422	1.0901	0.8321	0.6735	0.6656	0.6405	genic
SNP_A-1883540	rs7846864	chr9	17621982	0.2954	0.3984	0.4934	0.4456	0.6714	0.7619	0.3982	0.7021	0.946	0.8977	0.699	0.8356	genic
SNP_A-1883645	rs17747927	chr7	65965889	0.765	0.9076	0.7598	1.0344	0.9895	1.028	1.0765	0.8331	0.9761	1.1343	1.2176	1.1387	inter-genic
SNP_A-1883688	rs12455304	chr18	9190838	1.0842	1.0617	0.8357	0.6044	0.8674	0.6589	0.8446	0.7095	0.7386	0.6144	0.6442	0.5813	genic
SNP_A-1883778	rs4843632	chr16	86167719	1.0442	0.971	0.8152	0.3001	0.2752	0.3978	0.3844	0.3563	0.4975	0.2421	0.1899	0.1915	inter-genic
SNP_A-1883859	rs3847319	chr9	94074643	1.1096	1.3817	1.3712	0.7526	1.2907	1.1616	1.0262	1.0756	1.1201	0.7339	0.864	0.9825	genic
SNP_A-1883936	rs16958993	chr17	9761556	0.2374	0.7697	0.1823	1.1797	1.0484	0.8746	0.9519	1.2993	0.8591	0.6841	0.401	0.3947	genic
SNP_A-1883961	rs4140904	chr4	17925090	0.1353	0.1681	0.2707	0.4674	0.373	0.5402	0.5464	0.4896	0.767	0.8394	0.7361	1.0627	inter-genic
SNP_A-1883978	rs16829478	chr2	134275573	0.1424	0.578	0.3578	0.5874	0.7956	1.2016	0.5811	0.6778	0.9964	0.8288	1.0162	1.038	inter-genic
SNP_A-1884006	rs16963169	chr18	28177217	0.7233	0.8024	0.7593	0.8936	0.8489	1.0328	0.9527	0.8094	0.8983	1.0225	1.2502	1.1095	inter-genic
SNP_A-1884027	rs10865011	chr2	4071290	0.6369	0.9531	0.6845	0.9119	0.8454	1.1202	1.1525	0.8667	1.0318	1.0579	0.9847	0.9572	inter-genic
SNP_A-1884230	rs11039465	chr11	47919955	1.4144	0.9695	0.8852	0.6323	1.1609	0.7141	0.6234	0.6662	0.7772	0.7065	0.6858	0.7348	inter-genic
SNP_A-1884291	rs12617744	chr2	19820914	0.9698	1.1549	1.1884	0.8838	1.1458	0.9334	1.118	1.0748	0.7938	0.7104	0.6174	0.6269	inter-genic
SNP_A-1884309	rs2110981	chr2	70788249	0.1284	0.1292	0.1238	0.7416	0.7002	0.85	1.1349	0.9995	0.7656	0.8855	0.9094	0.7676	genic
SNP_A-1884435	rs7588807	chr2	220147346	1.1915	1.4809	1.4884	0.7445	1.2776	1.1472	1.0602	1.094	0.7207	0.7447	1.1521	1.0027	genic
SNP_A-1884525	rs3785628	chr17	15911407	0.7354	0.803	0.6961	1.0459	1.0175	1.0092	1.0964	1.0938	0.9818	0.9096	0.882	1.0232	genic
SNP_A-1884553	rs17090962	chr14	55624732	0.3081	0.2246	0.1282	0.9212	0.9888	1.0881	1.1365	0.8336	0.8657	0.9244	0.8158	0.8658	inter-genic
SNP_A-1884675	rs718963	chr18	10188739	0.6097	0.7475	0.6575	0.8047	0.4681	1.112	0.5914	0.4096	1.1056	1.1517	1.3992	1.207	inter-genic
SNP_A-1884775	rs1592015	chr20	17135908	0.9874	0.9327	1.0905	0.9485	0.8993	0.6962	0.9121	0.8774	0.8881	0.9014	0.8224	0.9284	inter-genic
SNP_A-1884860	rs17026356	chr2	85538976	0.4255	0.5537	0.51	1.0391	0.5731	0.976	1.2116	0.6685	0.9591	0.7171	0.9233	0.8325	inter-genic
SNP_A-1884917	rs12477794	chr2	233471606	1.1819	1.4165	1.0819	0.941	0.7208	0.9509	1.0048	0.9708	0.855	0.9361	0.7885	0.7739	genic
SNP_A-1884939	rs7117774	chr11	32197798	0.6602	0.546	0.6418	0.6825	0.8197	0.9509	0.807	0.5233	0.9214	1.0111	1.1587	0.8023	inter-genic
SNP_A-1884998	rs10908243	chr11	69390999	0.127	0.1622	0.1603	0.5779	0.7108	0.5634	0.5965	0.7737	0.5314	0.3328	0.3723	0.2757	inter-genic
SNP_A-1885138	rs12453147	chr17	60581153	0.9349	1.0227	0.9106	0.6603	0.7517	0.6176	0.6346	0.4611	0.6914	0.8713	0.5855	0.6635	genic
SNP_A-1885166	rs12959721	chr18	65453592	1.0065	0.8944	0.753	1.1702	1.2283	1.0395	1.1141	1.1661	1.149	0.8109	0.9245	1.0161	genic
SNP_A-1885211	rs17025785	chr3	30642429	1.0818	0.9995	0.9662	1.1725	0.6869	0.801	0.6591	0.6644	0.6785	0.6999	0.8657	0.7726	genic
SNP_A-1885219	rs9553689	chr13	25442697	1.0512	1.5342	1.4493	1.0781	1.0453	1.0511	0.9203	0.9333	1.0325	1.1015	1.0002	1.0866	genic
SNP_A-1885235	rs2861357	chr2	70156722	1.2092	1.5203	1.1617	1.1166	0.9723	0.8951	0.9295	0.9773	0.9385	0.6994	0.7544	0.6989	inter-genic
SNP_A-1885291	rs825088	chr12	100534946	0.86	1.225	1.0753	0.7866	0.75	0.9236	0.712	0.8545	0.7131	0.9678	0.9096	0.9008	genic
SNP_A-1885370	rs17644631	chr2	59434240	0.0894	0.1319	0.0873	0.5855	0.8653	0.9021	0.6214	0.7057	0.7783	0.337	0.424	0.5426	inter-genic
SNP_A-1885463	rs16951828	chr17	1867329	0.2523	0.1227	0.1922	0.8649	0.6694	0.6637	0.9251	1.0186	0.9721	0.6281	0.4422	0.5602	genic
SNP_A-1885501	rs1599799	chr16	86327205	0.5204	0.4682	0.4522	0.7054	0.969	0.9041	0.8257	0.8343	0.8826	0.8682	0.8387	0.951	genic
SNP_A-1885550	rs6536498	chr4	161315920	0.1186	0.1042	0.0831	0.4017	0.4762	0.6335	0.8302	0.6775	0.7687	0.5944	0.7481	0.7034	inter-genic
SNP_A-1885821	rs7090550	chr10	72583629	1.0481	1.768	1.5354	0.8719	1.0606	1.0037	0.8985	0.9143	1.0493	1.0111	0.9517	1.2424	inter-genic
SNP_A-1886230	rs2228989	chr17	29507383	1.152	1.3169	1.2425	1.0485	1.2311	0.8291	1.06	1.2154	1.1029	0.5262	0.7536	0.618	genic
SNP_A-1886253	rs1604834	chr4	38573649	1.3411	1.5364	1.1229	1.0401	0.9341	1.002	0.8841	0.9284	1.1446	0.9452	0.9397	1.1904	inter-genic
SNP_A-1886449	rs7893895	chr10	133084400	0.5916	0.4506	0.4729	0.8332	0.9184	0.7939	0.9199	0.6433	0.7998	0.76	0.7115	0.8823	inter-genic
SNP_A-1886498	rs767048	chr2	103732488	0.6709	0.606	0.7449	0.7058	0.7721	0.844	0.7932	0.5298	0.911	0.9443	0.8133	0.8065	inter-genic
SNP_A-1886532	rs2724188	chr12	98372331	0.9333	1.6893	1.0241	0.6998	0.8365	0.9199	0.9775	0.7985	0.8003	0.9958	1.2563	0.9797	genic
SNP_A-1886617	rs17595308	chr18	12351946	1.0777	1.4057	1.0929	1.2762	1.3076	0.767	1.1299	0.8119	0.7935	0.9963	0.7429	0.7878	genic
SNP_A-1886771	rs16940911	chr16	84933893	0.0232	0.0309	0.0629	0.1255	0.1249	0.1847	0.1893	0.1333	0.1681	0.109	0.1205	0.1082	inter-genic
SNP_A-1886823	rs13313901	chr3	59723772	0.9927	1.1249	1.0565	0.6459	0.8949	0.9421	0.536	0.5998	0.7597	0.5985	0.7292	0.7828	genic
SNP_A-1886831	rs7932891	chr11	10878088	0.8614	1.0181	0.8426	0.586	0.5091	0.6873	0.5678	0.5999	0.6492	0.7349	0.7794	0.8137	inter-genic
SNP_A-1886855	rs16989564	chr22	30583134	1.0081	0.8999	1.0633	0.5941	0.6273	0.5756	1.0192	0.4572	0.7846	0.8935	0.6702	0.745	genic
SNP_A-1886870	rs12240145	chr1	93989145	0.9717	0.9732	1.0061	0.7359	1	0.7089	0.7422	0.6207	0.8592	0.6128	0.8733	0.6898	genic
SNP_A-1886965	rs3744717	chr17	5402238	1.1133	1.0511	0.887	0.9145	0.7586	0.7277	0.8383	0.9162	0.7419	0.7986	0.6237	0.6396	genic
SNP_A-1887099	rs10837407	chr11	1581939	0.7211	1.0017	0.7882	1.1237	1.1328	0.9155	1.0259	1.2725	0.9208	0.6856	0.6536	0.6723	genic
SNP_A-1887286	rs2289599	chr5	77243905	0.8181	1.2452	0.9724	0.3261	0.2146	0.5416	0.4008	0.4672	0.5119	0.5968	0.5008	0.5042	inter-genic
SNP_A-1887294	rs829406	chr1	21822049	0.8404	0.9648	0.7975	0.6277	0.5732	0.4019	0.5047	0.5706	0.4669	0.2611	0.16	0.2055	genic
SNP_A-1887384	rs12410479	chr1	242348677	0.1301	0.1728	0.143	0.5855	0.8795	0.9177	0.4857	0.5736	0.5621	0.6225	0.7099	0.8662	inter-genic
SNP_A-1887428	rs17073290	chr3	65617106	1.0576	1.0631	1.0377	0.7009	0.9619	0.9849	0.7266	0.5747	0.8369	0.8914	1.2066	1.0941	genic
SNP_A-1887453	rs17621805	chr18	13736023	1.0928	1.1101	1.0721	0.7853	0.9139	0.9656	0.738	0.8613	0.9394	0.6627	0.6931	0.8594	genic
SNP_A-1887468	rs17695517	chr18	13801006	0.8825	1.5961	1.2183	0.8332	1.0731	1.0912	0.7879	0.576	0.8456	0.8355	1.005	1.2592	inter-genic
SNP_A-1887488	rs2490030	chr6	3813951	0.2632	0.3471	0.3481	0.2602	0.5085	0.5555	0.4214	0.3959	0.6607	0.3246	0.2551	0.4043	inter-genic
SNP_A-1887522	rs6972443	chr7	96291021	1.1654	1.0965	1.1129	0.7613	0.6798	0.9045	0.8873	1.2283	0.8632	0.9518	0.8033	1.0744	inter-genic
SNP_A-1887588	rs41532444	chr13	80032135	0.8411	0.8322	0.7635	0.9026	0.9773	0.9461	0.988	0.8102	1.0259	0.957	1.1573	0.9402	inter-genic
SNP_A-1887595	rs9905703	chr17	2631172	0.1006	0.0543	0.0897	0.7454	0.3892	0.7579	0.8087	0.8611	0.7976	0.6417	0.6649	0.5923	inter-genic
SNP_A-1887632	rs1737068	chr6	29838902	0.1657	0.124	0.1373	0.532	0.619	0.6368	0.4646	0.508	0.5546	0.3876	0.5817	0.3706	inter-genic
SNP_A-1887698	rs13192234	chr6	15608978	0.1555	0.132	0.3159	0.9322	0.8529	0.8528	0.9932	0.9467	1.1225	0.67	0.7173	0.6051	genic
SNP_A-1887754	rs2345889	chr2	152835160	0.7662	1.2221	0.7082	0.9713	1.0207	1.1012	0.8752	0.7446	1.0718	1.2456	1.7749	1.2401	inter-genic
SNP_A-1887768	rs17058994	chr3	58167586	0.8421	1.3886	1.1103	0.6403	0.6969	0.8716	0.7982	0.9626	0.705	0.7033	0.7256	0.844	genic
SNP_A-1887870	rs12442412	chr15	29921863	0.1493	0.1779	0.1288	0.4521	0.4013	0.5304	0.4953	0.7496	0.6828	0.5126	0.8721	0.7767	genic
SNP_A-1888057	rs2284372	chr20	1059874	0.1934	0.1972	0.1518	0.4784	0.506	0.3919	0.3778	0.4599	0.5311	0.3112	0.3326	0.352	genic
SNP_A-1888071	rs7007845	chr8	130715447	0.9502	0.7225	0.8727	0.3516	0.3363	0.7691	0.3187	0.356	0.5949	0.6013	1.0885	0.6731	inter-genic
SNP_A-1888286	rs7717899	chr5	2661377	0.4081	0.477	0.4061	0.8679	1.0959	0.7373	0.886	0.8507	0.7654	0.7073	0.8498	0.7946	inter-genic
SNP_A-1888303	rs11057401	chr12	122993259	0.8443	0.9421	1.1169	0.4859	0.5654	1.028	0.7601	0.62	0.9726	0.8625	0.8493	0.799	genic
SNP_A-1888373	rs11002792	chr10	80470383	1.0631	1.6496	1.44	0.7307	1.4856	1.1816	1.0774	1.0156	1.1098	1.1557	1.0751	1.2542	inter-genic
SNP_A-1888410	rs6551412	chr3	89579192	0.7679	0.4879	0.6708	0.9891	0.5413	0.9381	0.8488	0.7805	0.8086	1.2706	1.3174	1.2226	genic
SNP_A-1888430	rs16852579	chr1	228957896	0.3101	0.348	0.4307	0.8503	1.0888	0.8421	0.8715	0.9269	0.836	0.7258	0.719	0.6034	genic
SNP_A-1888450	rs16848436	chr4	73742773	0.6473	0.2875	0.4797	1.061	1.2166	1.1438	1.1502	1.1092	0.9187	0.9699	0.9251	1.0458	inter-genic
SNP_A-1888475	rs4713671	chr6	33807877	0.1917	0.0912	0.1999	0.8324	1.4822	0.8132	0.7073	1.0038	0.9596	0.4891	0.5742	0.6907	genic
SNP_A-1888494	rs1294329	chr1	231491411	0.6323	0.3977	0.6211	1.1394	1.1962	0.9929	1.2371	1.2912	0.9658	1.0489	0.9245	1.377	inter-genic
SNP_A-1888540	rs13142176	chr4	136736073	1.6051	1.2699	1.5321	1.2285	1.0805	1.3441	0.7405	0.7572	1.1236	0.821	0.8502	0.935	inter-genic
SNP_A-1888545	rs1031350	chr2	2597245	0.4496	0.7179	0.4107	0.3034	0.1954	0.2645	0.3293	0.4247	0.2808	0.1833	0.2023	0.2388	inter-genic
SNP_A-1888582	rs8065154	chr17	17555672	0.647	0.7512	0.7085	0.2589	0.4193	0.3514	0.3373	0.4785	0.3414	0.1973	0.3313	0.2527	genic
SNP_A-1888594	rs1062748	chr2	241677414	1.2026	1.7	1.0889	1.16	1.5102	0.7748	0.887	1.0622	0.9287	0.8134	0.7121	0.8319	genic
SNP_A-1888760	rs399484	chr3	50564459	0.3095	0.427	0.3214	0.7712	0.8445	0.6962	0.636	0.7507	0.8713	0.8002	0.7135	0.7519	inter-genic
SNP_A-1888785	rs13276860	chr8	81322530	0.9712	1.1176	0.954	0.711	0.7799	0.6574	0.7869	0.6944	0.637	0.6163	0.7077	0.5279	inter-genic
SNP_A-1888932	rs6583239	chr3	198812612	1.1599	1.1185	1.1099	0.7602	0.9981	0.9444	0.9721	0.504	0.4397	0.5295	0.7	1.0459	inter-genic
SNP_A-1888998	rs3758229	chr9	94118673	0.8487	0.4527	0.6329	1.0005	0.7184	0.9596	0.5866	0.65	1.0459	0.846	1.141	1.0809	genic
SNP_A-1889006	rs9836487	chr3	141660969	0.3138	0.1067	0.1349	0.9878	1.0279	0.94	0.6023	0.5312	0.7801	1.0205	0.8482	1.2614	genic
SNP_A-1889137	rs1000215	chr7	99842479	0.5343	0.5361	0.4677	0.8434	0.8792	0.8465	0.8053	0.787	0.854	0.8375	0.8319	0.7496	genic
SNP_A-1889161	rs9671578	chr14	94083504	1.0531	1.1852	1.119	0.8504	1.0529	0.8938	1.0738	0.8465	0.861	1.1611	0.9699	1.0313	inter-genic
SNP_A-1889198	rs945582	chr10	33774778	0.6236	0.6512	0.5797	0.7966	0.7188	1.0013	0.7362	0.5959	0.8722	0.6342	0.7207	0.2852	inter-genic
SNP_A-1889243	rs6746771	chr2	238466525	1.1631	1.2617	1.1402	0.8995	0.6571	0.9451	0.7025	0.9539	0.8523	0.7645	0.6885	0.621	genic
SNP_A-1889290	rs9830585	chr3	169451115	0.0326	0.0255	0.0619	0.1625	0.1189	0.0624	0.1235	0.1893	0.2119	0.056	0.0793	0.053	inter-genic
SNP_A-1889348	rs1767087	chr3	126370699	0.1428	0.1011	0.1265	1.1164	1.3509	1.148	1.1901	1.253	1.1073	0.7521	1.0986	0.9016	genic
SNP_A-1889437	rs11641045	chr16	20311544	0.8956	1.1574	1.0131	0.7328	0.9211	1.0002	0.6933	0.8673	0.7153	0.6355	0.6336	0.6198	genic
SNP_A-1889535	rs17092753	chr8	20443994	0.3435	0.2975	0.2483	0.7059	1.6668	1.1663	0.8055	0.4104	0.6636	0.556	0.6898	1.0129	inter-genic
SNP_A-1889536	rs1275929	chr2	26723544	1.0325	1.1419	1.1949	0.9451	0.6913	0.8999	0.727	0.9696	0.768	0.5625	0.7329	0.4731	inter-genic
SNP_A-1889556	rs17622724	chr7	41052644	0.5077	0.3513	0.3307	0.863	0.97	0.772	0.787	0.6308	0.7186	0.7998	1.0045	1.0877	inter-genic
SNP_A-1889612	rs7306215	chr12	130078947	0.5976	0.6349	0.5396	0.7753	1.0596	0.9979	0.8601	0.9666	0.9061	0.8749	0.9574	1.0379	genic
SNP_A-1889660	rs16904538	chr8	132950437	0.5685	0.3948	0.4867	0.8629	0.9449	0.9417	0.7658	0.8892	0.7645	0.4085	0.4027	0.7797	inter-genic
SNP_A-1889706	rs4838643	chr10	49595295	0.7471	0.5962	0.7117	0.844	0.6738	0.9909	0.846	0.7809	1.0062	1.0263	1.0051	1.0831	inter-genic
SNP_A-1889771	rs2537879	chr4	55167452	0.4043	0.5694	0.4611	0.6171	0.4322	0.6501	0.4432	0.5281	0.9587	1.1324	1.1414	0.7923	inter-genic
SNP_A-1890012	rs1933758	chr6	130928745	0.1943	0.3736	0.5355	0.5721	0.499	0.8039	0.6841	0.4492	1.0019	1.1927	0.7425	0.8783	inter-genic
SNP_A-1890038	rs4387841	chr2	54608399	1.427	1.2169	1.0683	1.0632	0.9696	0.8582	0.9501	0.6266	0.675	1.2471	1.0695	1.4672	genic
SNP_A-1890172	rs243514	chr7	148058806	1.1464	1.1596	1.2723	0.8406	1.1486	0.9494	0.9447	0.7443	0.8137	1.2517	1.3612	1.233	genic
SNP_A-1890239	rs4675475	chr2	199884288	0.5149	0.5419	0.4562	0.554	0.7944	0.6705	1.2238	0.9273	0.8541	0.6595	1.193	1.1742	genic
SNP_A-1890253	rs12193567	chr6	53829777	1.1623	1.3958	1.0544	0.9273	0.9247	1.0421	1.0083	0.9851	0.9342	1.1044	0.725	0.7406	genic
SNP_A-1890350	rs6038931	chr20	7636018	0.4924	0.6653	0.4644	0.6714	0.4994	0.7843	0.62	0.5659	0.9454	0.7164	0.9479	0.95	inter-genic
SNP_A-1890368	rs9865499	chr3	99043155	0.6028	0.8985	1.3707	0.6071	0.934	1.0119	0.6274	0.6139	1.1046	0.1096	0.1077	0.1105	inter-genic
SNP_A-1890383	rs1864286	chr18	19857128	1.3288	1.184	1.1849	1.135	0.9762	0.8421	1.0527	0.9947	1.0018	1.1367	0.8562	0.9131	genic
SNP_A-1890400	rs6542994	chr2	100817953	0.8416	0.9052	1.1153	0.4595	0.7586	0.3618	0.5796	0.5909	0.5639	0.3489	0.406	0.3865	genic
SNP_A-1890403	rs8075054	chr17	19329816	1.4173	1.5782	1.4702	1.289	1.7907	0.9966	1.0524	1.2684	0.9384	0.7216	0.6582	1.1418	inter-genic
SNP_A-1890447	rs9374023	chr6	97200016	0.877	0.9172	0.9873	0.5899	0.6061	0.9142	0.5558	0.6369	0.6588	0.7807	0.7311	0.7568	inter-genic
SNP_A-1890459	rs10759208	chr9	108846020	0.1094	0.12	0.1502	0.7188	0.9359	0.8546	0.6682	1.0689	0.6937	0.4435	0.7948	0.5533	inter-genic
SNP_A-1890585	rs687263	chr18	20234477	0.9214	0.6341	0.911	0.4766	0.6412	0.5854	0.4333	0.4209	0.6504	0.7606	0.6979	0.7384	inter-genic
SNP_A-1890625	rs17179770	chr12	5180469	0.3376	0.214	0.2317	0.9437	0.9786	0.9089	0.7866	0.7519	0.6739	0.935	0.836	0.8346	inter-genic
SNP_A-1890632	rs10219008	chr10	36396634	1.6965	1.843	1.5889	0.7566	1.3255	1.2591	1.3204	1.2365	1.1032	0.7571	0.7524	1.0461	inter-genic
SNP_A-1890671	rs1887327	chr10	6648739	0.7434	0.5937	0.4851	0.7727	0.5956	0.8098	0.8764	0.5931	0.8788	1.1214	1.3977	1.086	genic
SNP_A-1890747	rs10994259	chr10	61654610	0.2917	0.2981	0.2088	0.614	0.5695	0.9327	0.5164	0.7113	0.548	0.5719	1.0068	0.7373	genic
SNP_A-1890886	rs1982537	chr19	39955219	0.5077	0.2369	0.3666	0.5893	0.8745	0.3771	0.8345	0.7513	0.5426	0.5872	0.9637	1.05	genic
SNP_A-1890921	rs10148325	chr14	98863969	0.0441	0.0763	0.0588	0.6175	0.7479	0.6332	0.5133	0.734	0.5966	0.4775	0.7634	0.7089	inter-genic
SNP_A-1891008	rs7848874	chr9	93911541	0.9436	1.1999	0.8032	1.2342	1.2828	1.2136	1.3849	1.2003	0.9284	1.1367	1.1912	1.0592	genic
SNP_A-1891102	rs260659	chr2	109048773	1.1621	1.4513	1.2747	1.1767	1.0149	1.1569	1.062	0.9493	1.0039	0.7627	0.8207	0.9591	inter-genic
SNP_A-1891142	rs4746046	chr10	71943363	0.0996	0.4792	0.1446	0.699	1.1085	0.9312	0.8284	0.6403	0.5721	0.4594	0.6405	0.5498	genic
SNP_A-1891359	rs563242	chr9	92401940	0.6568	0.5293	0.6183	1.0273	0.7989	0.934	0.9186	0.6437	0.9221	0.9429	0.9768	0.9425	inter-genic
SNP_A-1891439	rs294426	chr20	37710636	0.916	0.8703	1.0349	0.8371	0.7527	0.8235	0.7739	0.7686	0.8036	0.8328	0.7577	0.9398	inter-genic
SNP_A-1891464	rs17098232	chr14	73735385	1.0783	0.9808	0.6838	1.2277	1.1679	1.075	0.9996	0.9873	1.0823	1.0832	1.0702	1.0871	genic
SNP_A-1891477	rs8074144	chr17	32332227	0.5014	0.7229	0.8319	0.8321	1.115	0.9095	0.6336	0.8184	1.0363	0.8774	0.7544	0.8493	inter-genic
SNP_A-1891509	rs10455934	chr6	158332172	1.8046	1.2278	1.0971	0.7948	0.9339	1.0331	0.8463	0.8711	0.8826	0.8304	0.8226	1.084	genic
SNP_A-1891559	rs9604203	chr13	111817619	0.1498	0.0915	0.1322	0.8329	0.8419	0.9571	0.8648	0.5723	1.0048	0.958	0.7039	0.6894	inter-genic
SNP_A-1891560	rs881019	chr5	116001010	0.7129	0.7146	0.85	0.6047	0.5578	0.6819	0.465	0.7184	0.6292	0.5263	0.6817	0.6948	inter-genic
SNP_A-1891657	rs17035272	chr2	46645865	1.5052	1.1089	1.1039	0.7955	0.7034	0.8074	0.4904	0.5287	0.7223	0.4879	0.3865	0.6533	genic
SNP_A-1891778	rs9966832	chr18	21659186	0.8669	0.878	0.8244	0.7146	0.3643	0.6108	0.3919	0.375	0.6773	0.8647	0.6821	0.7156	inter-genic
SNP_A-1891928	rs2322395	chr8	26945842	0.1375	0.1714	0.1299	1.0006	0.8229	1.2036	0.7471	0.6013	0.7801	0.9186	1.3007	0.9414	inter-genic
SNP_A-1891948	rs10057581	chr5	3319760	1.4535	1.182	1.3339	1.3499	1.3286	0.9136	1.1178	0.9882	0.9323	0.9121	0.9407	0.7982	inter-genic
SNP_A-1892072	rs2817780	chr6	110956795	0.902	1.0539	0.8946	0.6706	0.73	0.4983	0.7753	0.7866	0.7178	0.792	0.8186	0.7208	inter-genic
SNP_A-1892105	rs7907577	chr10	78976971	1.1281	1.1905	1.0603	0.6589	0.891	0.803	0.8826	0.6767	0.8459	0.9975	0.9498	1.2632	genic
SNP_A-1892136	rs10814940	chr9	4318194	0.5092	0.5418	0.6003	1.0458	0.8601	0.8618	0.6887	0.5629	0.8702	1.2155	0.7322	1.3514	inter-genic
SNP_A-1892228	rs771306	chr2	6999238	0.6987	0.7629	0.7863	0.2878	0.3606	0.4899	0.409	0.6922	0.5192	0.5754	0.6209	0.4768	genic
SNP_A-1892278	rs12112386	chr7	43176736	1.2966	0.9395	1.1101	0.8985	1.1274	1.0645	0.8476	0.9459	0.9346	0.7916	0.7018	0.7684	genic
SNP_A-1892279	rs564809	chr3	126354748	0.4434	0.3113	0.4036	0.7756	0.9709	0.6724	0.8086	0.888	1.0328	1.0611	0.8969	0.9853	genic
SNP_A-1892293	rs367502	chr10	115747197	0.4938	0.6322	0.7658	0.846	1.051	1.1534	1.4904	1.2655	0.8596	0.9001	1.009	1.2321	inter-genic
SNP_A-1892660	rs3117933	chr13	21414494	0.4769	0.4702	0.4661	1.0764	0.8587	1.0517	1.1817	0.9981	0.8747	1.1235	1.2578	0.9903	inter-genic
SNP_A-1892755	rs8090343	chr18	22786059	0.6629	0.6736	0.6138	0.9344	1.2103	1.0857	0.9503	0.823	0.9806	0.9327	1.2499	1.0778	genic
SNP_A-1892777	rs16825729	chr3	157307788	1.3355	1.9684	1.0542	0.4928	0.6188	0.5743	0.5468	0.4174	0.782	1.1311	1.1489	1.0273	inter-genic
SNP_A-1892796	rs2052650	chr15	93824498	1.4006	1.7434	1.3242	1.0535	1.2432	1.1077	1.0924	1.1165	0.994	1.0893	0.6453	0.8981	inter-genic
SNP_A-1892823	rs10768191	chr11	36120131	0.28	0.4757	0.2969	0.8143	1.5292	0.9859	1.0232	0.7975	0.6678	1.1658	1.0864	1.1761	genic
SNP_A-1892850	rs17108294	chr14	71693707	0.563	0.5207	0.5836	0.9401	0.9876	0.8717	0.9782	0.7457	0.9993	1.074	1.0913	0.8155	genic
SNP_A-1892864	rs10210517	chr2	60823051	0.3433	0.3713	0.5067	0.6491	1.1077	0.9846	1.0987	0.6947	0.8361	0.9008	1.1184	1.1374	inter-genic
SNP_A-1892876	rs11218343	chr11	120940797	1.6741	1.07	1.0694	0.2882	0.568	0.4183	0.2887	0.5226	0.4787	0.5397	0.703	0.4489	genic
SNP_A-1892943	rs490822	chr5	72486934	0.3312	0.3637	0.3407	0.7148	0.8091	0.8887	0.7937	0.7712	0.7939	0.8249	0.667	0.687	inter-genic
SNP_A-1892976	rs6089810	chr20	61001027	0.2175	0.1378	0.1029	0.1575	0.2345	0.1715	0.18	0.2594	0.222	0.1544	0.3602	0.2173	genic
SNP_A-1893159	rs4233981	chr2	211237623	0.6505	0.501	0.5014	0.7026	0.4452	1.1333	0.6723	0.6261	0.8061	1.1832	1.3126	1.3924	genic
SNP_A-1893182	rs4135280	chr3	12423994	0.7575	0.6144	0.5866	0.7848	0.6697	1.0337	0.9124	0.8527	1.1337	1.1704	1.1066	1.1184	genic
SNP_A-1893339	rs16835913	chr3	129004822	0.4709	0.4296	0.3203	0.6	0.7626	0.7324	0.6288	0.687	0.6917	0.6066	0.6609	0.6531	genic
SNP_A-1893343	rs6092564	chr20	55929969	0.183	0.1774	0.2188	0.4404	0.6885	0.392	0.4836	0.6818	0.6592	0.4573	0.5387	0.5387	inter-genic
SNP_A-1893403	rs7926412	chr11	107939925	0.2428	0.1682	0.2192	0.7871	0.8391	0.8147	0.7703	0.7919	0.7634	1.0486	0.8627	1.141	genic
SNP_A-1893580	rs8051680	chr16	88118326	1.16	1.0109	0.9371	0.7777	0.6577	0.7872	1.0174	1.0311	0.9195	0.4928	0.4929	0.4128	genic
SNP_A-1893665	rs2027047	chr1	240977688	0.7874	0.4535	0.943	0.5586	0.582	0.5669	0.5399	0.6155	0.7783	0.6829	0.9126	0.6131	inter-genic
SNP_A-1893688	rs11970705	chr6	11337939	1.1393	1.3364	0.9222	0.7779	1.1263	0.9397	0.8778	0.8587	0.751	0.6379	0.8134	0.8194	genic
SNP_A-1893740	rs6469959	chr8	121972336	0.4552	0.4166	0.57	0.7666	0.6712	0.8468	0.6854	0.6328	0.9753	0.9532	1.0025	0.9607	inter-genic
SNP_A-1893857	rs17508058	chr2	39455393	0.6261	0.7075	0.6681	0.8727	0.6391	1.0246	0.9567	0.7907	0.9792	0.9589	1.1884	1.1096	genic
SNP_A-1893858	rs4687862	chr3	118970261	1.815	1.8902	1.175	0.6392	1.4586	1.0654	0.7476	0.5931	0.6935	0.6949	0.7688	1.0028	inter-genic
SNP_A-1894115	rs10053256	chr5	30379046	0.2591	0.4384	0.4511	0.5269	1.4464	0.9541	0.7581	0.962	0.8392	1.2709	0.9654	0.8062	inter-genic
SNP_A-1894164	rs9579659	chr13	19157345	0.9618	1.1785	0.9706	0.8074	0.9202	0.7323	0.6892	0.7205	0.9607	0.7577	0.7164	0.7129	genic
SNP_A-1894228	rs720009	chr4	68512481	1.1527	1.3072	1.0916	0.8668	1.0611	0.8677	0.7787	0.7003	0.9543	0.9518	0.9702	0.9193	genic
SNP_A-1894302	rs8040046	chr15	90317616	0.6131	0.5299	0.6162	0.7803	0.8006	0.8349	0.6286	0.7292	0.8307	0.7039	0.6877	0.6257	genic
SNP_A-1894442	rs10953517	chr7	106185389	1.0199	1.4006	1.3106	0.9159	0.9593	0.8467	0.8155	0.7117	0.8771	1.3421	1.058	1.0275	inter-genic
SNP_A-1894478	rs12773662	chr10	72026203	0.7809	0.7555	1.0809	0.5524	0.5585	0.8218	0.4106	0.6204	0.6115	0.3302	0.3961	0.4931	inter-genic
SNP_A-1894557	rs2812295	chr9	129083324	0.1909	0.1429	0.2332	0.526	0.7418	0.681	0.7346	0.7938	0.8074	0.5586	0.6276	0.5952	genic
SNP_A-1894566	rs1872080	chr17	69022931	0.5021	0.9472	0.6531	0.8047	1.0529	0.9186	0.5044	0.7268	0.9355	0.8609	1.0576	0.9414	inter-genic
SNP_A-1894612	rs17100953	chr10	84611296	0.106	0.0966	0.0935	0.528	0.5742	0.6385	0.5551	0.361	0.6978	0.5954	0.7034	0.5785	genic
SNP_A-1894693	rs17495754	chr8	82315105	0.1346	0.1258	0.1375	0.8837	1.0147	0.8923	0.6711	0.7451	0.8388	1.1027	1.0047	0.8874	inter-genic
SNP_A-1894708	rs17235834	chr3	57161371	0.808	0.9985	0.9579	0.4935	0.8074	0.6979	0.483	0.6061	0.4658	0.3393	0.4237	0.4632	genic
SNP_A-1894725	rs1698417	chr10	59495589	1.2977	1.6005	0.9296	0.3979	0.3193	0.4498	0.3196	0.3515	0.512	0.4758	0.5166	0.5824	inter-genic
SNP_A-1894792	rs9293643	chr5	74400809	1.4615	1.5198	1.347	1.2095	1.1355	1.0744	1.1112	1.2717	0.9277	0.7397	0.9643	0.9294	inter-genic
SNP_A-1894867	rs17152355	chr7	105362438	0.5999	0.9789	0.6711	1.236	1.1147	0.8154	0.8897	0.6246	0.9839	1.068	1.318	1.1645	inter-genic
SNP_A-1894871	rs10161546	chr12	127000696	0.7122	0.8142	0.7803	0.8925	1.0428	1.3209	0.6732	0.5923	1.022	1.2338	1.3466	1.4658	inter-genic
SNP_A-1894879	rs17400257	chr9	85002773	0.1144	0.1113	0.1346	0.485	0.7643	0.7351	0.4371	0.5988	0.5243	0.529	0.8227	0.6002	inter-genic
SNP_A-1894933	rs12529505	chr6	110053254	0.6763	0.6151	0.5396	0.9098	1.1617	0.846	1.0913	1.1569	1.1294	0.7628	0.6937	0.968	inter-genic
SNP_A-1895026	rs11201944	chr10	87961253	0.5284	0.6761	0.6174	0.7375	0.7925	0.9347	0.6749	0.701	0.9257	0.7057	0.7463	0.8618	genic
SNP_A-1895072	rs1377168	chr18	57433176	0.6658	0.7939	0.9267	0.9545	0.8231	1.0783	0.7902	0.9935	1.2167	1.2954	1.5224	1.6534	inter-genic
SNP_A-1895127	rs1750047	chr6	158409228	1.4163	1.3638	1.014	0.7922	0.9097	1.0214	0.956	0.883	0.7981	0.7748	1.079	0.8063	genic
SNP_A-1895235	rs17039909	chr9	137256982	0.3246	0.312	0.2467	0.482	0.4913	0.4456	0.3657	0.7517	0.4835	0.4866	0.6354	0.4495	inter-genic
SNP_A-1895296	rs17239258	chr4	183500049	1.6183	1.5763	1.2466	0.611	1.4355	1.1651	1.2805	0.7225	1.0852	1.1415	0.9766	0.943	genic
SNP_A-1895362	rs549371	chr8	27561054	0.9408	1.4937	1.1396	1.0182	1.2411	0.9318	1.0059	1.2944	0.841	0.9146	0.7827	1.096	genic
SNP_A-1895417	rs11057526	chr12	123276949	0.7138	0.6488	0.616	0.7062	0.5789	0.7879	0.6531	0.5297	1.0274	1.2411	0.9509	0.9915	inter-genic
SNP_A-1895638	rs12520101	chr5	149791116	0.7733	0.9199	0.7545	1.0532	1.0744	0.9064	1.097	0.9469	0.9195	0.923	0.8952	0.7603	inter-genic
SNP_A-1895639	rs3091897	chr20	44311673	0.9164	1.0221	0.7813	0.6463	0.8877	0.5377	0.7583	0.5391	0.5175	0.4777	0.4625	0.7009	genic
SNP_A-1895645	rs2068368	chr7	3955084	0.1097	0.1508	0.1467	0.7203	0.8466	0.7641	0.8629	0.8765	0.689	0.7344	0.6124	0.5459	genic
SNP_A-1895649	rs9963893	chr18	53572283	0.9487	0.9887	0.8691	1.3218	1.1622	0.8523	1.0844	1.1354	1.3492	1.4431	1.2912	1.2185	inter-genic
SNP_A-1895655	rs1731240	chr2	26690899	0.4486	0.3817	0.4815	0.6168	0.4792	0.4986	0.7909	0.7376	0.6514	0.3808	0.4016	0.4295	genic
SNP_A-1895691	rs2189595	chr17	46063948	1.2792	1.0329	1.0787	0.4568	0.3287	0.3093	0.5515	0.876	0.4271	0.3543	0.2095	0.1411	inter-genic
SNP_A-1895754	rs7969089	chr12	51132357	0.288	0.3338	0.2833	0.7332	1.59	0.9982	0.9874	1.2457	0.9266	0.5356	0.8462	0.7659	genic
SNP_A-1895787	rs9898137	chr17	68597086	0.2873	0.2334	0.3509	0.6467	0.3986	0.4787	0.6459	0.5448	0.8588	0.6604	0.6681	0.5374	genic
SNP_A-1895838	rs17649904	chr5	141872229	1.0224	0.7251	0.9956	0.978	0.8405	0.5604	0.9578	1.0211	0.8392	0.4945	0.629	0.4799	inter-genic
SNP_A-1895878	rs11263771	chr17	32040112	0.094	0.1631	0.2419	0.6424	0.619	0.6831	0.7209	1.1327	0.6663	0.5377	0.5693	0.5548	inter-genic
SNP_A-1895927	rs4802817	chr19	43958129	0.9097	0.8559	0.7632	1.0297	1.2251	0.8549	1.2274	0.8766	1.1231	0.9502	1.0199	1.1197	inter-genic
SNP_A-1895959	rs10797559	chr1	230640800	0.6758	1.3669	1.0216	0.4794	0.754	0.7199	0.4509	0.444	0.7044	0.5635	0.5757	0.6147	genic
SNP_A-1895962	rs2252068	chr13	23723353	0.8852	0.8297	0.6494	1.1896	0.8931	0.9049	1.0891	1.0905	0.9594	0.7616	0.6898	0.7686	genic
SNP_A-1895998	rs919958	chr1	109854671	0.2742	0.2607	0.1768	0.4123	0.438	0.2236	0.3604	0.4108	0.2625	0.3668	0.2748	0.4077	genic
SNP_A-1896099	rs902967	chr17	1180365	0.4763	0.4868	0.5942	0.9052	0.7364	0.8069	0.6436	0.8508	0.6973	0.8613	0.8775	0.8746	inter-genic
SNP_A-1896129	rs7943793	chr11	57465060	0.8705	0.7919	0.8681	0.5081	0.3675	0.5467	0.68	0.6592	0.7763	0.7257	0.649	0.8756	inter-genic
SNP_A-1896244	rs16862521	chr3	151341965	1.0083	1.1964	1.1274	0.9031	0.936	0.8385	1.1189	1.0186	0.9498	0.9977	0.9779	0.9534	inter-genic
SNP_A-1896338	rs11189275	chr10	99302528	1.0034	0.7797	1.1122	1.0022	0.8433	0.7323	0.6144	0.4738	0.9041	1.0385	0.6028	0.8096	genic
SNP_A-1896343	rs11130098	chr3	46636930	0.974	0.9626	0.8173	0.4949	0.4368	0.7904	0.4973	0.4001	0.6306	0.812	0.7146	0.8942	inter-genic
SNP_A-1896351	rs4736026	chr8	141334283	0.4679	0.493	0.5653	0.8507	0.6271	0.9157	0.7176	0.5893	1.0438	1.1463	1.321	1.1556	genic
SNP_A-1896352	rs3924208	chr1	233197149	1.2565	1.1258	1.074	1.1335	1.1173	0.7573	1.1971	1.0878	0.9301	0.7636	0.9699	0.7922	inter-genic
SNP_A-1896445	rs4736702	chr8	134684911	0.8655	0.8908	0.8114	1.1485	0.864	0.8549	1.3277	0.9605	0.9257	1.0395	1.496	1.0541	inter-genic
SNP_A-1896449	rs7010446	chr8	129943635	0.6636	0.7844	0.6479	0.1869	0.2712	0.3124	0.3349	0.3319	0.2721	0.2673	0.3185	0.3383	inter-genic
SNP_A-1896618	rs9616936	chr22	49184090	0.1655	0.153	0.0729	0.3676	0.2066	0.3229	0.3812	0.2865	0.3635	0.6482	0.4728	0.3136	genic
SNP_A-1896885	rs7119726	chr11	70136496	1.0341	0.7571	0.9477	0.264	0.7062	0.5036	0.6907	1.2249	0.5191	0.4773	0.4889	0.6701	genic
SNP_A-1896935	rs1940613	chr18	5913280	1.092	1.3049	1.5092	0.9431	1.0028	0.8675	0.755	1.0709	1.1608	1.2656	1.5845	1.2826	inter-genic
SNP_A-1896947	rs12242220	chr10	49698112	0.0986	0.0819	0.1599	0.6938	0.8729	0.6354	0.8575	0.5686	1.0093	0.8219	0.8017	0.7803	genic
SNP_A-1896990	rs341731	chr8	2763808	0.9207	1.3502	1.4546	0.3361	0.824	0.7153	0.4614	0.7005	0.7669	0.3836	0.5696	0.4701	inter-genic
SNP_A-1897155	rs4726348	chr7	153262672	0.1795	0.1766	0.2403	0.6959	0.6991	0.8442	0.7542	0.6596	0.7957	0.8206	1.2316	1.0058	genic
SNP_A-1897171	rs10961982	chr9	15349217	0.865	1.3389	1.7043	1.1248	1.663	0.8844	0.7914	0.8003	0.8701	0.9291	0.9587	1.4574	inter-genic
SNP_A-1897179	rs6431668	chr2	15116148	1.1997	1.1537	0.952	1.1746	0.9076	0.9275	0.8491	1.0577	0.9099	0.7246	0.6524	0.7409	inter-genic
SNP_A-1897225	rs10877268	chr12	58062330	0.2157	0.4472	0.2501	0.7893	1.1264	1.1681	0.7053	0.7828	0.516	0.7481	0.5686	0.761	inter-genic
SNP_A-1897250	rs7117300	chr11	8687209	0.2506	0.2729	0.2339	0.6942	0.7911	0.5944	0.5568	0.6162	0.4682	0.3674	0.2846	0.2509	genic
SNP_A-1897279	rs1431500	chr3	198676309	0.1063	0.1278	0.1214	0.6906	0.898	0.6691	0.7177	0.8932	0.6417	0.7778	0.5782	0.8806	inter-genic
SNP_A-1897288	rs17363609	chr18	4386133	1.2541	1.4214	0.9999	0.5389	0.8615	0.7317	0.7274	0.7331	0.523	0.569	0.9269	0.7122	inter-genic
SNP_A-1897368	rs4272832	chr12	100923485	0.1539	0.1168	0.0863	0.3786	0.5394	0.5718	0.2623	0.4392	0.4544	0.4584	0.6613	0.6311	inter-genic
SNP_A-1897425	rs6803209	chr3	184451403	1.1756	1.2572	1.0969	0.9466	0.9759	0.7279	0.7482	1.1152	0.808	1.01	1.2302	0.7467	genic
SNP_A-1897482	rs3790285	chr20	19590681	0.1051	0.0688	0.0632	0.1146	0.1893	0.2937	0.1956	0.2214	0.1947	0.1417	0.1785	0.236	genic
SNP_A-1897486	rs10502611	chr18	28702213	0.3953	0.3175	0.316	0.513	0.5704	0.6236	0.5564	0.5683	0.6375	0.7399	0.7234	0.6727	inter-genic
SNP_A-1897533	rs2032183	chr18	28741576	0.3217	0.2474	0.2897	0.6501	0.5959	0.6321	0.5908	0.604	0.5427	0.4348	0.5942	0.429	inter-genic
SNP_A-1897598	rs12695485	chr3	127593794	0.5349	0.6982	0.6838	0.9508	0.7698	0.7843	1.0476	1.0013	0.9499	0.8163	0.682	0.7466	inter-genic
SNP_A-1897663	rs16860970	chr3	150015874	0.2209	0.2992	0.6194	0.5934	0.9564	1.1623	0.7322	0.7218	0.9721	0.751	0.8473	0.8781	inter-genic
SNP_A-1897671	rs2050854	chr13	68448116	1.4123	2.0445	1.61	1.0776	1.3471	1.115	0.7911	0.8896	1.1232	1.0416	1.0566	1.2066	inter-genic
SNP_A-1897776	rs1473727	chr10	105603688	0.5532	0.3954	0.4201	0.5489	0.6944	0.628	0.9481	0.6444	0.5899	0.5725	0.96	0.7777	genic
SNP_A-1897851	rs8140669	chr22	34109844	0.8511	1.0906	1.0822	0.8295	1.0856	0.8512	0.8686	0.7683	0.6334	0.6112	0.8557	0.6245	genic
SNP_A-1897852	rs558297	chr18	8733340	0.0666	0.0802	0.2334	0.5613	0.4096	0.7237	0.6966	0.4333	1.0032	0.9246	0.918	1.0098	inter-genic
SNP_A-1897913	rs17177826	chr2	119297104	0.8589	0.7892	0.7982	1.2255	1.2943	1.1394	1.5034	1.069	0.9648	0.9012	1.3917	1.0958	inter-genic
SNP_A-1897963	rs4237331	chr10	73275837	0.2446	0.303	0.2915	0.5686	0.803	1.1135	0.4058	0.6696	0.5798	1.2413	1.6098	1.0344	genic
SNP_A-1898091	rs9555336	chr13	106702622	1.2298	1.3698	1.0799	0.8076	0.8634	0.6798	0.974	0.9867	0.9512	0.7099	0.6814	0.7551	inter-genic
SNP_A-1898104	rs11174178	chr12	60477554	0.104	0.1627	0.0952	0.573	0.4792	0.3649	0.5935	0.5801	0.5362	0.5982	0.3569	0.3943	genic
SNP_A-1898122	rs2374380	chr2	41975654	0.8319	1.0144	0.6019	0.8693	0.8291	1.0408	0.8912	0.708	0.9234	0.9865	1.0572	1.3202	inter-genic
SNP_A-1898315	rs6472555	chr8	50692706	1.1239	1.2668	1.0556	0.6999	0.7368	0.8352	0.78	1.0063	0.8043	0.7432	0.791	0.6836	inter-genic
SNP_A-1898325	rs7929974	chr11	74706815	0.1891	0.1601	0.2233	0.7334	0.6898	0.8052	0.6985	0.7954	0.5724	0.9503	0.6437	0.5699	genic
SNP_A-1898329	rs3745945	chr19	43365138	1.2204	1.1657	1.0259	1.1064	1.1894	0.9764	0.874	0.7518	0.8718	0.7755	0.9176	0.6196	genic
SNP_A-1898332	rs10899024	chr11	74036330	0.6306	0.5884	0.5592	1.0161	0.9226	0.7494	1.0229	0.8829	0.6959	0.6613	0.7864	0.7527	inter-genic
SNP_A-1898342	rs4586094	chr10	79832156	1.0182	0.9413	1.1175	0.705	0.884	0.8978	0.6907	0.772	0.7612	0.4773	0.4503	0.5656	inter-genic
SNP_A-1898376	rs4832776	chr4	38153675	0.6351	0.715	0.3836	1.7197	1.4167	1.1526	1.2163	1.3253	1.1543	1.326	1.2938	1.5646	inter-genic
SNP_A-1898416	rs10984496	chr9	121147182	0.149	0.1608	0.2071	0.6668	0.6885	1.0512	0.9286	0.6223	0.9592	1.1194	1.1476	0.9659	genic
SNP_A-1898457	rs6911817	chr6	35484265	0.6792	1.5198	1.283	0.6682	1.8387	0.5261	0.9539	0.7921	0.7704	0.6934	0.69	1.1374	genic
SNP_A-1898593	rs7713655	chr5	161379739	1.2336	1.7047	1.5238	1.3203	1.0311	1.0455	0.7087	0.714	1.013	1.0685	1.0236	1.3295	inter-genic
SNP_A-1898638	rs9802017	chr8	1766104	0.8038	0.7746	0.5955	0.866	0.7984	0.878	0.7826	0.8062	0.8773	0.8154	0.9954	0.8803	genic
SNP_A-1898769	rs17730505	chr8	9313653	0.9413	1.7363	1.5408	1.0671	1.6857	1.3514	1.0056	1.1055	0.9937	0.7805	0.9919	1.0518	inter-genic
SNP_A-1898853	rs11133980	chr5	3220456	0.699	0.5414	0.4452	0.6331	0.4795	0.7312	0.5677	0.4176	1.067	1.4069	1.4557	1.4572	inter-genic
SNP_A-1898856	rs11938418	chr4	17804041	0.0591	0.1785	0.1058	0.5589	1.1756	0.7521	0.8296	1.0069	1.0149	0.7117	0.7796	0.8274	inter-genic
SNP_A-1898868	rs848970	chr3	190180390	0.3036	0.1863	0.3481	0.2531	0.4896	0.3216	0.3784	0.4537	0.669	0.5943	0.522	0.5313	inter-genic
SNP_A-1898927	rs6431068	chr2	129679334	0.1453	0.1788	0.1835	0.7292	0.6764	0.8184	0.5438	0.4386	0.6701	0.9413	1.0323	0.7235	inter-genic
SNP_A-1898940	rs7110180	chr11	110824939	0.7035	0.7114	0.7317	0.8278	0.9926	1.0044	0.8994	0.7131	0.8482	0.9775	0.7517	0.7729	inter-genic
SNP_A-1898985	rs6013143	chr20	49384924	0.6337	0.6878	0.6728	0.9038	0.7979	0.8523	0.9585	0.9373	1.025	1.0687	1.0469	0.7429	inter-genic
SNP_A-1899016	rs4985695	chr17	16940926	0.1266	0.2015	0.1795	0.2263	0.2516	0.3405	0.2192	0.2218	0.2972	0.267	0.314	0.2558	genic
SNP_A-1899043	rs17070172	chr13	59756530	0.7075	0.8427	0.6596	0.8834	1.1664	1.2715	0.8562	0.9015	0.8094	0.887	1.0313	0.8874	inter-genic
SNP_A-1899088	rs937642	chr12	129246390	1.0709	1.1267	1.0624	0.8928	0.9441	0.8212	0.6772	0.7515	0.5982	0.7198	0.7185	0.8093	inter-genic
SNP_A-1899094	rs17302994	chr5	14352831	0.0858	0.1289	0.2188	0.9728	1.1675	0.9623	0.8043	0.3599	0.7815	1.1178	1.5139	1.4134	genic
SNP_A-1899128	rs4669589	chr2	10606532	0.0356	0.0796	0.0159	0.2909	0.0643	0.0588	0.131	0.0806	0.0419	0.1513	0.1418	0.1317	inter-genic
SNP_A-1899150	rs11900678	chr2	42250669	0.2265	0.2312	0.1149	0.1063	0.1354	0.0827	0.1433	0.0703	0.0856	0.0973	0.039	0.091	genic
SNP_A-1899294	rs155611	chr2	157994901	0.3809	0.2259	0.3752	0.5463	0.8111	0.9053	0.6715	0.6091	0.723	0.5625	0.6277	0.6033	genic
SNP_A-1899340	rs16942503	chr18	22486595	0.9305	1.1444	1.0328	0.4663	0.7401	0.8093	0.7639	0.8449	0.7064	0.5825	0.6143	0.5644	inter-genic
SNP_A-1899346	rs6656287	chr1	32025202	0.541	0.458	0.4483	1.1624	1.1783	0.5984	0.6354	1.4444	0.8478	0.6215	0.747	0.6579	inter-genic
SNP_A-1899469	rs13153071	chr5	112703850	0.2983	0.2883	0.3837	0.6345	0.5589	0.6235	0.89	0.7013	0.9545	0.8344	1.2493	0.7792	genic
SNP_A-1899495	rs7582294	chr2	141515521	0.3642	0.1428	0.3098	0.9945	0.8362	1.2941	1.0127	0.8395	0.8033	0.4699	0.6482	0.4023	genic
SNP_A-1899567	rs10022750	chr4	10794810	0.7473	1.1905	0.7872	0.4405	0.4466	0.8504	0.4051	0.418	0.5863	0.5078	0.5048	0.479	inter-genic
SNP_A-1899623	rs1570507	chr9	6964900	0.9719	0.5261	0.6245	0.9245	1.3573	1.2201	1.0262	0.615	0.8291	1.2409	1.3961	1.3754	genic
SNP_A-1899633	rs4896488	chr6	140165273	1.1203	1.2013	1.0881	1.1042	0.9712	0.9175	1.0685	1.1695	0.8249	0.772	0.799	0.8589	inter-genic
SNP_A-1899691	rs7707634	chr5	72750309	0.3542	0.2673	0.2553	0.6329	0.4674	0.3947	0.515	0.624	0.5907	0.5966	0.4962	0.4807	inter-genic
SNP_A-1899709	rs6895023	chr5	2433721	1.1631	1.3632	1.0682	1.0927	1.318	0.9389	0.9466	0.9739	1.0264	0.9327	0.9107	1.0639	inter-genic
SNP_A-1899927	rs4769549	chr13	26808086	1.0257	1.3227	1.1028	1.1133	1.1162	0.8549	1.0285	0.8539	0.8498	1.0813	0.9645	1.1037	inter-genic
SNP_A-1899933	rs937253	chr15	55697296	0.6116	0.8413	0.5674	0.8631	0.8465	1.1715	0.5886	0.4975	0.9792	1.1455	1.0629	1.2941	genic
SNP_A-1900040	rs16883734	chr5	9904118	0.106	0.136	0.2816	0.5733	0.4493	1.0252	0.6783	0.9666	0.9045	0.9976	0.6342	1.2123	inter-genic
SNP_A-1900096	rs2480203	chr6	84794212	0.7766	0.951	0.9809	0.2221	0.3346	0.3992	0.3956	0.2918	0.3445	0.2413	0.2342	0.3576	inter-genic
SNP_A-1900104	rs4806878	chr19	2797782	0.3568	0.3401	0.2209	0.8471	1.1898	1.0945	0.95	1.0812	0.8003	0.8641	0.9953	1.0304	genic
SNP_A-1900185	rs7781943	chr7	46485994	1.1392	1.2143	1.474	1.1223	0.9665	1.2231	0.958	0.9261	1.1959	1.1447	1.0911	1.064	inter-genic
SNP_A-1900287	rs16968475	chr18	32829675	0.9493	0.9848	1.2342	0.857	1.0913	0.8418	0.9923	0.7536	0.8487	0.9437	0.6713	0.7497	genic
SNP_A-1900308	rs2042392	chr16	85176906	1.1563	1.3386	0.9728	0.6533	0.804	0.6983	0.5931	0.6457	0.5855	0.3864	1.0177	0.8539	inter-genic
SNP_A-1900329	rs4850899	chr2	99243897	0.8122	0.8659	0.9248	0.945	1.1381	1.0629	1.165	1.1548	1.0054	0.9591	1.1268	0.9911	genic
SNP_A-1900448	rs4488125	chr10	427940	0.1324	0.1279	0.1859	0.5287	0.6745	0.7606	0.7199	0.6322	0.8205	0.8906	0.9469	0.766	genic
SNP_A-1900484	rs1147459	chr14	65511300	0.9595	0.3912	0.5644	0.3405	0.2653	0.5155	0.3568	0.2009	0.4578	0.2721	0.5176	0.4443	inter-genic
SNP_A-1900503	rs2439413	chr15	64773743	1.8768	1.5933	1.5445	0.9516	1.5183	0.945	0.7833	0.9578	1.1621	0.91	0.639	0.8767	inter-genic
SNP_A-1900820	rs1880663	chr3	135064149	1.1394	1.284	1.3053	1.0269	1.2986	0.9357	0.9427	1.0322	0.9935	0.7464	0.9488	0.6929	genic
SNP_A-1900991	rs2346863	chr7	47103596	1.1258	1.2098	1.102	0.7193	0.7224	0.902	0.6826	0.8894	0.9415	1.0814	0.9424	0.8937	inter-genic
SNP_A-1901041	rs2670636	chr17	5444603	1.104	1.7481	1.2554	0.8321	1.2123	1.1294	0.7827	0.7181	0.6098	0.7125	0.8941	1.188	inter-genic
SNP_A-1901233	rs17495118	chr2	2691627	0.4347	0.4335	0.4754	0.8385	0.8489	0.7639	0.7083	0.9109	0.8271	0.6665	0.6113	0.6247	inter-genic
SNP_A-1901376	rs11757332	chr6	117110933	0.8303	0.9723	0.8261	0.3478	0.4697	0.5601	0.4428	0.496	0.5993	0.7286	0.6614	0.5084	genic
SNP_A-1901486	rs2068954	chr16	18019426	1.191	1.2677	1.0779	0.76	0.9596	0.8911	0.7048	0.834	0.6212	0.4668	0.5733	0.6586	inter-genic
SNP_A-1901491	rs7227497	chr18	30495895	0.979	1.3765	1.8102	0.5631	1.0919	1.0341	0.7514	0.5427	0.7125	1.0919	1.3705	1.56	genic
SNP_A-1901532	rs11132334	chr4	186849773	1.0811	1.366	1.256	0.9139	0.9993	1.1229	1.047	0.963	0.8876	0.543	0.8226	0.9817	genic
SNP_A-1901573	rs326897	chr4	112889172	0.1854	0.2369	0.2072	0.5101	0.4802	0.6803	0.1973	0.3267	0.5068	0.2566	0.5098	0.5328	inter-genic
SNP_A-1901735	rs4608970	chr5	1572197	0.0981	0.1413	0.1109	0.6757	0.6227	0.6064	0.8391	0.8534	0.751	0.5388	0.617	0.5884	genic
SNP_A-1901767	rs685469	chr11	65449336	0.9907	1.211	0.9223	0.9942	0.9753	0.9179	0.9933	0.9239	0.6761	0.7796	0.8626	0.8716	inter-genic
SNP_A-1901781	rs4473739	chr5	5361229	0.966	1.275	1.3143	0.8281	0.7999	0.8323	0.9715	0.7992	1.0884	0.851	0.8164	0.6869	genic
SNP_A-1901797	rs7174166	chr15	29360268	0.2453	0.2471	0.4233	0.6104	0.501	0.6001	0.3406	0.3466	0.7426	0.4311	0.4601	0.4195	inter-genic
SNP_A-1902032	rs930056	chr5	132679149	1.536	1.8097	1.2064	0.7729	0.9103	0.7699	0.8329	1.1492	0.999	0.8142	0.769	0.7544	genic
SNP_A-1902063	rs2483351	chr1	112775125	1.2787	1.1224	1.1191	0.9924	1.2597	1.0715	0.9807	1.149	0.6363	0.6867	0.6717	0.7224	genic
SNP_A-1902107	rs9911432	chr17	7902885	0.7674	0.8105	0.7391	0.2598	0.3619	0.4242	0.5884	0.909	0.6372	0.2622	0.5575	0.3217	inter-genic
SNP_A-1902124	rs17098915	chr14	61129684	1.6673	1.7118	1.3454	0.908	0.917	1.1831	0.8203	0.603	0.9331	1.2361	0.9808	1.1252	inter-genic
SNP_A-1902270	rs10750843	chr11	68619206	1.2587	1.5248	0.9253	1.1928	0.9844	0.7038	1.069	0.7555	0.7371	1.1003	0.6696	0.9521	genic
SNP_A-1902278	rs11581460	chr1	27114596	0.1994	0.2831	0.3169	0.6821	1.0539	0.812	1.0941	0.8207	1.0047	0.426	0.4988	0.3459	genic
SNP_A-1902372	rs16910520	chr9	123128061	1.0609	0.8738	1.0313	0.839	1.1022	0.7954	0.8857	0.8893	0.8859	0.6799	0.652	0.5712	genic
SNP_A-1902524	rs4764422	chr12	10398645	0.6712	0.5584	0.4368	0.9121	0.7232	0.6104	1.0414	0.5214	0.6339	0.8674	0.9372	0.9586	inter-genic
SNP_A-1902527	rs3818527	chr6	33769013	0.2686	0.2524	0.2606	0.6797	0.4432	0.4492	0.7725	0.5742	0.4971	0.4766	0.4178	0.3929	genic
SNP_A-1902570	rs2579750	chr10	78010266	1.2475	1.8125	1.4677	1.2926	1.5597	0.935	0.781	0.9732	1.1869	0.8472	1.0186	0.6414	inter-genic
SNP_A-1902572	rs17017879	chr2	3691533	0.7181	0.5032	0.4849	0.7585	0.9944	1.0017	0.8533	1.0901	0.8736	0.7686	0.9884	0.6805	genic
SNP_A-1902616	rs2048777	chr12	129505861	0.399	0.5191	0.4914	0.8431	0.9595	0.8137	0.8527	0.9871	1.0712	0.6611	0.6994	0.5759	genic
SNP_A-1902623	rs679505	chr13	109726790	0.8757	0.6564	0.6433	1.0457	1.0321	1.0624	0.8227	0.8002	0.8174	1.0409	1.0759	1.0525	genic
SNP_A-1902695	rs7123406	chr11	61151075	0.1263	0.3392	0.1496	0.6267	0.8493	0.5802	0.688	0.5133	0.6657	0.4372	0.5427	0.4945	inter-genic
SNP_A-1902733	rs10149189	chr14	56186552	0.1849	0.1998	0.1994	0.6402	0.7658	0.9934	0.6641	0.497	0.5227	0.405	0.5975	0.5853	inter-genic
SNP_A-1902945	rs1558322	chr12	2100316	1.0746	1.0474	0.9522	0.5996	0.842	0.7045	0.8019	0.8865	0.8326	0.6446	0.6563	0.7648	genic
SNP_A-1903000	rs10799626	chr1	20500703	0.7003	0.5084	0.721	0.5365	0.48	0.4859	0.5537	0.4911	0.6368	0.6608	0.603	0.5588	inter-genic
SNP_A-1903050	rs12931172	chr16	76695591	1.1303	1.2392	1.0842	1.0005	1.1012	1.0122	1.0327	1.1023	0.7755	0.6022	0.7262	0.6909	genic
SNP_A-1903053	rs2647168	chr1	17213465	0.2068	0.1937	0.1786	0.7424	1.4477	0.5646	0.6136	0.5441	0.7909	0.8033	0.8129	1.0034	inter-genic
SNP_A-1903065	rs7327344	chr13	104098834	0.1723	0.195	0.135	0.7122	0.8816	0.7801	0.9801	1.071	0.845	0.8429	0.9548	0.8106	inter-genic
SNP_A-1903083	rs16984795	chr20	59178921	0.0703	0.0807	0.0592	0.4253	0.8448	0.6168	0.5101	0.709	0.4528	0.2654	0.3992	0.3169	inter-genic
SNP_A-1903131	rs226898	chr16	19528363	1.1407	1.0913	1.1902	0.8492	0.9684	1.0237	0.9882	1.0442	1.0026	0.6936	0.8377	0.9119	genic
SNP_A-1903274	rs1568272	chr11	36761845	1.1838	0.8653	1.0786	1.1416	0.7623	0.8296	0.9173	0.876	0.7036	0.7306	0.5954	0.7664	inter-genic
SNP_A-1903328	rs4884110	chr13	78259196	0.8885	0.9677	0.8373	0.2015	0.3652	0.7891	0.1107	0.3625	0.2754	0.225	0.3639	0.3178	inter-genic
SNP_A-1903334	rs11643079	chr16	48177364	0.3194	0.2161	0.2258	0.6196	0.8695	0.7569	0.5979	0.6802	0.4717	0.7505	0.7723	0.7146	genic
SNP_A-1903367	rs2637261	chr10	77990599	1.1208	1.3786	1.033	0.6474	0.9299	0.7958	0.8242	0.5767	0.7766	0.8006	0.8191	0.9261	inter-genic
SNP_A-1903441	rs3812368	chr7	29261550	0.2905	0.3901	0.2407	0.6449	0.7255	0.7309	0.6466	0.6449	0.7448	0.7011	0.7823	0.8485	genic
SNP_A-1903456	rs902272	chr15	27023967	0.1407	0.1624	0.2057	1.124	1.5711	0.8403	0.8766	1.2446	1.0072	0.7249	0.563	0.6694	genic
SNP_A-1903471	rs2251908	chr4	108757966	1.2054	1.2045	1.1997	1.1583	1.1317	1.1085	1.0448	1.0789	0.9347	0.7957	0.761	0.9762	genic
SNP_A-1903524	rs5760628	chr22	23494960	1.0549	0.8998	1.144	0.9587	1.0992	0.6385	1.0603	0.7223	0.937	0.9115	0.8978	0.8069	genic
SNP_A-1903575	rs13158763	chr5	16146630	1.4127	1.258	1.3227	1.0764	1.035	0.5121	0.8436	1.2306	1.0077	0.9811	0.6772	0.8424	inter-genic
SNP_A-1903600	rs12056064	chr7	19475527	0.7225	0.7519	0.6521	0.8567	0.7902	0.7278	0.9361	0.9142	1.0229	0.9819	0.9888	1.1629	inter-genic
SNP_A-1903814	rs733067	chr13	51029982	1.039	1.062	1.0526	0.7609	0.8742	0.824	0.8364	0.6337	1.0139	0.8882	0.8325	0.9449	inter-genic
SNP_A-1903910	rs10414193	chr19	890697	0.5949	0.4868	1.0224	0.5386	0.613	0.6984	0.5274	0.4807	0.7231	0.619	0.5681	0.54	genic
SNP_A-1903969	rs12043626	chr1	241060193	0.7096	0.6393	0.5907	0.7128	0.7256	0.9935	0.5852	0.5005	0.9937	1.215	1.1584	1.2138	inter-genic
SNP_A-1904108	rs6593435	chr10	44476650	1.5007	1.1346	0.9018	1.0455	0.7615	0.7093	0.9186	0.6575	0.9507	0.8159	0.7781	0.7028	inter-genic
SNP_A-1904186	rs11889032	chr2	71089245	0.3772	0.6909	0.4603	0.816	0.7746	0.6346	0.7252	0.9275	0.9146	0.5707	0.5017	0.4526	inter-genic
SNP_A-1904259	rs3112857	chr4	186419936	0.0659	0.1642	0.1274	0.4874	1.0176	0.4385	1.1399	0.5204	0.3621	0.5174	0.7718	0.72	genic
SNP_A-1904311	rs17065524	chr5	175177971	1.0331	1.3051	1.2093	0.9798	1.0385	0.9728	0.8101	1.164	0.8184	0.9536	1.1206	0.9267	genic
SNP_A-1904314	rs11222084	chr11	129778440	1.0764	1.181	0.9199	0.4389	0.4918	0.5379	0.3499	0.3899	0.4983	0.3623	0.4497	0.4838	inter-genic
SNP_A-1904332	rs11692400	chr2	216547176	0.1105	0.1038	0.1556	0.3857	0.4007	0.3034	0.533	0.4664	0.4335	0.3676	0.3604	0.3414	genic
SNP_A-1904379	rs11017333	chr10	132255072	0.4354	0.3974	0.5183	1.2201	1.2126	0.9725	0.8858	0.9073	0.7803	0.7614	0.8541	0.7561	inter-genic
SNP_A-1904428	rs7755236	chr6	114025343	0.9998	1.078	1.1588	0.9531	0.9806	0.7171	0.5308	0.6008	0.7072	0.418	0.3688	0.6308	inter-genic
SNP_A-1904432	rs6537499	chr10	50010755	0.9691	1.0158	0.7807	0.9258	1.1686	0.99	1.0283	0.8014	0.9905	1.1943	1.368	1.3945	genic
SNP_A-1904440	rs2059411	chr2	1721959	0.6551	0.117	0.3663	0.5314	1.1219	0.6924	1.2968	0.312	0.771	1.2721	1.1973	1.1363	genic
SNP_A-1904450	rs11816779	chr10	10389741	0.2107	0.3135	0.2712	0.9052	1.1951	0.96	1.0118	1.1663	0.9007	0.9716	1.2988	1.1428	inter-genic
SNP_A-1904451	rs3781757	chr11	44589474	0.406	1.4718	1.5537	1.1024	0.472	0.7346	0.6298	1.3183	0.6868	0.7391	0.7346	1.3066	genic
SNP_A-1904476	rs6741339	chr2	85385716	0.4278	0.122	0.2772	0.8101	0.6406	0.9551	0.6362	0.7234	0.7999	0.6257	0.6189	0.6924	genic
SNP_A-1904537	rs7522712	chr1	15180065	0.1325	0.0831	0.106	0.6531	0.782	0.6907	0.6898	0.6149	0.5496	0.3601	0.6017	0.6776	genic
SNP_A-1904598	rs4957279	chr5	40415107	1.2254	1.4941	1.1309	1.0073	1.2668	1.0901	1.0923	1.1443	0.769	0.756	0.9342	0.8549	inter-genic
SNP_A-1904641	rs17040436	chr4	110584875	0.3529	0.3221	0.2865	0.6494	1.1138	0.9321	0.6814	0.8722	0.7473	0.6852	0.7905	0.8409	genic
SNP_A-1904657	rs11142508	chr9	72421482	0.2139	1.2798	0.4253	1.0564	1.1901	0.7784	1.1038	1.0353	0.95	1.3578	1.3139	1.3641	genic
SNP_A-1904667	rs4630612	chr17	50852764	0.6419	0.7649	0.5722	0.2358	0.3723	0.2869	0.4398	0.4848	0.4068	0.2795	0.1848	0.223	genic
SNP_A-1904668	rs4576925	chr13	21522139	0.3241	0.508	0.4134	0.5371	0.5235	0.8121	0.4912	0.5125	0.7804	0.7327	0.6159	0.6272	inter-genic
SNP_A-1904684	rs168716	chr16	11217252	0.8946	1.2454	0.8895	1.0552	1.5435	1.2127	1.0967	1.0054	1.061	0.9237	1.0177	0.9753	inter-genic
SNP_A-1904802	rs7619198	chr3	69778824	0.143	0.1792	0.1807	0.9889	1.1012	1.1156	1.0703	0.7827	1.0092	0.72	0.7693	0.8027	inter-genic
SNP_A-1904853	rs3916484	chr6	10966288	1.4132	1.4092	1.2196	1.1875	1.2865	0.8137	1.1028	1.0722	0.9131	1.0016	0.9887	1.1624	inter-genic
SNP_A-1904856	rs7106902	chr11	33675782	0.0794	0.0948	0.0793	0.2557	0.2794	0.7028	0.192	0.3383	0.7613	0.4298	0.2548	0.2603	inter-genic
SNP_A-1904886	rs16956874	chr13	99192517	1.1495	1.3221	1.1237	0.6924	0.7265	0.7442	0.9002	0.8158	0.6991	0.4316	0.3397	0.5548	genic
SNP_A-1905055	rs9957531	chr18	54386092	0.2809	0.4189	0.2637	1.0396	0.9061	0.7342	0.8939	0.7229	0.7344	0.5961	0.5313	0.6255	genic
SNP_A-1905064	rs9901791	chr17	10680874	0.1878	0.1519	0.1075	0.6011	1.0112	0.6025	0.3565	0.6246	0.5782	0.4059	0.768	0.5775	inter-genic
SNP_A-1905074	rs17191351	chr15	58418368	1.0663	1.6737	1.2729	0.7191	1.1532	0.8632	0.9696	0.8164	0.8754	1.1663	1.1253	1.0045	inter-genic
SNP_A-1905112	rs11121762	chr1	11514391	0.8822	0.8804	0.9446	0.7073	0.5332	0.5394	0.604	0.7021	0.5922	0.5799	0.4132	0.3205	inter-genic
SNP_A-1905140	rs4368678	chr4	6763363	0.0227	0.0785	0.0399	0.0947	0.0685	0.0669	0.0756	0.1379	0.0843	0.0648	0.0814	0.1037	genic
SNP_A-1905214	rs12999015	chr2	8631875	1.2646	1.4196	1.4872	0.7742	1.081	0.6415	0.9057	1.1418	0.9736	0.4194	0.3536	0.3776	inter-genic
SNP_A-1905233	rs1573486	chr18	70106959	0.0543	0.1298	0.0937	1.3935	0.9961	1.1129	0.9958	1.1615	0.9969	0.9044	1.2187	0.9522	genic
SNP_A-1905262	rs10215148	chr7	120586918	1.1783	1.5087	1.4284	1.3906	1.2478	0.8528	0.871	1.0291	1.1029	1.1497	0.7655	0.8511	inter-genic
SNP_A-1905370	rs13191496	chr6	12959611	1.2862	1.2251	1.1506	1.0322	1.0944	1.0573	0.945	0.962	0.9948	0.9979	0.8401	1.024	genic
SNP_A-1905457	rs2469149	chr15	64791700	1.1427	1.441	1.2372	1.0562	0.9956	1.0334	0.8893	0.7527	0.9043	0.8223	0.8012	0.8722	genic
SNP_A-1905529	rs10955421	chr8	107482718	1.0459	1.012	0.6941	0.9559	1.4665	1.1585	0.9587	0.8183	1.2598	1.2488	1.1892	1.2193	genic
SNP_A-1905541	rs11128247	chr3	72247310	0.8132	0.9128	1.2216	0.8426	0.7922	0.8376	0.7238	0.5453	0.8375	0.9459	0.9367	1.0981	inter-genic
SNP_A-1905618	rs17040704	chr2	2991323	0.7528	1.1953	0.8909	0.497	0.8142	0.7123	0.2808	0.4667	0.8409	0.5538	0.5116	0.7228	inter-genic
SNP_A-1905650	rs4243828	chr1	6494666	0.972	0.7715	0.9366	0.4609	0.7342	0.4215	0.6174	0.3896	0.453	0.137	0.3019	0.2714	genic
SNP_A-1905680	rs234799	chr9	80414990	0.7152	0.7457	0.64	0.8706	1.0993	1.0595	0.8781	0.9734	1.0331	0.7438	0.9473	0.8832	inter-genic
SNP_A-1905869	rs8136631	chr22	43144663	0.1282	0.295	0.2701	0.3658	0.5542	0.6291	0.5588	0.5927	0.9065	0.4625	0.5781	0.3373	inter-genic
SNP_A-1905962	rs1218414	chr10	14393432	1.2088	1.0466	0.9316	0.6759	0.9211	0.7321	0.9199	1.165	0.7878	0.6744	0.7469	0.6172	genic
SNP_A-1906120	rs10853522	chr18	40494596	0.8309	0.7837	1.1829	0.5677	0.4409	0.7928	0.3892	0.5289	0.9447	0.5304	0.398	0.5561	inter-genic
SNP_A-1906227	rs6037606	chr20	3401286	0.4747	0.5198	0.58	0.7577	0.8755	0.7107	0.8027	0.9783	0.863	0.5779	0.5197	0.659	genic
SNP_A-1906344	rs6773327	chr3	71235387	0.1471	0.2052	0.1616	0.2174	0.2647	0.2144	0.4184	0.4487	0.3966	0.2509	0.2946	0.2582	genic
SNP_A-1906456	rs747053	chr14	90878607	1.0688	1.0178	1.093	0.8221	0.7691	0.8688	0.8403	0.7842	0.7523	0.7227	0.6051	0.766	inter-genic
[truncated: 7,662 more rows]
