# Supplementary material for: Genome-Wide Divergence of DNA Methylation Marks in Cerebral and Cerebellar Cortices
Source: PLoS One. 2010 Jun 28;5(6):e11357. doi: 10.1371/journal.pone.0011357 (PMC2893206; doi:10.1371/journal.pone.0011357)
Supplement: Table S3 — Probes that appear to be significantly hypomethylated in cerebellum and hypermethylated in cerebrum. See the description of columns in Table S2. (0.56 MB XLS) [file pone.0011357.s009.xls]

## Sheet: significant_SNPs_test2
Probeset ID	dbSNP ID	Chr	SNP position	Cer	Cer	Cer	Occ	Occ	Occ	Tmp	Tmp	Tmp	Vfrnt	Vfrnt	Vfrnt	Category
SNP_A-1780652	rs355334	chr18	31329097	0.224	0.1232	0.1683	0.7894	0.6065	0.8374	0.7904	0.7537	0.8779	1.0285	0.8509	0.8955	inter-genic
SNP_A-1780687	rs2401814	chr14	88748965	0.0961	0.1177	0.1025	0.8266	0.8599	0.9784	0.6131	0.5904	0.8244	0.5767	0.698	0.72	genic
SNP_A-1781308	rs16899015	chr8	102200546	0.1608	0.2694	0.2321	0.4891	0.8836	0.6705	0.6423	0.5779	0.7347	0.4764	0.6806	0.538	inter-genic
SNP_A-1781672	rs16928315	chr12	25038459	0.2673	0.2261	0.3601	0.73	0.6933	1.0213	0.4298	0.6749	1.0457	1.1569	1.016	0.7306	inter-genic
SNP_A-1782512	rs3012063	chr10	126722922	0.3666	0.2654	0.2863	0.8315	1.0828	0.6727	1.2577	0.7171	0.7167	0.6909	0.4844	0.8196	genic
SNP_A-1782615	rs4772915	chr13	107166098	0.356	0.4392	0.4085	1.0286	1.3274	1.1453	1.086	1.2576	1.0187	0.8768	0.9132	0.9849	inter-genic
SNP_A-1783297	rs6939459	chr6	562668	0.4157	0.4543	0.3552	0.8543	0.7585	0.5441	0.9897	1.1522	1.2002	0.5904	0.7414	0.7996	genic
SNP_A-1783320	rs896397	chr16	8053758	0.2555	0.1417	0.1518	0.7479	0.7916	0.7821	0.7931	0.584	0.764	0.6183	0.4977	0.7243	inter-genic
SNP_A-1783814	rs6434683	chr2	194789122	0.1603	0.1969	0.2073	0.9751	1.2348	0.8245	1.0599	1.2898	0.8849	0.7436	0.785	0.6521	inter-genic
SNP_A-1783820	rs17114890	chr14	21722202	0.165	0.147	0.1285	0.4984	0.4768	0.7578	0.5806	0.5392	0.5046	0.7284	0.5513	0.5804	genic
SNP_A-1783981	rs17164680	chr4	1336190	0.2891	0.4405	0.4037	0.5457	0.781	0.6185	0.6205	0.7442	0.7055	0.6242	0.5049	0.5421	inter-genic
SNP_A-1784184	rs4942615	chr13	46608327	0.1576	0.156	0.1376	0.7319	0.8963	1.1106	0.6042	0.9299	0.7088	1.1177	0.7236	0.9357	inter-genic
SNP_A-1784491	rs2884801	chr4	7660994	0.2192	0.187	0.1558	0.8782	0.8689	0.7343	0.9657	0.8432	0.8273	0.5191	0.7212	0.5052	genic
SNP_A-1784513	rs11077350	chr17	73742324	0.3911	0.1997	0.4275	0.681	0.6081	0.6537	0.6781	0.6303	0.9049	0.7757	0.6879	0.544	inter-genic
SNP_A-1784726	rs71542	chr5	72487477	0.3291	0.3445	0.3367	0.7922	0.7602	0.7368	0.7453	0.8616	0.8875	0.6732	0.9219	0.5459	inter-genic
SNP_A-1784790	rs6601029	chr5	178733536	0.3486	0.441	0.3739	0.7056	0.7435	0.5339	0.6119	0.7131	0.7005	0.5954	0.7407	0.5228	inter-genic
SNP_A-1785051	rs7008460	chr8	10846399	0.3338	0.276	0.2212	0.7649	1.0472	0.7811	0.9077	0.7362	0.7665	0.605	0.5774	0.5729	genic
SNP_A-1785247	rs10804575	chr3	127411517	0.2166	0.251	0.2851	0.8021	1.0076	0.7349	0.9133	0.6387	0.8697	1.0755	0.8148	0.7816	inter-genic
SNP_A-1785251	rs2867165	chr6	169643411	0.3188	0.2917	0.2549	0.5707	1.3469	0.8787	0.804	0.9794	0.7816	0.8538	0.7578	0.8604	genic
SNP_A-1785359	rs352970	chr9	133105930	0.449	0.3321	0.4188	0.6436	0.6154	0.5045	0.4607	0.6575	0.7442	0.7023	0.4554	0.7229	inter-genic
SNP_A-1785499	rs333559	chr15	64051154	0.128	0.0846	0.1634	0.7041	0.8123	0.8709	0.8037	0.695	0.6127	1.2601	1.0163	1.2135	genic
SNP_A-1785531	rs2720810	chr8	3571678	0.151	0.1632	0.2779	0.5746	0.4405	0.5734	0.5831	0.5897	0.5847	0.5997	0.4682	0.5946	genic
SNP_A-1786047	rs2033351	chr2	15107297	0.445	0.4106	0.455	0.8877	0.9812	0.759	0.8517	0.9299	0.9171	0.8296	0.7249	0.5106	inter-genic
SNP_A-1786145	rs16888292	chr8	117386160	0.0961	0.1132	0.1446	0.4483	0.6545	0.7132	0.4734	0.5498	0.5758	0.8052	0.5545	0.8237	inter-genic
SNP_A-1786176	rs41388951	chr1	208704692	0.1105	0.13	0.1123	0.9144	1.2653	0.8119	0.6993	1.0204	1.0321	0.7953	0.8372	0.9162	genic
SNP_A-1786517	rs2289069	chr9	123128552	0.3695	0.3992	0.4456	0.7576	0.6851	0.7241	0.5669	0.7017	0.7234	0.8853	0.6691	0.6137	genic
SNP_A-1787722	rs41518148	chr22	48564816	0.0742	0.1237	0.079	0.6708	0.5366	0.6062	0.7565	0.7414	0.5526	0.6405	0.5754	0.5583	genic
SNP_A-1787952	rs1561180	chr6	81149078	0.3241	0.3388	0.3702	0.6178	0.5469	0.7704	0.3988	0.7963	0.6381	0.449	0.504	0.6987	inter-genic
SNP_A-1787977	rs41472949	chr6	14972556	0.0859	0.2652	0.1003	0.4433	1.2159	0.9263	0.8906	0.5539	0.4954	1.0755	0.6548	1.2809	inter-genic
SNP_A-1788113	rs904224	chr1	165392933	0.4667	0.4594	0.4677	1.3347	0.9482	1.3562	0.9813	0.9713	0.9449	0.8341	1.1051	1.0527	inter-genic
SNP_A-1788469	rs16986839	chr20	35689861	0.2792	0.2755	0.3159	0.7768	0.7172	0.708	0.8222	0.4915	0.7737	1.1379	1.4551	1.1199	inter-genic
SNP_A-1788716	rs7687054	chr4	142152547	0.2499	0.3217	0.1608	0.7039	0.8447	0.7212	0.7463	0.778	0.6532	0.7964	0.6113	0.8491	genic
SNP_A-1789616	rs286003	chr5	55741879	0.066	0.0596	0.0621	0.4601	0.5696	0.5623	0.4266	0.511	0.4516	0.4738	0.4509	0.6202	inter-genic
SNP_A-1789997	rs45236	chr5	131468519	0.1034	0.1491	0.1029	0.6074	0.9117	0.8895	0.728	0.7364	0.7994	1.2422	0.8957	0.8912	inter-genic
SNP_A-1790296	rs6426343	chr1	29737694	0.3415	0.3622	0.4271	0.8556	0.8332	0.6176	0.6308	0.6258	0.7374	0.4944	0.7004	0.5916	inter-genic
SNP_A-1790736	rs4149542	chr2	240604553	0.1306	0.1274	0.124	1.0246	1.0984	1.0947	0.9784	1.0656	0.8548	1.0041	0.8981	0.9002	genic
SNP_A-1791099	rs7539545	chr1	15204190	0.0902	0.1016	0.1117	0.9591	0.6408	0.8348	0.8065	0.7379	0.7511	0.546	0.6165	0.6245	genic
SNP_A-1791652	rs7861740	chr9	6759429	0.1556	0.2091	0.1902	0.5401	0.5798	0.5657	0.5596	0.5161	0.7181	0.5904	0.6968	0.5784	genic
SNP_A-1791797	rs1822472	chr15	77096615	0.4342	0.4087	0.3153	0.6716	1.4588	1.1422	0.8172	1.0482	1.0064	0.8703	0.9499	0.7251	genic
SNP_A-1792192	rs13026163	chr2	145582981	0.3353	0.2235	0.2779	0.9878	1.1635	0.9425	0.9457	1.0103	0.9382	0.846	0.7585	0.9896	inter-genic
SNP_A-1794574	rs7861829	chr9	138259864	0.1683	0.1185	0.1574	0.6387	0.5477	0.5822	0.7809	0.6346	0.7599	0.6456	0.6681	0.6211	genic
SNP_A-1794977	rs4707796	chr6	94133139	0.1119	0.211	0.1514	0.6601	0.9387	0.8181	0.6829	0.5106	1.0939	0.7933	0.8569	1.0541	genic
SNP_A-1795292	rs6913255	chr6	168923652	0.1635	0.1495	0.0971	1.4791	1.345	1.0742	1.5563	1.185	1.0294	2.2031	1.2414	1.7399	inter-genic
SNP_A-1795412	rs6761044	chr2	241421564	0.1683	0.1296	0.1795	0.5837	0.7603	0.5607	0.5662	0.3879	0.7053	0.7885	0.6315	0.5409	inter-genic
SNP_A-1795870	rs441354	chr16	82299253	0.111	0.0681	0.09	0.7465	0.6621	0.759	0.6735	0.6353	0.887	0.8068	0.9022	0.9665	genic
SNP_A-1795880	rs1971692	chr9	124904313	0.3126	0.2081	0.2446	0.5575	0.403	0.6574	0.6446	0.476	0.6434	0.6485	0.6938	0.6834	genic
SNP_A-1796526	rs16951546	chr17	47940821	0.0302	0.072	0.0529	0.6011	0.4983	0.4314	0.6881	0.7219	0.7452	0.7028	0.4088	0.5711	inter-genic
SNP_A-1797183	rs7325299	chr13	23483206	0.2723	0.3127	0.4752	0.9064	0.795	0.7098	0.7678	0.8247	1.1066	1.1085	0.9272	0.8474	inter-genic
SNP_A-1797720	rs11755956	chr6	168529331	0.3567	0.3307	0.4424	0.8758	0.7331	0.6598	1.0615	1.0468	0.9089	0.7181	0.7222	0.5966	inter-genic
SNP_A-1797808	rs449778	chr16	45307446	0.092	0.1291	0.1155	0.717	1.3344	0.76	0.9033	1.0809	0.8904	0.7671	0.5292	0.6181	genic
SNP_A-1798382	rs2802410	chr13	46608298	0.1481	0.1899	0.1851	0.5993	0.836	1.0223	0.6768	0.5886	0.8712	0.797	0.6748	0.8064	inter-genic
SNP_A-1799804	rs7124474	chr11	56725535	0.1704	0.2153	0.185	0.6242	0.6539	0.8588	0.6276	0.711	0.5028	0.6642	0.4465	0.4575	inter-genic
SNP_A-1799828	rs4800152	chr18	19038342	0.1404	0.1518	0.3438	0.8935	0.6872	0.818	0.9306	0.8282	0.9054	0.8846	0.9561	1.0637	genic
SNP_A-1799917	rs4770984	chr13	25946029	0.1666	0.1546	0.3644	0.6756	0.8885	0.9028	0.9712	0.6372	0.9041	0.9116	0.8429	0.7503	inter-genic
SNP_A-1800399	rs3861786	chr11	4604240	0.2588	0.4639	0.3218	0.5187	0.747	0.6405	0.4537	0.5036	0.6103	0.491	0.618	0.6307	inter-genic
SNP_A-1800437	rs413387	chr5	108711147	0.2745	0.2656	0.4251	0.7543	0.7849	0.9499	0.6639	0.8613	0.9753	1.408	0.8358	0.9677	genic
SNP_A-1800587	rs7614051	chr3	184714071	0.4459	0.4887	0.4237	0.6978	0.9525	1.0154	1.2597	1.1721	0.6971	0.5977	0.4133	0.6984	genic
SNP_A-1801089	rs2516478	chr6	31606716	0.0799	0.0741	0.08	0.5332	0.8317	0.7313	0.5501	0.7181	0.6519	0.9015	0.8878	1.0514	genic
SNP_A-1801379	rs1481472	chr8	51557371	0.3688	0.164	0.1452	0.4377	0.3772	0.6521	0.6002	0.7681	0.7814	0.5753	0.963	0.5939	genic
SNP_A-1801459	rs11580688	chr1	13989815	0.3009	0.3753	0.2663	0.4375	0.6333	0.6472	0.8174	0.5457	0.8392	0.6461	0.7533	0.5964	genic
SNP_A-1801468	rs1258412	chr2	88398702	0.1813	0.2289	0.1873	0.5463	0.5945	0.7343	0.7469	0.5086	0.8812	0.7798	0.6909	0.8439	inter-genic
SNP_A-1803233	rs10449293	chr1	15107144	0.1505	0.1468	0.2007	0.5564	0.626	0.6385	0.5801	0.7458	0.8536	0.5422	0.5258	0.6124	genic
SNP_A-1803246	rs16852789	chr3	170106548	0.3574	0.3351	0.3603	0.7664	0.8673	0.9195	0.6044	0.5421	0.7803	0.4947	0.6499	0.5106	inter-genic
SNP_A-1803722	rs3751726	chr16	86289978	0.4639	0.429	0.4203	0.8707	0.941	0.7465	0.9784	1.0052	1.1078	0.8003	0.8282	0.7717	genic
SNP_A-1804682	rs4766748	chr12	113838562	0.0626	0.1043	0.1232	0.8506	0.8285	0.828	0.6985	0.8567	0.7209	0.7124	0.7527	0.6961	inter-genic
SNP_A-1805015	rs7504842	chr18	74150981	0.3726	0.3156	0.3639	0.9213	0.7929	0.9622	0.858	0.7601	0.9388	1.0979	1.0364	1.1131	inter-genic
SNP_A-1805201	rs9405628	chr6	3252564	0.1802	0.3403	0.3412	1.2149	1.2227	0.8716	1.0407	1.0828	0.9677	0.8755	0.8619	0.9743	genic
SNP_A-1805369	rs12313192	chr12	97323586	0.2344	0.227	0.3676	0.8054	0.9146	0.8528	0.8382	0.7786	0.9335	0.8381	0.9754	1.057	inter-genic
SNP_A-1806319	rs3131997	chr10	321859	0.3525	0.2806	0.507	0.7449	0.7153	0.9001	0.9991	0.8984	0.8692	0.9777	0.9682	1.0295	genic
SNP_A-1807499	rs8049415	chr16	1724143	0.2678	0.2724	0.2971	0.9501	1.4472	0.9377	1.1051	1.0517	1.0863	1.017	0.728	0.5647	genic
SNP_A-1808001	rs2889620	chr17	74779972	0.4026	0.3174	0.4469	0.7325	0.7423	0.7261	0.6925	0.8864	0.8682	0.615	0.6861	0.5104	inter-genic
SNP_A-1808315	rs6072984	chr20	41186908	0.2762	0.1755	0.3316	0.5824	0.67	1.116	0.6185	0.4696	0.7011	0.658	0.8809	0.8445	genic
SNP_A-1808547	rs17702097	chr15	90589541	0.1791	0.3015	0.301	0.6174	0.9173	0.9596	0.5772	0.5623	0.8664	1.1042	1.0043	1.0202	inter-genic
SNP_A-1808886	rs1571625	chr13	110962969	0.3289	0.2275	0.1237	0.6433	0.9219	0.6848	0.5986	0.6518	0.6176	0.7338	0.3874	0.3893	inter-genic
SNP_A-1809132	rs16960031	chr13	101743227	0.3225	0.3133	0.3957	0.851	0.91	0.856	0.9164	0.5432	0.8881	1.2319	1.1455	1.1411	genic
SNP_A-1809775	rs11562861	chr4	118699889	0.1997	0.4778	0.2653	1.1751	1.2701	1.2724	0.9225	1.0143	1.1183	1.4292	0.9053	1.4496	inter-genic
SNP_A-1810537	rs6132299	chr20	20364336	0.4098	0.4759	0.4542	0.6145	0.95	0.8665	0.7139	0.785	0.6141	0.6453	0.6256	0.6355	inter-genic
SNP_A-1811114	rs12577694	chr11	878150	0.1783	0.1164	0.1296	0.8382	1.2111	0.8354	1.1445	1.372	0.8781	0.6127	0.6762	0.3938	genic
SNP_A-1811173	rs2440961	chr15	55447163	0.0555	0.0601	0.0638	0.525	0.7735	0.8651	0.6049	0.8257	0.6619	0.6632	0.5918	0.549	inter-genic
SNP_A-1811409	rs1466020	chr2	97731682	0.3468	0.3307	0.4343	0.615	0.6545	0.5455	0.7267	0.6698	0.4564	0.652	0.5617	0.6944	inter-genic
SNP_A-1811652	rs533402	chr8	54042607	0.4735	0.3404	0.3694	1.3115	0.6694	0.7734	0.8769	0.9378	0.8677	0.7535	0.775	0.6945	inter-genic
SNP_A-1812153	rs11006372	chr10	60538184	0.4658	0.416	0.4336	1.0944	1.0947	0.803	0.8535	0.9498	0.885	0.5018	0.8045	0.7551	inter-genic
SNP_A-1812396	rs17637167	chr5	3623088	0.2282	0.1651	0.1442	0.75	1.0212	0.7619	0.5764	0.6327	0.5536	0.4231	0.5309	0.739	inter-genic
SNP_A-1812470	rs665165	chr1	224808380	0.1553	0.138	0.086	0.7853	1.0273	0.786	0.7511	0.6993	0.8329	0.7041	0.6718	1.0684	inter-genic
SNP_A-1813367	rs2252647	chr8	53115836	0.0617	0.1012	0.0978	0.8178	0.865	0.7133	0.8586	0.6539	0.8957	0.9265	0.7842	0.8183	inter-genic
SNP_A-1813704	rs17115699	chr12	53365449	0.2441	0.1992	0.1749	0.9343	1.0867	0.7759	1.0182	0.901	0.8009	0.7133	0.7035	0.7659	inter-genic
SNP_A-1813841	rs983856	chr5	9193848	0.0995	0.1102	0.2678	0.7908	0.9959	0.9621	0.6825	0.9285	0.6407	0.8148	0.7841	0.8289	genic
SNP_A-1813877	rs4862122	chr4	184019987	0.3174	0.3073	0.4387	1.5979	0.8097	1.0249	0.7425	0.8165	0.7336	1.4688	1.2858	1.0805	inter-genic
SNP_A-1814159	rs9792175	chr8	11344528	0.4638	0.3718	0.4866	0.5522	0.7619	0.7294	0.6267	0.7005	0.733	0.6629	0.629	0.6391	inter-genic
SNP_A-1814570	rs4807364	chr19	2874263	0.2106	0.1907	0.1457	0.7271	1.1348	0.9903	0.895	0.8088	0.8812	0.9802	1.1504	1.4003	inter-genic
SNP_A-1814807	rs6061676	chr20	59630315	0.2238	0.3769	0.1067	0.5018	0.8267	0.9182	0.5865	0.6765	0.6499	0.6863	0.54	0.5637	genic
SNP_A-1814823	rs6469000	chr8	106470472	0.1474	0.1241	0.1437	1.2397	1.0662	0.9816	1.2388	1.0006	0.878	1.0411	1.2554	1.047	genic
SNP_A-1814951	rs6897408	chr5	168238733	0.1545	0.172	0.18	0.6624	0.6552	0.6988	0.5772	0.3985	0.5432	0.5958	0.5745	0.4983	genic
SNP_A-1814987	rs10848821	chr12	3168292	0.1292	0.1925	0.1458	0.4956	0.6252	0.7285	0.6205	0.6145	0.5132	0.6858	0.424	0.5237	genic
SNP_A-1815001	rs8069495	chr17	67402177	0.2236	0.3571	0.2857	1.012	1.0541	1.2721	1.0159	0.8799	0.981	1.1417	0.8983	0.904	inter-genic
SNP_A-1815240	rs2007723	chr17	42501788	0.3581	0.2094	0.4168	0.7388	1.2805	1.1656	0.9689	0.7919	1.1498	0.9339	0.9594	1.0307	inter-genic
SNP_A-1815415	rs942049	chr6	85772066	0.345	0.4338	0.4356	0.7299	0.8994	0.7774	0.6645	0.5454	0.6021	0.5652	0.7187	0.7578	inter-genic
SNP_A-1815606	rs1015921	chr10	49442625	0.1962	0.0859	0.2152	0.3808	0.6748	0.7003	0.6686	0.574	0.6343	0.6248	0.4707	0.5737	genic
SNP_A-1816246	rs13117869	chr4	189923244	0.2684	0.2939	0.3192	1.2817	0.9527	1.1998	1.3229	0.9036	0.7346	0.9686	1.1532	0.8093	inter-genic
SNP_A-1816502	rs9459678	chr6	166803971	0.1947	0.2401	0.1564	0.724	0.9896	0.9072	0.9424	1.1358	0.9069	0.7453	0.5279	0.4739	genic
SNP_A-1816944	rs17255466	chr13	36998807	0.1065	0.0896	0.2224	0.536	0.911	1.0634	0.4827	0.7439	0.4427	0.8316	0.5151	0.4879	inter-genic
SNP_A-1817020	rs11740681	chr5	136734059	0.1709	0.1578	0.1699	0.7519	1.1347	1.0398	0.8062	0.9839	0.9015	0.7937	0.6508	0.8938	genic
SNP_A-1817773	rs2963262	chr5	1428080	0.3322	0.411	0.3086	0.4781	1.016	0.7807	0.3947	0.5229	0.6231	1.0112	0.7467	0.6958	inter-genic
SNP_A-1818052	rs1746049	chr10	44096316	0.1373	0.1503	0.1525	0.8747	0.9452	0.9511	0.9354	0.9683	0.8429	0.8582	0.7476	0.7314	inter-genic
SNP_A-1818384	rs4145584	chr5	134586175	0.4199	0.4095	0.3947	0.9838	1.0412	0.96	1.1469	0.9458	0.9197	0.9961	0.7868	0.8354	inter-genic
SNP_A-1818686	rs11782239	chr8	141238679	0.3631	0.2285	0.2322	0.933	0.814	0.7503	0.8498	0.9737	0.8383	0.78	0.8793	0.8167	genic
SNP_A-1818876	rs11744487	chr5	20145318	0.2346	0.1666	0.199	0.6745	1.1022	0.9361	0.7924	0.6512	0.7724	0.6416	0.8801	0.7225	inter-genic
SNP_A-1818894	rs11860439	chr16	7356599	0.2446	0.2457	0.1272	0.7603	0.8811	0.857	0.8029	0.7083	0.8153	1.1186	0.9949	1.0738	genic
SNP_A-1818928	rs9562727	chr13	46799325	0.2594	0.3471	0.2608	1.0165	0.8292	1.0232	0.9637	0.8053	1.1121	1.0117	1.2368	1.2964	inter-genic
SNP_A-1819312	rs2344921	chr16	76449326	0.3418	0.262	0.1664	0.9364	1.6969	1.1156	1.1342	0.9765	1.0706	0.4946	0.5152	0.5814	inter-genic
SNP_A-1819727	rs259994	chr20	57218745	0.0739	0.0924	0.0612	0.8197	1.2087	0.74	0.8529	1.0946	0.9096	0.6592	0.5537	0.5663	inter-genic
SNP_A-1820013	rs17020250	chr4	94334782	0.4964	0.3958	0.4184	0.6708	0.4955	0.5289	0.6337	0.4386	1.248	0.7141	1.1861	1.0933	genic
SNP_A-1820247	rs12325417	chr16	85222960	0.2012	0.2416	0.1776	0.8295	1.1475	1.3438	0.7368	0.5323	0.9965	0.8866	0.9969	1.6813	inter-genic
SNP_A-1820718	rs10915993	chr1	224685005	0.2704	0.2832	0.2265	0.4549	0.7889	0.9565	0.4548	0.5779	0.6661	0.6316	0.4679	0.5501	inter-genic
SNP_A-1821093	rs7337798	chr13	100944173	0.2524	0.2477	0.4089	1.086	0.7394	0.9271	0.7941	0.7552	1.3836	0.4721	0.8218	0.9466	genic
SNP_A-1821233	rs11258002	chr10	12889852	0.1367	0.1112	0.0555	0.9503	0.9638	0.8121	0.873	0.7532	0.906	0.8326	0.7997	0.7648	genic
SNP_A-1821494	rs10768611	chr11	5129362	0.1903	0.1636	0.1591	1.0586	1.017	1.1321	0.8583	0.7479	0.6505	0.7947	0.9563	0.8968	genic
SNP_A-1821531	rs11748343	chr5	37841699	0.2234	0.3454	0.2593	0.7105	1.5045	1.1461	0.8321	1.1277	1.3176	0.6368	0.5688	0.5594	inter-genic
SNP_A-1821597	rs6491631	chr13	100944357	0.2698	0.1851	0.2034	0.7987	1.1541	1.6886	1.1921	1.2709	0.9642	0.8339	0.9306	0.8327	genic
SNP_A-1822315	rs296142	chr17	74995271	0.2963	0.2769	0.3535	0.9169	0.8131	0.9974	0.7889	0.7855	1.0239	1.1735	1.3791	1.0473	inter-genic
SNP_A-1822620	rs160447	chr8	90728780	0.1549	0.1674	0.2155	0.625	0.4237	0.4816	0.5158	0.4031	0.8262	0.7819	0.8902	0.6448	inter-genic
SNP_A-1824513	rs7190358	chr16	590789	0.2464	0.3472	0.1338	1.0066	0.7033	0.6219	1.1256	0.6181	0.9966	0.9005	0.8792	0.951	genic
SNP_A-1825756	rs11679513	chr2	85241697	0.3901	0.4771	0.3576	0.3692	0.8153	0.934	0.5079	0.4076	0.4466	0.6286	0.4974	0.5622	genic
SNP_A-1826421	rs7326634	chr13	85638600	0.19	0.109	0.1631	0.5909	0.5132	0.6684	0.6991	0.8377	0.7429	0.6156	0.7838	0.9081	inter-genic
SNP_A-1826542	rs9392070	chr6	5009357	0.4467	0.3927	0.268	0.6344	0.7915	0.661	0.9046	0.9872	0.9928	0.5565	0.941	0.9358	inter-genic
SNP_A-1826687	rs4830633	chrX	9246652	0.1091	0.0908	0.1771	0.6308	1.0459	0.9507	0.6105	0.638	0.7713	0.9028	0.9795	0.8882	inter-genic
SNP_A-1827160	rs7231550	chr18	20971133	0.2641	0.4563	0.295	0.8362	1.3536	1.3081	1.1153	0.6094	0.9707	0.9939	1.3676	1.025	genic
SNP_A-1828651	rs7331396	chr13	83315822	0.422	0.3495	0.4047	0.6473	0.4069	0.7009	0.6531	0.6176	0.7379	0.7212	0.7021	0.6881	inter-genic
SNP_A-1828730	rs17022759	chr12	93484443	0.1784	0.2512	0.1774	0.5508	0.6803	0.6776	0.5755	0.5489	0.5581	0.6228	0.4922	0.5449	inter-genic
SNP_A-1830040	rs1539490	chr1	149809250	0.3051	0.2769	0.2387	1.0137	1.0251	0.8608	1.0913	1.163	1.0133	0.6046	0.8106	0.7893	genic
SNP_A-1831662	rs5952229	chrX	115306043	0.2856	0.2297	0.2968	0.519	0.8264	1.231	0.8539	0.8986	0.9725	1.0593	0.8563	0.9002	inter-genic
SNP_A-1831861	rs17046334	chr12	77991628	0.1005	0.0758	0.1078	0.7043	0.7027	0.8631	0.7956	0.5061	1.0133	0.945	1.0094	0.9899	genic
SNP_A-1832589	rs2502822	chr1	174302974	0.2968	0.3395	0.3072	1.0553	1.5246	1.0114	1.5369	1.172	1.2998	1.0702	1.2428	1.3181	genic
SNP_A-1834955	rs2786029	chr1	232957340	0.4461	0.3796	0.3181	0.3999	1.0868	0.7559	0.4042	0.3968	0.5533	0.6364	0.5967	0.8697	inter-genic
SNP_A-1835029	rs6907666	chr6	167443385	0.3967	0.3338	0.2876	0.686	0.7212	0.5545	0.8412	0.7966	1.0444	0.7909	0.6936	0.83	genic
SNP_A-1835749	rs758504	chr19	3363035	0.1082	0.0947	0.0999	0.4783	0.646	0.4964	0.927	0.5615	0.4776	0.5521	0.3962	0.6895	genic
SNP_A-1836036	rs6123632	chr20	54829294	0.4498	0.4099	0.3698	0.7356	0.6353	0.6726	0.3565	0.5655	0.7848	0.6894	0.9514	0.8895	inter-genic
SNP_A-1836206	rs10827687	chr10	36999313	0.1944	0.259	0.3219	0.7031	1.3388	1.2013	0.8663	0.7414	0.8757	0.72	0.6512	0.9796	inter-genic
SNP_A-1836241	rs3821812	chr3	188571506	0.2219	0.2995	0.3322	0.8905	0.8737	0.9971	0.8985	0.9624	0.9434	0.8518	0.8747	0.9026	genic
SNP_A-1838098	rs9405341	chr6	7455269	0.4294	0.4211	0.4413	0.6548	0.7942	1.0185	0.748	0.6938	0.6957	0.8332	0.8337	0.9556	inter-genic
SNP_A-1838144	rs6077712	chr20	10198288	0.1569	0.3366	0.1493	0.6728	0.4034	0.7206	0.55	0.7239	0.8799	0.5506	0.9955	0.8723	genic
SNP_A-1838185	rs1671825	chr19	11449405	0.2682	0.2752	0.3264	1.323	0.9815	0.9935	1.4836	1.2106	1.1759	1.095	0.9957	0.8369	genic
SNP_A-1838331	rs7721400	chr5	168524110	0.3371	0.369	0.3019	0.6869	1.025	0.5584	0.6766	0.7031	0.715	0.4977	0.5115	0.5118	genic
SNP_A-1838343	rs10416972	chr19	61876645	0.1607	0.2286	0.3227	0.8696	0.674	0.6856	0.9528	0.9656	0.7639	0.6076	0.5399	0.491	inter-genic
SNP_A-1838633	rs2171131	chr3	128901915	0.3607	0.4846	0.3191	1.0422	1.3781	1.1789	0.9944	0.9324	0.9266	0.9063	0.7344	0.9836	genic
SNP_A-1839437	rs869714	chr1	165392874	0.4855	0.4756	0.4391	1.0253	1.0767	1.3207	0.9273	0.9372	1.2947	0.9194	0.733	1.2365	inter-genic
SNP_A-1839671	rs12379024	chr9	12707405	0.3645	0.3554	0.4261	0.5629	0.4825	0.731	0.6189	0.572	0.8684	0.9334	0.7887	0.737	inter-genic
SNP_A-1840154	rs23766	chr1	93804685	0.1604	0.1613	0.3637	0.6717	0.5692	0.8044	0.6324	0.6804	0.8403	0.8791	0.6848	0.9164	genic
SNP_A-1840200	rs1006325	chr20	39067017	0.1353	0.2043	0.1516	0.8788	1.1583	0.9954	0.8236	0.6851	0.8723	1.0421	1.113	0.9541	inter-genic
SNP_A-1840378	rs7095688	chr10	61379989	0.1981	0.2224	0.2555	0.4084	0.5904	0.8791	0.5397	0.5734	0.6932	0.6391	0.6421	0.6173	inter-genic
SNP_A-1840413	rs7302645	chr12	129425684	0.414	0.3304	0.2845	0.7652	0.8649	1.0675	0.9022	1.0293	0.8744	0.8171	0.7903	0.8214	inter-genic
SNP_A-1840874	rs9469693	chr6	34121228	0.1105	0.219	0.1522	1.3237	0.8738	0.6604	1.0809	1.3533	1.1803	0.7597	0.529	0.4557	genic
SNP_A-1841411	rs17105664	chr14	67995946	0.3071	0.3671	0.1756	0.7824	0.5745	0.7466	0.7082	0.6666	0.4006	0.7203	0.5074	0.8608	genic
SNP_A-1841780	rs4722974	chr7	30205603	0.1625	0.208	0.1748	0.8676	1.0601	0.9963	0.9767	0.9542	0.9777	1.0075	0.8588	1.0316	inter-genic
SNP_A-1843427	rs3782805	chr12	3216240	0.1048	0.0679	0.0678	1.0487	0.8097	0.7592	1.2089	1.4193	0.8308	0.7041	0.7548	0.6341	genic
SNP_A-1844099	rs6871290	chr5	148622474	0.0977	0.1846	0.2261	1.0229	0.9137	1.1635	1.0509	0.757	0.9207	1.2293	0.9345	1.075	inter-genic
SNP_A-1844238	rs2944839	chr7	71408639	0.1413	0.2672	0.4059	0.7982	0.7962	0.8067	0.7984	0.4732	0.7859	1.1781	0.9233	1.5872	genic
SNP_A-1845643	rs11253154	chr10	5424513	0.4582	0.3863	0.3818	1.1448	0.981	0.7922	0.9767	0.9275	0.9067	0.9585	1.192	0.9207	genic
SNP_A-1846349	rs3734397	chr6	11090834	0.149	0.2036	0.2402	0.7411	1.023	1.689	0.7755	0.7223	0.913	1.1194	1.0944	1.0317	genic
SNP_A-1847611	rs11864881	chr16	52586805	0.1505	0.0878	0.1177	0.5802	0.4821	0.4519	0.5205	0.6332	0.6221	0.5452	0.749	0.847	genic
SNP_A-1848455	rs4781509	chr16	13595413	0.1452	0.1213	0.1212	0.7298	0.8748	0.94	0.8435	0.5359	0.8797	0.7988	1.0323	1.0388	inter-genic
SNP_A-1849797	rs9807662	chr18	23757618	0.17	0.2864	0.2431	0.474	0.4297	0.638	0.8542	0.4707	0.5332	1.0377	0.959	0.9157	inter-genic
SNP_A-1849842	rs9400855	chr6	116010851	0.2299	0.2843	0.1973	1.2844	1.0145	0.957	1.013	1.2804	0.9447	0.6801	0.6645	0.5919	inter-genic
SNP_A-1850215	rs1983753	chr9	4150364	0.0656	0.0691	0.1035	1.0258	0.9501	0.877	0.8278	0.6943	0.7836	0.7726	1.0938	1.0177	genic
SNP_A-1850874	rs7540410	chr1	233509959	0.2274	0.3312	0.2772	0.5024	0.4457	0.485	0.5565	0.6604	0.6094	0.7349	0.792	0.6633	genic
SNP_A-1851256	rs6134341	chr20	11674103	0.38	0.3085	0.3607	0.9214	0.7749	1.0934	0.9223	0.9019	1.1215	1.4743	1.3076	0.9079	inter-genic
SNP_A-1851398	rs17746240	chr18	32224345	0.1144	0.174	0.2052	0.8943	0.6231	0.5084	0.787	0.6305	0.5133	0.683	0.6573	1.1058	genic
SNP_A-1851496	rs17793708	chr13	79274491	0.1119	0.0884	0.1994	0.6645	0.9628	0.8782	0.6988	0.6962	0.5019	0.7938	0.7063	0.6988	inter-genic
SNP_A-1851636	rs3004239	chr10	27221698	0.21	0.1485	0.1716	0.5902	0.699	0.5498	0.5749	0.6029	0.5566	0.5318	0.3903	0.4706	inter-genic
SNP_A-1851872	rs6979515	chr7	8994363	0.2828	0.3812	0.3124	0.7979	0.7203	0.6092	0.6088	0.4605	0.6268	0.7381	0.7607	0.7392	inter-genic
SNP_A-1852088	rs1431501	chr3	198676415	0.0984	0.076	0.0672	0.5135	0.5542	0.5342	0.5075	0.4807	0.7805	0.7582	0.7241	0.6915	inter-genic
SNP_A-1852642	rs12543862	chr8	20444621	0.3247	0.4279	0.3514	0.5449	0.9568	1.0811	0.7649	0.3581	0.6658	0.7886	0.7126	1.0026	inter-genic
SNP_A-1853800	rs2630230	chr3	195143141	0.3278	0.3523	0.3501	0.5648	0.5171	0.9865	0.4595	0.5496	0.7493	0.8349	0.625	0.5598	inter-genic
SNP_A-1853858	rs10950091	chr7	66945390	0.0702	0.083	0.0798	0.6665	0.7449	0.712	0.5241	0.7252	0.6445	0.4061	0.4955	0.5603	inter-genic
SNP_A-1854898	rs10925372	chr1	235568122	0.3401	0.3321	0.3342	0.6292	0.4611	0.9181	0.5041	0.4285	0.891	1.0573	1.3074	0.9496	genic
SNP_A-1855298	rs16831019	chr2	135259447	0.3161	0.1747	0.3788	0.6988	0.7524	0.824	0.6587	0.5243	0.9933	0.7745	0.8025	0.9866	inter-genic
SNP_A-1855609	rs4840517	chr8	10705457	0.3958	0.2384	0.3772	0.8716	0.7599	0.9834	0.7887	0.4416	1.145	0.9867	1.1064	1.1914	genic
SNP_A-1855638	rs10250437	chr7	82448198	0.1666	0.1227	0.3502	0.442	0.4621	1.1051	0.6059	0.524	0.7393	1.1147	0.7139	0.8879	inter-genic
SNP_A-1856393	rs2267792	chr16	9798459	0.1614	0.1947	0.1086	0.4352	0.5681	0.5703	0.6238	0.3514	0.7238	0.7727	0.5573	0.7019	genic
SNP_A-1858897	rs17544008	chr5	3161117	0.3467	0.3762	0.4214	1.0251	1.3393	0.9552	0.8056	0.8923	0.9	0.9795	0.7645	0.9	inter-genic
SNP_A-1859467	rs17836661	chr22	49013599	0.1436	0.3288	0.2302	0.3953	0.5446	0.4956	0.6463	0.6266	0.6292	0.5369	0.8038	0.6622	genic
SNP_A-1859980	rs2073210	chr6	110836666	0.2522	0.284	0.2082	1.0639	0.7939	0.9331	0.6366	0.7393	0.7137	0.5995	0.6177	0.6537	genic
SNP_A-1860093	rs2814548	chr1	230975451	0.2487	0.2509	0.3108	0.7967	1.3621	1.0724	0.7794	0.6569	0.9616	0.8462	0.6585	0.6197	inter-genic
SNP_A-1860765	rs9822908	chr3	132856980	0.3937	0.3392	0.3598	1.0323	0.8859	1.1536	0.9153	0.5913	1	0.7562	1.1766	0.9679	genic
SNP_A-1861298	rs211218	chr6	99085199	0.4299	0.4413	0.4068	0.5247	1.4479	0.8835	0.9465	0.9923	0.8675	0.96	0.6387	0.7448	inter-genic
SNP_A-1861407	rs1442190	chr12	39651907	0.0836	0.1213	0.1056	0.5614	1.1562	0.8671	0.4412	1.3733	0.7578	0.7671	0.6999	0.8436	genic
SNP_A-1861524	rs2071593	chr6	31620778	0.0814	0.0805	0.1995	0.465	0.6145	0.7408	0.7958	0.9062	0.5825	0.6949	0.5909	0.6205	genic
SNP_A-1861539	rs2880665	chr8	106727754	0.1901	0.1871	0.3787	0.9431	0.7154	0.7841	0.551	0.6491	0.6377	0.6362	0.8072	0.9655	genic
SNP_A-1861794	rs6591720	chr11	62262340	0.2929	0.2241	0.2903	1.0496	1.38	1.1192	1.0307	1.2585	1.1584	1.0509	0.8103	0.9601	genic
SNP_A-1861832	rs17137550	chr7	70414803	0.1279	0.1581	0.1259	0.7623	0.7237	0.6893	0.8409	0.6083	0.6299	0.5812	0.866	0.9208	genic
SNP_A-1862208	rs4756683	chr11	33400163	0.2416	0.3722	0.312	0.6912	1.7051	1.3906	0.8979	1.1612	1.1841	1.5247	0.7265	0.8967	inter-genic
SNP_A-1862252	rs16910774	chr9	98136445	0.3027	0.3007	0.3292	0.716	0.5942	0.9893	0.4476	0.588	0.6584	1.1237	0.8325	1.0005	genic
SNP_A-1862346	rs16926212	chr10	25960814	0.249	0.3782	0.2116	0.684	0.799	0.7474	0.7708	1.0155	0.9761	0.4465	0.5852	0.615	inter-genic
SNP_A-1862521	rs4684042	chr3	10534202	0.1928	0.1773	0.2185	0.7743	0.8461	1.0999	0.9847	1.2061	0.9728	0.8886	0.7251	0.8748	genic
SNP_A-1862764	rs12211633	chr6	34158895	0.0622	0.0553	0.1696	0.4961	0.7648	0.7093	0.6376	0.7236	0.8562	0.6342	0.5108	0.5513	genic
SNP_A-1863788	rs12635140	chr3	52713205	0.3016	0.2814	0.3287	0.6104	0.9016	0.6977	0.7609	0.917	0.8077	0.8993	0.7474	0.9055	genic
SNP_A-1864079	rs552655	chr6	13478467	0.3432	0.3995	0.3221	0.6524	1.0205	1.0399	0.8527	0.7488	0.657	0.8354	0.5233	0.6594	genic
SNP_A-1864156	rs41464748	chr1	116734294	0.1328	0.0693	0.0605	0.4755	0.7568	0.7605	0.6027	0.5052	0.7708	1.2525	1.1233	1.472	genic
SNP_A-1864218	rs16861578	chr1	18320077	0.2898	0.2412	0.2924	1.0049	1.0747	0.8719	1.1593	0.6536	1.1518	0.9928	0.8728	1.116	genic
SNP_A-1864286	rs4925292	chr20	59811714	0.1953	0.1825	0.172	0.6594	0.6557	0.4443	0.4875	0.8195	0.8432	0.4631	0.5552	0.5092	genic
SNP_A-1864418	rs7419309	chr2	127366195	0.1151	0.0567	0.1239	0.9813	0.8678	0.8907	1.037	1.1265	1.1542	0.6586	0.6596	0.8061	inter-genic
SNP_A-1864604	rs12456529	chr18	46945663	0.1957	0.2282	0.3215	0.9216	1.1617	1.0505	1.005	0.8854	1.0077	1.07	1.0519	1.0288	inter-genic
SNP_A-1864835	rs1321	chr22	48683439	0.0466	0.1103	0.1031	0.9137	0.916	1.1892	1.0371	0.7489	1.0666	1.3361	0.6157	0.6548	genic
SNP_A-1865011	rs729682	chr8	20690488	0.3242	0.3634	0.3463	1.2317	1.1879	0.9419	1.1931	0.8814	0.9086	1.1323	1.1064	0.9541	inter-genic
SNP_A-1865382	rs4959934	chr6	4204074	0.4654	0.3278	0.4717	0.5282	0.6641	0.7144	0.6672	0.5666	0.4979	0.7351	1.0153	0.7372	inter-genic
SNP_A-1865671	rs36172	chr3	136133973	0.451	0.3779	0.2929	0.7782	1.4003	1.1987	0.9237	1.0079	0.9384	0.8059	0.5747	0.7989	genic
SNP_A-1866207	rs8114354	chr20	53799605	0.2685	0.3296	0.3229	0.6781	0.9162	0.718	1.1091	0.6849	0.844	1.0884	1.0478	1.1242	inter-genic
SNP_A-1866825	rs7706539	chr5	66535781	0.2294	0.1093	0.2005	1.1102	0.857	0.6575	0.9835	0.9303	0.7747	0.6398	0.7699	1.0799	inter-genic
SNP_A-1867001	rs2207634	chr20	25019454	0.4523	0.3049	0.322	0.6581	0.543	0.516	0.5375	0.552	0.7922	0.7238	0.9099	0.5376	inter-genic
SNP_A-1867227	rs16984010	chrX	102858449	0.1893	0.2651	0.3343	0.4421	0.3654	1.4089	0.8835	1.6455	0.5942	0.7817	1.7347	1.4588	inter-genic
SNP_A-1867542	rs1135317	chr1	208924080	0.3189	0.2968	0.2158	0.8893	1.0983	1.0569	1.0365	1.1214	1.0136	0.8694	0.8307	0.7365	genic
SNP_A-1868806	rs1002446	chr17	63936518	0.1249	0.153	0.1163	0.5344	0.7009	0.6076	0.7847	0.6675	0.6577	0.6445	0.3998	0.6242	genic
SNP_A-1868808	rs9914669	chr17	63936866	0.0785	0.1652	0.103	0.616	0.7013	0.7322	0.493	0.5586	0.673	0.7085	0.3945	0.5102	genic
SNP_A-1869034	rs873636	chr19	16375771	0.08	0.1627	0.1578	1.0428	1.2183	1.0433	1.0886	0.809	0.8908	1.2305	1.1023	1.1742	genic
SNP_A-1869383	rs17312336	chr3	125563870	0.0597	0.1633	0.2012	0.4421	0.5497	0.5216	0.6906	0.5114	0.6788	0.689	0.9988	1.1169	genic
SNP_A-1869999	rs11071022	chr15	52149769	0.1538	0.1509	0.2995	0.8805	0.5757	1.1037	0.5708	0.6217	0.8914	0.9751	1.2481	1.0484	genic
SNP_A-1870799	rs9464984	chr6	10040446	0.3046	0.2774	0.3304	0.625	0.5808	1.8487	0.4477	0.3297	0.7374	0.9085	1.0988	1.1995	genic
SNP_A-1871419	rs10838199	chr11	43886075	0.1383	0.1417	0.1991	0.9487	1.3308	0.9885	1.083	0.8526	1.1327	0.9421	1.0581	0.8936	genic
SNP_A-1871926	rs690836	chr16	82384267	0.2569	0.2212	0.1398	0.8847	0.8352	0.9345	0.7988	0.8735	0.8685	0.6898	0.555	0.657	genic
SNP_A-1873228	rs495355	chr12	5075660	0.1047	0.2028	0.1331	1.0076	0.8592	0.8231	0.6013	0.4213	0.7285	0.7436	0.6061	0.7376	inter-genic
SNP_A-1873232	rs8026156	chr15	90589821	0.202	0.2744	0.1873	1.0738	1.0815	0.8999	0.9646	0.6652	0.7517	1.1607	1.1216	1.1228	inter-genic
SNP_A-1873346	rs7079770	chr10	32719838	0.1103	0.1791	0.1754	0.7156	1.7579	0.8242	1.3661	0.742	0.8555	1.2772	1.1089	1.0339	inter-genic
SNP_A-1873416	rs11119752	chr1	209742388	0.389	0.3803	0.3414	0.8476	0.7931	0.704	0.8612	0.5774	0.6213	0.875	0.7505	0.8106	inter-genic
SNP_A-1873437	rs3810444	chr19	18964986	0.1955	0.2477	0.1361	0.4726	0.4117	0.6087	0.8518	0.9225	0.7718	0.4362	0.5189	0.4333	genic
SNP_A-1873670	rs2257233	chr20	25213984	0.0834	0.0933	0.1028	0.449	0.5168	0.5601	0.5278	0.6691	0.6999	0.5557	0.5437	0.523	genic
SNP_A-1873856	rs246995	chr5	1427712	0.0301	0.1086	0.0351	0.6254	0.748	0.6039	0.4305	0.4554	0.5316	0.9028	0.5005	0.7307	inter-genic
SNP_A-1874772	rs3742835	chr14	72289906	0.126	0.2461	0.169	1.2721	1.2003	1.0551	1.1556	1.0196	1.0553	0.9774	1.0354	1.2644	genic
SNP_A-1874970	rs6589285	chr11	111769830	0.266	0.2994	0.3559	0.8176	0.8471	0.8518	0.7532	0.9321	0.9156	0.9758	0.9322	0.7613	inter-genic
SNP_A-1875139	rs10919117	chr1	160534447	0.1227	0.2243	0.2065	0.6	0.7009	0.789	0.5276	0.8619	0.8737	0.5266	0.4248	0.4776	genic
SNP_A-1875317	rs4599171	chr2	136774903	0.1699	0.1577	0.2426	0.7191	0.4065	0.736	0.735	0.6917	0.7037	0.7451	0.7754	0.8228	inter-genic
SNP_A-1875724	rs495680	chr13	32601656	0.1189	0.1357	0.1628	0.8808	0.841	0.9592	0.9659	1.3535	0.715	0.4431	0.6372	0.5832	genic
SNP_A-1876024	rs17268931	chr2	56603713	0.3263	0.3782	0.2541	0.6419	0.9044	0.6072	0.5911	0.6365	0.5679	0.5097	0.4098	0.552	inter-genic
SNP_A-1876628	rs6958795	chr7	101852060	0.1178	0.1975	0.2054	0.478	0.9181	0.551	0.7983	0.6585	0.6056	0.613	0.4189	0.4234	genic
SNP_A-1876849	rs1488729	chr12	98856234	0.1155	0.2388	0.1681	0.746	1.2979	0.9863	1.3588	1.5356	1.0604	0.7468	0.8296	0.7947	genic
SNP_A-1877029	rs7846560	chr8	17595262	0.0796	0.0329	0.0374	0.846	0.9305	1.039	0.6912	0.7729	0.4478	0.6903	0.7045	0.6121	genic
SNP_A-1877111	rs7764018	chr6	151616943	0.1649	0.3241	0.3019	0.728	1.1136	1.5437	0.5633	0.4753	0.7999	1.0206	1.1388	0.7204	genic
SNP_A-1877462	rs17138744	chr7	18192733	0.4914	0.3654	0.3474	1.8144	1.4317	1.208	1.3175	1.6305	0.9623	0.912	0.8027	0.9467	inter-genic
SNP_A-1877761	rs39667	chr3	10458958	0.2357	0.3937	0.1935	0.6163	0.5952	0.657	0.7555	0.8574	0.7266	1.0191	0.9108	1.2157	genic
SNP_A-1877895	rs827988	chr6	158717551	0.2286	0.3149	0.1594	1.2641	0.6337	0.6721	1.0672	1.1898	0.6067	0.6143	0.5679	0.553	genic
SNP_A-1878217	rs9494569	chr6	137146486	0.1126	0.1005	0.1441	0.4972	0.4418	0.3798	0.5852	0.5683	0.6365	0.4278	0.4656	0.4616	genic
SNP_A-1878297	rs7788310	chr7	153163767	0.0644	0.0618	0.0512	0.6046	1.0738	1.0518	0.93	0.7264	0.7554	1.1939	0.9924	1.1685	inter-genic
SNP_A-1878487	rs2270223	chr7	35247736	0.2056	0.2333	0.249	0.543	0.794	0.7912	0.6159	0.8321	0.4091	0.634	0.5299	0.8704	genic
SNP_A-1878513	rs8107361	chr19	489160	0.3785	0.3756	0.3573	0.9	1.0373	0.9383	1.0405	0.9252	1.0306	0.8664	0.8777	0.7661	genic
SNP_A-1878545	rs4665145	chr2	160616115	0.1705	0.1757	0.1045	1.201	0.9497	0.8171	1.0257	1.0701	0.7323	0.7018	0.6785	0.7606	genic
SNP_A-1878631	rs1636980	chr7	99776800	0.1175	0.0602	0.2777	0.4822	0.503	0.7595	0.5326	0.6486	0.5873	0.5668	0.5115	0.5415	genic
SNP_A-1878665	rs41399554	chr20	5841768	0.202	0.2176	0.1958	0.4512	0.8915	0.5419	0.63	0.7186	0.4789	0.755	0.8332	0.5049	genic
SNP_A-1879594	rs11801103	chr1	6318178	0.1923	0.0801	0.0628	0.7144	0.7936	0.9627	0.6569	0.6264	0.5125	0.7535	0.6547	0.6158	genic
SNP_A-1880405	rs1395064	chr18	5135389	0.0692	0.0823	0.0586	0.7543	0.8564	0.6941	0.7797	1.0108	0.9218	0.6523	0.7434	0.8345	inter-genic
SNP_A-1880737	rs17282178	chrX	95577476	0.0867	0.1357	0.1075	0.8441	0.9523	1.2042	0.7988	1.2411	0.7831	0.7559	0.8113	0.8567	inter-genic
SNP_A-1880779	rs9893478	chr17	55876305	0.4288	0.3005	0.3899	0.49	0.7408	0.8386	0.6397	0.871	0.8579	0.5404	0.7066	0.4848	genic
SNP_A-1881085	rs2894538	chr19	8424415	0.1596	0.16	0.0918	0.5977	0.8319	0.7617	0.6597	0.5779	0.563	0.6553	0.4812	0.6824	genic
SNP_A-1881148	rs2288951	chr19	489487	0.1395	0.0556	0.1025	0.7556	1.0293	0.7962	0.7615	0.9704	1.078	0.7973	1.0731	0.8538	genic
SNP_A-1882032	rs4918546	chr10	112384883	0.1239	0.1313	0.0982	0.3856	0.4496	0.7422	0.6579	0.506	0.4879	0.7629	0.4297	0.7191	inter-genic
SNP_A-1882048	rs17025970	chr12	95767337	0.0694	0.2421	0.1554	0.5169	0.8435	0.8343	0.5151	0.6007	0.6412	0.6267	0.3925	0.5236	inter-genic
SNP_A-1882747	rs4427868	chr17	73160154	0.4354	0.435	0.4385	1.0266	0.755	1.1022	0.9251	0.9221	1.1086	1.2116	0.9223	1.1144	inter-genic
SNP_A-1883172	rs4258834	chr2	54710515	0.2023	0.212	0.1511	0.771	0.7395	0.5273	0.8348	1.0283	0.8342	0.4968	0.5828	0.5039	genic
SNP_A-1884309	rs2110981	chr2	70788249	0.1284	0.1292	0.1238	0.7416	0.7002	0.85	1.1349	0.9995	0.7656	0.9094	0.8855	0.7676	genic
SNP_A-1884553	rs17090962	chr14	55624732	0.3081	0.2246	0.1282	0.9212	0.9888	1.0881	1.1365	0.8336	0.8657	0.8158	0.9244	0.8658	inter-genic
SNP_A-1885370	rs17644631	chr2	59434240	0.0894	0.1319	0.0873	0.5855	0.8653	0.9021	0.6214	0.7057	0.7783	0.424	0.337	0.5426	inter-genic
SNP_A-1885463	rs16951828	chr17	1867329	0.2523	0.1227	0.1922	0.8649	0.6694	0.6637	0.9251	1.0186	0.9721	0.4422	0.6281	0.5602	genic
SNP_A-1885550	rs6536498	chr4	161315920	0.1186	0.1042	0.0831	0.4017	0.4762	0.6335	0.8302	0.6775	0.7687	0.7481	0.5944	0.7034	inter-genic
SNP_A-1887384	rs12410479	chr1	242348677	0.1301	0.1728	0.143	0.5855	0.8795	0.9177	0.4857	0.5736	0.5621	0.7099	0.6225	0.8662	inter-genic
SNP_A-1887595	rs9905703	chr17	2631172	0.1006	0.0543	0.0897	0.7454	0.3892	0.7579	0.8087	0.8611	0.7976	0.6649	0.6417	0.5923	inter-genic
SNP_A-1887698	rs13192234	chr6	15608978	0.1555	0.132	0.3159	0.9322	0.8529	0.8528	0.9932	0.9467	1.1225	0.7173	0.67	0.6051	genic
SNP_A-1887870	rs12442412	chr15	29921863	0.1493	0.1779	0.1288	0.4521	0.4013	0.5304	0.4953	0.7496	0.6828	0.8721	0.5126	0.7767	genic
SNP_A-1888286	rs7717899	chr5	2661377	0.4081	0.477	0.4061	0.8679	1.0959	0.7373	0.886	0.8507	0.7654	0.8498	0.7073	0.7946	inter-genic
SNP_A-1888430	rs16852579	chr1	228957896	0.3101	0.348	0.4307	0.8503	1.0888	0.8421	0.8715	0.9269	0.836	0.719	0.7258	0.6034	genic
SNP_A-1888475	rs4713671	chr6	33807877	0.1917	0.0912	0.1999	0.8324	1.4822	0.8132	0.7073	1.0038	0.9596	0.5742	0.4891	0.6907	genic
SNP_A-1888760	rs399484	chr3	50564459	0.3095	0.427	0.3214	0.7712	0.8445	0.6962	0.636	0.7507	0.8713	0.7135	0.8002	0.7519	inter-genic
SNP_A-1889006	rs9836487	chr3	141660969	0.3138	0.1067	0.1349	0.9878	1.0279	0.94	0.6023	0.5312	0.7801	0.8482	1.0205	1.2614	genic
SNP_A-1889348	rs1767087	chr3	126370699	0.1428	0.1011	0.1265	1.1164	1.3509	1.148	1.1901	1.253	1.1073	1.0986	0.7521	0.9016	genic
SNP_A-1889535	rs17092753	chr8	20443994	0.3435	0.2975	0.2483	0.7059	1.6668	1.1663	0.8055	0.4104	0.6636	0.6898	0.556	1.0129	inter-genic
SNP_A-1890459	rs10759208	chr9	108846020	0.1094	0.12	0.1502	0.7188	0.9359	0.8546	0.6682	1.0689	0.6937	0.7948	0.4435	0.5533	inter-genic
SNP_A-1890625	rs17179770	chr12	5180469	0.3376	0.214	0.2317	0.9437	0.9786	0.9089	0.7866	0.7519	0.6739	0.836	0.935	0.8346	inter-genic
SNP_A-1890747	rs10994259	chr10	61654610	0.2917	0.2981	0.2088	0.614	0.5695	0.9327	0.5164	0.7113	0.548	1.0068	0.5719	0.7373	genic
SNP_A-1890921	rs10148325	chr14	98863969	0.0441	0.0763	0.0588	0.6175	0.7479	0.6332	0.5133	0.734	0.5966	0.7634	0.4775	0.7089	inter-genic
SNP_A-1891559	rs9604203	chr13	111817619	0.1498	0.0915	0.1322	0.8329	0.8419	0.9571	0.8648	0.5723	1.0048	0.7039	0.958	0.6894	inter-genic
SNP_A-1891928	rs2322395	chr8	26945842	0.1375	0.1714	0.1299	1.0006	0.8229	1.2036	0.7471	0.6013	0.7801	1.3007	0.9186	0.9414	inter-genic
SNP_A-1892279	rs564809	chr3	126354748	0.4434	0.3113	0.4036	0.7756	0.9709	0.6724	0.8086	0.888	1.0328	0.8969	1.0611	0.9853	genic
SNP_A-1892660	rs3117933	chr13	21414494	0.4769	0.4702	0.4661	1.0764	0.8587	1.0517	1.1817	0.9981	0.8747	1.2578	1.1235	0.9903	inter-genic
SNP_A-1892823	rs10768191	chr11	36120131	0.28	0.4757	0.2969	0.8143	1.5292	0.9859	1.0232	0.7975	0.6678	1.0864	1.1658	1.1761	genic
SNP_A-1892943	rs490822	chr5	72486934	0.3312	0.3637	0.3407	0.7148	0.8091	0.8887	0.7937	0.7712	0.7939	0.667	0.8249	0.687	inter-genic
SNP_A-1893339	rs16835913	chr3	129004822	0.4709	0.4296	0.3203	0.6	0.7626	0.7324	0.6288	0.687	0.6917	0.6609	0.6066	0.6531	genic
SNP_A-1893403	rs7926412	chr11	107939925	0.2428	0.1682	0.2192	0.7871	0.8391	0.8147	0.7703	0.7919	0.7634	0.8627	1.0486	1.141	genic
SNP_A-1894557	rs2812295	chr9	129083324	0.1909	0.1429	0.2332	0.526	0.7418	0.681	0.7346	0.7938	0.8074	0.6276	0.5586	0.5952	genic
SNP_A-1894612	rs17100953	chr10	84611296	0.106	0.0966	0.0935	0.528	0.5742	0.6385	0.5551	0.361	0.6978	0.7034	0.5954	0.5785	genic
SNP_A-1894693	rs17495754	chr8	82315105	0.1346	0.1258	0.1375	0.8837	1.0147	0.8923	0.6711	0.7451	0.8388	1.0047	1.1027	0.8874	inter-genic
SNP_A-1894879	rs17400257	chr9	85002773	0.1144	0.1113	0.1346	0.485	0.7643	0.7351	0.4371	0.5988	0.5243	0.8227	0.529	0.6002	inter-genic
SNP_A-1895645	rs2068368	chr7	3955084	0.1097	0.1508	0.1467	0.7203	0.8466	0.7641	0.8629	0.8765	0.689	0.6124	0.7344	0.5459	genic
SNP_A-1895754	rs7969089	chr12	51132357	0.288	0.3338	0.2833	0.7332	1.59	0.9982	0.9874	1.2457	0.9266	0.8462	0.5356	0.7659	genic
SNP_A-1895787	rs9898137	chr17	68597086	0.2873	0.2334	0.3509	0.6467	0.3986	0.4787	0.6459	0.5448	0.8588	0.6681	0.6604	0.5374	genic
SNP_A-1895878	rs11263771	chr17	32040112	0.094	0.1631	0.2419	0.6424	0.619	0.6831	0.7209	1.1327	0.6663	0.5693	0.5377	0.5548	inter-genic
SNP_A-1896947	rs12242220	chr10	49698112	0.0986	0.0819	0.1599	0.6938	0.8729	0.6354	0.8575	0.5686	1.0093	0.8017	0.8219	0.7803	genic
SNP_A-1897155	rs4726348	chr7	153262672	0.1795	0.1766	0.2403	0.6959	0.6991	0.8442	0.7542	0.6596	0.7957	1.2316	0.8206	1.0058	genic
SNP_A-1897225	rs10877268	chr12	58062330	0.2157	0.4472	0.2501	0.7893	1.1264	1.1681	0.7053	0.7828	0.516	0.5686	0.7481	0.761	inter-genic
SNP_A-1897279	rs1431500	chr3	198676309	0.1063	0.1278	0.1214	0.6906	0.898	0.6691	0.7177	0.8932	0.6417	0.5782	0.7778	0.8806	inter-genic
SNP_A-1897486	rs10502611	chr18	28702213	0.3953	0.3175	0.316	0.513	0.5704	0.6236	0.5564	0.5683	0.6375	0.7234	0.7399	0.6727	inter-genic
SNP_A-1897533	rs2032183	chr18	28741576	0.3217	0.2474	0.2897	0.6501	0.5959	0.6321	0.5908	0.604	0.5427	0.5942	0.4348	0.429	inter-genic
SNP_A-1897852	rs558297	chr18	8733340	0.0666	0.0802	0.2334	0.5613	0.4096	0.7237	0.6966	0.4333	1.0032	0.918	0.9246	1.0098	inter-genic
SNP_A-1897963	rs4237331	chr10	73275837	0.2446	0.303	0.2915	0.5686	0.803	1.1135	0.4058	0.6696	0.5798	1.6098	1.2413	1.0344	genic
SNP_A-1898325	rs7929974	chr11	74706815	0.1891	0.1601	0.2233	0.7334	0.6898	0.8052	0.6985	0.7954	0.5724	0.6437	0.9503	0.5699	genic
SNP_A-1898416	rs10984496	chr9	121147182	0.149	0.1608	0.2071	0.6668	0.6885	1.0512	0.9286	0.6223	0.9592	1.1476	1.1194	0.9659	genic
SNP_A-1898856	rs11938418	chr4	17804041	0.0591	0.1785	0.1058	0.5589	1.1756	0.7521	0.8296	1.0069	1.0149	0.7796	0.7117	0.8274	inter-genic
SNP_A-1898927	rs6431068	chr2	129679334	0.1453	0.1788	0.1835	0.7292	0.6764	0.8184	0.5438	0.4386	0.6701	1.0323	0.9413	0.7235	inter-genic
SNP_A-1899094	rs17302994	chr5	14352831	0.0858	0.1289	0.2188	0.9728	1.1675	0.9623	0.8043	0.3599	0.7815	1.5139	1.1178	1.4134	genic
SNP_A-1899294	rs155611	chr2	157994901	0.3809	0.2259	0.3752	0.5463	0.8111	0.9053	0.6715	0.6091	0.723	0.6277	0.5625	0.6033	genic
SNP_A-1899346	rs6656287	chr1	32025202	0.541	0.458	0.4483	1.1624	1.1783	0.5984	0.6354	1.4444	0.8478	0.747	0.6215	0.6579	inter-genic
SNP_A-1899469	rs13153071	chr5	112703850	0.2983	0.2883	0.3837	0.6345	0.5589	0.6235	0.89	0.7013	0.9545	1.2493	0.8344	0.7792	genic
SNP_A-1899495	rs7582294	chr2	141515521	0.3642	0.1428	0.3098	0.9945	0.8362	1.2941	1.0127	0.8395	0.8033	0.6482	0.4699	0.4023	genic
SNP_A-1900040	rs16883734	chr5	9904118	0.106	0.136	0.2816	0.5733	0.4493	1.0252	0.6783	0.9666	0.9045	0.6342	0.9976	1.2123	inter-genic
SNP_A-1900104	rs4806878	chr19	2797782	0.3568	0.3401	0.2209	0.8471	1.1898	1.0945	0.95	1.0812	0.8003	0.9953	0.8641	1.0304	genic
SNP_A-1900448	rs4488125	chr10	427940	0.1324	0.1279	0.1859	0.5287	0.6745	0.7606	0.7199	0.6322	0.8205	0.9469	0.8906	0.766	genic
SNP_A-1901233	rs17495118	chr2	2691627	0.4347	0.4335	0.4754	0.8385	0.8489	0.7639	0.7083	0.9109	0.8271	0.6113	0.6665	0.6247	inter-genic
SNP_A-1901735	rs4608970	chr5	1572197	0.0981	0.1413	0.1109	0.6757	0.6227	0.6064	0.8391	0.8534	0.751	0.617	0.5388	0.5884	genic
SNP_A-1902278	rs11581460	chr1	27114596	0.1994	0.2831	0.3169	0.6821	1.0539	0.812	1.0941	0.8207	1.0047	0.4988	0.426	0.3459	genic
SNP_A-1902695	rs7123406	chr11	61151075	0.1263	0.3392	0.1496	0.6267	0.8493	0.5802	0.688	0.5133	0.6657	0.5427	0.4372	0.4945	inter-genic
SNP_A-1902733	rs10149189	chr14	56186552	0.1849	0.1998	0.1994	0.6402	0.7658	0.9934	0.6641	0.497	0.5227	0.5975	0.405	0.5853	inter-genic
SNP_A-1903053	rs2647168	chr1	17213465	0.2068	0.1937	0.1786	0.7424	1.4477	0.5646	0.6136	0.5441	0.7909	0.8129	0.8033	1.0034	inter-genic
SNP_A-1903065	rs7327344	chr13	104098834	0.1723	0.195	0.135	0.7122	0.8816	0.7801	0.9801	1.071	0.845	0.9548	0.8429	0.8106	inter-genic
SNP_A-1903334	rs11643079	chr16	48177364	0.3194	0.2161	0.2258	0.6196	0.8695	0.7569	0.5979	0.6802	0.4717	0.7723	0.7505	0.7146	genic
SNP_A-1903441	rs3812368	chr7	29261550	0.2905	0.3901	0.2407	0.6449	0.7255	0.7309	0.6466	0.6449	0.7448	0.7823	0.7011	0.8485	genic
SNP_A-1903456	rs902272	chr15	27023967	0.1407	0.1624	0.2057	1.124	1.5711	0.8403	0.8766	1.2446	1.0072	0.563	0.7249	0.6694	genic
SNP_A-1904259	rs3112857	chr4	186419936	0.0659	0.1642	0.1274	0.4874	1.0176	0.4385	1.1399	0.5204	0.3621	0.7718	0.5174	0.72	genic
SNP_A-1904450	rs11816779	chr10	10389741	0.2107	0.3135	0.2712	0.9052	1.1951	0.96	1.0118	1.1663	0.9007	1.2988	0.9716	1.1428	inter-genic
SNP_A-1904476	rs6741339	chr2	85385716	0.4278	0.122	0.2772	0.8101	0.6406	0.9551	0.6362	0.7234	0.7999	0.6189	0.6257	0.6924	genic
SNP_A-1904537	rs7522712	chr1	15180065	0.1325	0.0831	0.106	0.6531	0.782	0.6907	0.6898	0.6149	0.5496	0.6017	0.3601	0.6776	genic
SNP_A-1904641	rs17040436	chr4	110584875	0.3529	0.3221	0.2865	0.6494	1.1138	0.9321	0.6814	0.8722	0.7473	0.7905	0.6852	0.8409	genic
SNP_A-1904802	rs7619198	chr3	69778824	0.143	0.1792	0.1807	0.9889	1.1012	1.1156	1.0703	0.7827	1.0092	0.7693	0.72	0.8027	inter-genic
SNP_A-1905055	rs9957531	chr18	54386092	0.2809	0.4189	0.2637	1.0396	0.9061	0.7342	0.8939	0.7229	0.7344	0.5313	0.5961	0.6255	genic
SNP_A-1905064	rs9901791	chr17	10680874	0.1878	0.1519	0.1075	0.6011	1.0112	0.6025	0.3565	0.6246	0.5782	0.768	0.4059	0.5775	inter-genic
SNP_A-1905233	rs1573486	chr18	70106959	0.0543	0.1298	0.0937	1.3935	0.9961	1.1129	0.9958	1.1615	0.9969	1.2187	0.9044	0.9522	genic
SNP_A-1906602	rs4625592	chr13	100395279	0.2841	0.2101	0.1624	0.8716	0.8513	0.8733	1.1234	0.7595	0.8726	1.1869	1.1052	0.9544	inter-genic
SNP_A-1907424	rs2401980	chr14	90678341	0.135	0.3259	0.2018	0.9434	1.1512	0.9096	0.8533	0.8148	0.9267	1.324	0.8484	1.2082	genic
SNP_A-1907735	rs6133917	chr20	10341162	0.3487	0.323	0.3648	0.4547	0.6733	0.835	0.6812	0.5603	0.6494	0.614	0.6199	0.8614	genic
SNP_A-1907844	rs2120909	chr10	49442509	0.1692	0.1006	0.258	0.7934	0.6546	0.8525	0.5697	0.6518	0.6122	0.7577	0.4894	0.5468	genic
SNP_A-1908148	rs2571005	chr18	42968363	0.1537	0.1195	0.1057	0.5846	0.7034	0.7514	1.0422	0.5751	0.9101	0.8738	0.8245	1.1424	inter-genic
SNP_A-1908577	rs7129096	chr11	21610564	0.1799	0.1128	0.2508	0.9702	1.1886	1.0042	1.0269	1.1986	0.9004	1.105	0.8814	0.8237	inter-genic
SNP_A-1908919	rs17742833	chr20	20898638	0.3731	0.3373	0.3465	0.5984	0.4774	0.5887	0.516	0.5937	0.7732	0.6118	0.8251	0.6311	inter-genic
SNP_A-1909924	rs17562715	chr2	4562037	0.2322	0.2757	0.1819	0.6182	0.682	0.6343	0.5431	0.8356	0.6515	0.6787	0.6347	0.6929	inter-genic
SNP_A-1910638	rs8055143	chr16	10174153	0.454	0.56	0.3373	1.9504	0.6099	0.8732	1.032	1.4404	1.1034	0.5094	0.7447	0.8442	genic
SNP_A-1910758	rs3786675	chr19	55198178	0.0931	0.1553	0.0927	0.9996	0.9936	0.9951	1.0006	1.0361	1.0099	0.656	0.7221	0.6454	genic
SNP_A-1911583	rs17054622	chr6	157367667	0.3234	0.2674	0.2918	0.6288	0.5496	0.6736	1.048	0.8174	0.8626	1.004	0.7621	0.8136	genic
SNP_A-1911969	rs17348537	chr3	141660909	0.1647	0.1138	0.1499	0.4289	0.7026	0.8879	0.4997	0.4544	0.764	0.9936	0.8496	1.3357	genic
SNP_A-1912923	rs8109570	chr19	34672649	0.3315	0.3238	0.4604	0.4937	0.6525	0.6299	0.6644	0.8049	0.7407	0.5943	0.5754	0.516	inter-genic
SNP_A-1912983	rs12308830	chr12	127243301	0.2193	0.2281	0.2831	0.8848	0.958	0.9897	0.9925	0.6224	0.7469	0.6405	0.6843	0.8286	inter-genic
SNP_A-1913087	rs4698429	chr4	15566861	0.2599	0.2072	0.1886	0.7336	0.7734	0.7223	0.7206	0.7696	0.6199	0.7443	0.5238	0.6294	inter-genic
SNP_A-1914059	rs16996166	chr19	19550474	0.2157	0.2579	0.33	0.6717	0.6145	0.9838	0.5863	1.0189	0.665	0.6917	0.6387	0.6975	genic
SNP_A-1914170	rs2636277	chr1	177389348	0.3492	0.3854	0.2319	0.8419	0.9982	1.0991	0.8786	0.776	0.8677	1.111	1.0993	1.0475	genic
SNP_A-1914310	rs4316148	chr8	57695773	0.194	0.212	0.2217	1.115	0.9642	1.1072	1.0185	0.9244	1.0342	1.0389	1.033	0.9647	inter-genic
SNP_A-1914567	rs4696397	chr4	154220641	0.3166	0.2595	0.2043	1.0871	1.4192	0.9731	1.1049	0.7117	0.9232	0.4934	0.7295	0.3891	inter-genic
SNP_A-1914778	rs1400333	chr5	160321591	0.1478	0.1935	0.1823	1.1982	0.8088	0.7902	1.0388	0.9886	0.8456	0.7853	1.1857	1.1142	inter-genic
SNP_A-1915583	rs7531524	chr1	19818444	0.2621	0.3781	0.4602	0.9429	0.7483	0.841	0.8699	0.7998	0.85	0.941	0.7686	0.8585	inter-genic
SNP_A-1915634	rs11083462	chr19	43651520	0.0871	0.121	0.0893	1.2615	1.1103	1.2474	1.1902	1.1615	0.8771	1.0744	0.7688	0.8627	genic
SNP_A-1915648	rs3783374	chr14	101955222	0.121	0.1911	0.1663	0.8233	0.7811	0.7392	0.8389	0.7767	0.8734	0.7771	0.8488	0.6196	inter-genic
SNP_A-1916089	rs10951447	chr7	4158397	0.3482	0.4884	0.3409	0.8888	0.9086	1.0547	0.874	0.857	0.9296	1.5902	1.2734	1.3009	genic
SNP_A-1916502	rs2355232	chr1	237893282	0.2543	0.3019	0.2285	0.7235	0.8876	0.8464	0.626	0.6547	0.8124	0.6266	0.7234	0.7999	genic
SNP_A-1916651	rs556650	chr2	45755958	0.345	0.3415	0.3952	0.4714	0.5706	0.6367	0.5951	0.7332	0.4408	0.5368	0.5682	0.522	genic
SNP_A-1916764	rs5771040	chr22	49249256	0.2484	0.2852	0.1697	0.8783	0.7357	0.9746	0.9486	0.6229	0.7106	0.9147	0.6839	0.8696	genic
SNP_A-1917104	rs6121726	chr20	59617642	0.0535	0.1628	0.0807	0.8276	0.8403	0.8487	0.6223	0.3883	0.6447	1.2956	0.8259	1.0983	genic
SNP_A-1917188	rs154791	chr5	16502037	0.3079	0.3158	0.2094	0.6068	1.0733	0.9477	0.9639	0.6706	0.8483	1.0423	1.0005	1.2034	inter-genic
SNP_A-1917457	rs4921559	chr8	17621367	0.1066	0.107	0.0948	1.0134	0.8706	0.9912	0.9225	0.9073	0.7889	0.7404	0.6092	0.7406	genic
SNP_A-1918254	rs2079373	chr7	32086055	0.1181	0.1288	0.1504	1.0015	1.1976	0.8196	1.1115	1.0781	0.9483	0.7291	0.7316	0.618	inter-genic
SNP_A-1918284	rs17834427	chr18	54716681	0.2692	0.1321	0.1564	0.9625	0.9343	0.9746	1.1879	0.8915	0.9458	1.0673	0.9863	0.8451	genic
SNP_A-1918586	rs11209668	chr1	70888425	0.3788	0.3942	0.1287	0.8333	1.1871	1.2109	1.0141	0.8491	0.9926	1.2795	1.4332	0.9668	inter-genic
SNP_A-1919659	rs10950835	chr7	21047606	0.2088	0.2916	0.0981	0.6619	0.935	0.9379	0.6586	0.6497	0.8185	1.018	1.0895	0.9281	inter-genic
SNP_A-1920530	rs6561075	chr13	42200287	0.3467	0.3255	0.4487	0.6934	0.7033	1.121	0.7627	0.4959	0.9692	1.214	1.0761	0.9962	inter-genic
SNP_A-1920538	rs260021	chr18	57034801	0.2465	0.2108	0.2509	1.0649	0.888	1.0607	1.0333	1.1901	1.1019	0.9102	1.238	1.0824	inter-genic
SNP_A-1920540	rs1495821	chr18	57034928	0.0932	0.0425	0.1155	0.7201	0.6693	0.9485	0.6937	0.748	0.9456	0.9254	0.8451	1.0371	inter-genic
SNP_A-1921494	rs821958	chr10	108445133	0.2177	0.2451	0.2523	0.647	0.8553	1.2526	0.7653	0.6138	0.96	1.553	2.0558	1.6629	genic
SNP_A-1922627	rs16970182	chr18	34263360	0.2664	0.2851	0.1488	0.6789	0.582	0.7058	0.8069	0.9544	0.7456	0.3831	0.4914	0.5272	inter-genic
SNP_A-1922924	rs2165872	chr1	237893611	0.1502	0.2965	0.2399	0.6707	1.0966	0.8618	0.7792	0.7488	0.634	0.748	0.6359	0.538	genic
SNP_A-1923422	rs17139226	chr16	6029496	0.1417	0.1215	0.229	0.6648	0.627	0.9383	0.632	0.67	0.8214	0.9172	0.911	0.9416	genic
SNP_A-1924288	rs17031063	chr2	105498367	0.1037	0.1272	0.0857	0.8923	0.6915	0.66	0.4166	0.4479	0.6059	0.6083	0.4779	0.8477	inter-genic
SNP_A-1925050	rs4856657	chr3	163049293	0.5003	0.4218	0.405	1.0863	1.0774	0.9161	0.9545	1.0606	0.9795	1.0221	1.0472	1.2403	inter-genic
SNP_A-1925240	rs10096064	chr8	26945820	0.2215	0.2185	0.1739	1.1967	0.992	0.9316	1.154	1.1947	1.0211	0.9805	0.8572	0.9428	inter-genic
SNP_A-1925241	rs9806762	chr15	86462743	0.1277	0.1715	0.0607	0.953	1.5965	1.0399	0.8375	1.7657	0.757	1.1744	0.7023	1.1261	genic
SNP_A-1928434	rs4131991	chr18	65507016	0.3025	0.2307	0.3482	0.4882	0.6212	0.9484	0.9501	0.4688	0.6791	0.63	0.6916	1.0595	genic
SNP_A-1929367	rs12238423	chr9	139811104	0.3561	0.3912	0.269	0.8336	1.3353	1.0968	0.9596	0.9775	1.0296	1.0228	0.5712	0.6441	genic
SNP_A-1929772	rs946503	chr1	10231218	0.2596	0.1438	0.1768	0.9854	1.1577	1.0994	0.8956	1.0223	0.9089	0.8089	0.9136	1.0248	genic
SNP_A-1930365	rs10744835	chr12	113838232	0.0474	0.0637	0.0497	0.6992	0.7788	0.8527	0.5988	0.7466	0.7439	0.6847	0.7884	0.994	inter-genic
SNP_A-1930733	rs676005	chr1	231824168	0.1714	0.1623	0.2052	0.5167	0.9136	1.3268	0.6807	0.8836	0.7235	0.7333	0.7542	0.8571	genic
SNP_A-1931092	rs10114002	chr9	95397851	0.3211	0.4384	0.2737	1.0548	1.0222	0.9486	0.9474	0.8701	0.8335	0.7677	0.8134	0.8362	genic
SNP_A-1932123	rs7071744	chr10	36517637	0.4209	0.4689	0.3918	0.7121	0.7562	0.6287	0.78	0.7133	0.8469	0.5957	0.7677	0.7757	inter-genic
SNP_A-1932232	rs2522226	chr7	25011888	0.4716	0.5237	0.5002	0.8726	1.1219	1.0043	0.7582	0.7261	0.8749	0.5628	0.5469	0.5379	inter-genic
SNP_A-1932283	rs17135854	chr10	3840780	0.2325	0.2524	0.2756	0.4169	0.7518	0.638	0.9174	0.5867	0.5842	1.0415	0.9055	1.1883	inter-genic
SNP_A-1932369	rs10078402	chr5	168611430	0.1379	0.1024	0.1153	0.8807	0.9911	1.0724	0.8278	0.5448	0.9031	1.4237	1.309	1.1655	genic
SNP_A-1932716	rs10911604	chr1	182740037	0.2795	0.2665	0.3901	0.5	0.668	0.515	0.5181	0.5468	0.9151	0.5727	0.9258	0.6253	inter-genic
SNP_A-1933039	rs3749078	chr2	240722123	0.3975	0.3457	0.2875	0.4612	0.6452	0.775	0.6822	0.5774	0.7121	0.4871	0.4955	0.4838	inter-genic
SNP_A-1933266	rs11950974	chr5	35075870	0.0736	0.1606	0.1126	0.6269	1.3157	0.9867	0.5652	0.4898	0.4968	0.8168	1.1117	1.0444	genic
SNP_A-1933303	rs10244024	chr7	4117737	0.361	0.4798	0.3514	0.8265	0.8318	0.847	0.8178	0.4062	0.7715	0.7401	0.9368	1.2353	genic
SNP_A-1933307	rs11596728	chr10	12685893	0.133	0.3143	0.1779	0.5305	1.1367	0.7189	0.9637	0.6081	0.6561	0.5728	0.4551	0.5985	genic
SNP_A-1933404	rs17147317	chrX	46054860	0.3458	0.2219	0.3303	0.6198	0.8389	0.6382	0.6193	0.5451	0.7401	0.7637	0.6073	0.599	inter-genic
SNP_A-1933460	rs7190023	chr16	82299031	0.1315	0.1594	0.1389	0.8608	1.0555	0.8909	1.0121	0.8999	0.9136	1.0493	0.9738	0.9868	genic
SNP_A-1934611	rs7220548	chr17	12944405	0.0969	0.0702	0.0712	0.4899	1.4798	0.9281	0.6054	0.7423	0.7209	0.8263	0.6218	0.9629	inter-genic
SNP_A-1935062	rs2993312	chr13	112731466	0.2538	0.3785	0.2629	0.6575	0.816	0.8863	0.727	0.8193	0.7462	0.5033	0.3927	0.4274	genic
SNP_A-1935236	rs7014470	chr8	136075812	0.2317	0.2256	0.1702	0.9156	1.5303	1.2791	0.708	0.761	0.6979	1.5122	1.341	1.1625	inter-genic
SNP_A-1935453	rs11090974	chr22	48287612	0.2695	0.232	0.2602	1.3986	0.9393	0.9404	1.3102	0.9733	0.972	0.7026	1.0014	0.851	inter-genic
SNP_A-1935731	rs4659485	chr1	235212541	0.1883	0.1027	0.1502	0.4817	0.7039	0.8336	0.7545	0.3796	1.1247	0.8774	0.6915	0.9634	inter-genic
SNP_A-1936616	rs2570258	chr15	49954472	0.1131	0.1653	0.1819	0.4551	0.7586	0.6758	0.8236	0.8664	0.6677	0.466	0.4613	0.5999	genic
SNP_A-1937054	rs9482200	chr6	122314480	0.278	0.2289	0.3458	0.578	0.5541	0.7437	0.5595	0.6177	0.5725	0.5863	0.5877	0.5906	inter-genic
SNP_A-1937257	rs16936716	chr10	80445237	0.1086	0.1063	0.1568	0.8415	0.9281	0.9118	0.9057	0.8104	0.7634	0.7576	0.6619	0.8536	inter-genic
SNP_A-1937285	rs17547430	chr7	30155873	0.1518	0.178	0.2784	0.5632	0.6848	0.6259	0.7077	0.6071	0.8555	0.6133	0.6514	0.7777	inter-genic
SNP_A-1937527	rs17109704	chr14	79203766	0.1984	0.201	0.218	0.7439	1.1959	0.9972	1.2835	1.2654	1.0922	0.8186	0.6313	0.903	genic
SNP_A-1937658	rs1344677	chr12	103575097	0.286	0.4835	0.3509	0.5875	0.7224	0.6854	0.7083	0.7927	0.6806	1.0007	0.643	0.7724	genic
SNP_A-1938334	rs4917647	chr10	115000560	0.5174	0.4545	0.4769	0.7287	1.0656	1.0234	0.681	0.7995	0.9857	0.677	0.8023	0.9315	inter-genic
SNP_A-1938698	rs17393089	chr1	80686833	0.3277	0.2784	0.4235	0.6773	0.5114	0.8915	0.4697	0.6621	0.5561	1.0485	1.286	0.9478	inter-genic
SNP_A-1939075	rs17044309	chr1	215147344	0.1946	0.1622	0.2423	0.8176	1.111	0.8836	0.967	0.8852	1.0628	0.7582	1.0339	0.9646	genic
SNP_A-1939412	rs1286367	chr1	115419576	0.1606	0.2371	0.3137	0.5835	0.8492	0.55	0.5887	0.6222	0.6273	0.8933	0.5757	0.8125	genic
SNP_A-1941290	rs10241703	chr7	3886007	0.1606	0.0926	0.2553	0.6127	0.6267	0.7244	0.6103	0.6047	0.8716	0.7708	0.5746	0.8954	genic
SNP_A-1942747	rs890707	chr5	174988121	0.1688	0.2262	0.4626	0.6336	0.6558	0.6553	0.6502	0.8175	0.8998	0.6724	0.5448	0.6751	inter-genic
SNP_A-1943199	rs2945910	chr8	8232580	0.0744	0.107	0.0863	0.7172	0.7298	0.9413	0.6935	0.6873	0.628	0.963	0.7252	0.8151	genic
SNP_A-1943638	rs8009727	chr14	25941798	0.1005	0.1784	0.117	0.5268	1.068	0.8836	0.5915	0.6663	0.6254	0.7461	0.5759	0.7281	inter-genic
SNP_A-1943908	rs17151071	chr8	9994082	0.1982	0.2365	0.395	0.6269	0.6552	0.7135	0.5364	0.3153	0.8607	1.1618	1.3467	1.2912	genic
SNP_A-1944129	rs4762582	chr12	94538227	0.2311	0.2138	0.1955	0.9875	1.4615	1.0202	1.3526	1.0034	0.939	0.9409	0.7058	0.8343	inter-genic
SNP_A-1944588	rs7547566	chr1	201279328	0.1157	0.1081	0.1028	1.118	0.9344	0.803	1.0923	0.9912	0.9992	0.7152	0.6382	0.5855	inter-genic
SNP_A-1944955	rs1010887	chr19	13416660	0.1135	0.0646	0.0707	0.6477	0.6181	0.8721	0.7991	0.9156	0.9602	0.727	0.943	0.7582	genic
SNP_A-1945011	rs1054843	chr3	186689411	0.0954	0.1805	0.0991	1.2417	0.8569	1.1707	0.9968	0.7601	0.9531	0.5495	1.0795	1.0149	inter-genic
SNP_A-1945205	rs6820406	chr4	99771201	0.3032	0.4095	0.4145	0.3576	0.7574	0.7195	0.7135	0.5718	0.5902	0.7387	0.7239	0.7753	genic
SNP_A-1945220	rs12698191	chr7	157744679	0.4084	0.3447	0.3254	1.0424	0.8174	0.8203	1.118	1.0782	1.172	0.6532	0.6742	0.5136	genic
SNP_A-1946009	rs135827	chr22	48346233	0.1321	0.1166	0.1241	1.0428	0.7694	0.7283	1.0857	1.0298	0.9022	0.6846	0.6137	0.5923	inter-genic
SNP_A-1946454	rs17028061	chr1	5462910	0.3372	0.3272	0.314	1.0217	0.9814	1.1055	0.9625	0.9851	0.8915	0.5674	0.6407	0.6047	inter-genic
SNP_A-1946965	rs3889706	chr10	126751524	0.2686	0.1082	0.1766	1.0346	0.9885	1.2135	0.7767	0.8355	0.9627	0.9785	0.7332	1.0155	genic
SNP_A-1947605	rs11662701	chr18	54756448	0.1538	0.2056	0.1423	0.4567	0.5718	0.6576	0.5562	0.4614	0.662	0.5458	0.5493	0.6436	genic
SNP_A-1948091	rs12267189	chr10	1424659	0.0823	0.0855	0.1476	0.9256	0.7629	0.9038	1.0735	0.5675	0.7867	1.0249	0.7774	1.0755	genic
SNP_A-1948862	rs3796809	chr4	17112937	0.0964	0.1558	0.1211	0.5323	0.5827	0.7228	0.5436	0.8693	0.9048	1.0403	0.9137	1.0986	genic
SNP_A-1948995	rs4567531	chr12	100923510	0.3848	0.3275	0.3253	0.7546	0.6996	0.6633	0.5293	0.4174	0.6422	0.6484	0.6715	0.7904	inter-genic
SNP_A-1949065	rs10739555	chr9	121988970	0.2577	0.2528	0.2083	1.1097	1.0295	0.7772	0.8716	1.0408	1.0426	1.1553	0.9105	0.9504	inter-genic
SNP_A-1949507	rs2744605	chr6	24652311	0.1506	0.289	0.2258	0.8026	0.5891	0.7453	0.9029	1.2664	0.9104	0.5904	0.782	0.6759	inter-genic
SNP_A-1950578	rs1038142	chr19	23354569	0.1894	0.2209	0.178	0.3941	0.5379	0.5438	0.6215	0.6366	0.4842	0.8884	0.6995	0.6916	genic
SNP_A-1951132	rs41529545	chr5	3161137	0.2763	0.3428	0.3993	0.9726	1.1493	0.9254	0.9182	0.8756	0.9007	0.985	0.7053	0.9255	inter-genic
SNP_A-1951751	rs6431869	chr2	7322405	0.19	0.2136	0.3906	0.5602	0.4872	0.853	0.5201	0.3695	0.7135	0.938	0.8494	0.9931	inter-genic
SNP_A-1952080	rs310269	chr6	70351928	0.109	0.3101	0.2262	0.4949	1.6771	0.5915	0.8781	0.6176	0.5776	0.9875	0.5344	0.7221	inter-genic
SNP_A-1952914	rs2286218	chr8	1436803	0.5047	0.515	0.4389	0.78	0.807	0.8049	0.6889	0.6552	0.6547	0.7641	0.7258	0.7695	genic
SNP_A-1954296	rs503562	chr2	134976541	0.0853	0.3964	0.3374	0.6254	0.9587	1.0664	0.604	0.7092	0.577	0.7818	0.488	0.5702	inter-genic
SNP_A-1954553	rs11153022	chr6	107282722	0.3026	0.2909	0.2168	0.5342	0.9105	1.1209	0.6909	0.554	0.8634	1.3212	1.2429	1.1526	inter-genic
SNP_A-1954762	rs2075416	chr19	37173138	0.3031	0.3609	0.342	0.8228	0.8827	1.1078	0.8282	0.7821	0.688	1.07	0.8901	0.7762	inter-genic
SNP_A-1954950	rs2478289	chr13	105435276	0.291	0.3175	0.2504	1.0196	1.2466	1.0058	1.0804	1.1753	1.052	0.7664	0.8566	0.9303	inter-genic
SNP_A-1955018	rs834134	chr2	157801975	0.1298	0.1079	0.2891	0.6209	0.6851	0.8329	0.7368	0.6839	0.8125	0.8412	0.6974	0.9507	inter-genic
SNP_A-1955074	rs5998412	chr22	31050439	0.1463	0.1553	0.1562	0.7211	0.6831	1.0254	0.788	0.7026	0.9033	0.8151	0.6286	0.6742	inter-genic
SNP_A-1955284	rs2002311	chr18	75274967	0.2693	0.1623	0.1949	0.6527	1.0273	1.0088	0.9592	0.6674	0.9386	0.6849	0.8392	0.9943	genic
SNP_A-1955834	rs17133677	chr7	3700196	0.0486	0.0358	0.1043	0.5675	0.5011	0.9173	0.5264	0.3634	0.7312	1.1805	1.1913	1.0905	genic
SNP_A-1955914	rs9534857	chr13	47368682	0.3692	0.3008	0.2394	0.5068	1.0835	0.7911	0.4819	0.7228	0.8951	1.0241	0.8618	1.4559	inter-genic
SNP_A-1956013	rs36967	chr5	1560508	0.2217	0.2107	0.2909	1.0811	1.0018	0.922	0.9701	1.2115	0.9696	0.8473	0.7773	0.6512	genic
SNP_A-1956570	rs919147	chr8	18901009	0.0678	0.1533	0.0646	0.7311	0.9698	1.1601	0.7418	0.6194	0.6183	1.073	0.8405	1.1152	genic
SNP_A-1956830	rs9526114	chr13	45306038	0.2253	0.1193	0.1334	0.5914	0.7024	0.8494	0.7965	0.6043	0.72	0.8145	0.8744	0.8163	inter-genic
SNP_A-1958694	rs446064	chr5	81028251	0.194	0.1985	0.2537	0.4822	0.4072	0.5307	0.5249	0.9283	0.4668	1.1529	0.4357	0.7703	genic
SNP_A-1959547	rs2148591	chr9	77631982	0.4275	0.391	0.276	0.6859	1.2833	1.6521	0.6447	0.6578	1.1921	1.6097	0.963	1.0418	inter-genic
SNP_A-1960883	rs2594833	chr5	173134523	0.3	0.3398	0.4169	1.0488	0.6011	0.897	1.2535	0.7255	0.8249	0.8823	0.9575	1.0044	inter-genic
SNP_A-1961036	rs10900684	chr5	112704090	0.084	0.0919	0.0991	0.7973	0.7573	0.4955	0.6032	0.6326	0.5511	1.3613	0.8837	0.9565	genic
SNP_A-1961119	rs17204878	chr3	121259570	0.28	0.2777	0.3625	0.8063	0.6636	1.3151	0.7117	0.6236	1.0891	1.5199	1.128	1.1835	genic
SNP_A-1961690	rs2077402	chr1	110571816	0.1723	0.2163	0.1136	1.1303	1.2899	0.9812	1.2219	1.36	0.8878	0.845	0.8131	0.6889	genic
SNP_A-1961794	rs12714404	chr2	272462	0.2254	0.2192	0.2905	0.9012	1.1338	1.0489	0.997	0.6084	0.8388	0.8652	0.856	0.7333	inter-genic
SNP_A-1962133	rs7597556	chr2	12112349	0.4433	0.3746	0.3649	0.8913	1.187	0.8973	0.8837	0.8871	1.1037	0.7847	1.1709	0.7488	inter-genic
SNP_A-1963785	rs6657810	chr1	117516549	0.2074	0.1369	0.2233	0.6051	0.6411	0.6801	0.5078	0.5551	0.5643	0.6816	0.6809	0.6882	genic
SNP_A-1964530	rs17048175	chr2	114630933	0.3304	0.3731	0.2843	0.5726	0.597	0.8693	0.6694	0.7418	0.6695	0.7739	0.8288	0.9664	inter-genic
SNP_A-1964814	rs12475273	chr2	127380958	0.1602	0.0769	0.1269	0.6527	0.5778	0.7241	0.8276	0.823	0.8591	0.8175	0.7739	0.771	inter-genic
SNP_A-1964939	rs6711164	chr2	134503243	0.103	0.068	0.1787	0.5282	0.7077	0.795	0.5695	0.2853	0.4786	0.7418	0.5768	0.7079	inter-genic
SNP_A-1965395	rs10497084	chr2	152124782	0.2937	0.2744	0.2586	0.7159	0.8424	1.1198	1.1156	0.8981	1.2489	0.8876	0.9321	0.8623	genic
SNP_A-1965765	rs16855565	chr2	169156991	0.2289	0.2496	0.2085	0.9298	0.9334	0.942	1.0446	1.0452	0.9209	0.6376	0.7003	0.5233	genic
SNP_A-1966545	rs7602190	chr2	204711887	0.4717	0.4363	0.4097	0.6659	1.1513	0.9428	0.5873	0.572	0.8657	1.05	0.5312	0.9974	inter-genic
SNP_A-1966546	rs10932047	chr2	204712367	0.3241	0.4535	0.2422	0.365	0.591	0.6645	0.4983	0.506	0.884	0.925	0.9019	0.8918	inter-genic
SNP_A-1966551	rs7590649	chr2	204842857	0.4391	0.4438	0.4409	1.1203	1.2991	0.9866	1.0917	0.9736	0.9867	0.9664	1.075	1.0979	inter-genic
SNP_A-1967346	rs6681725	chr1	153063686	0.4175	0.4732	0.3592	0.6175	0.7562	0.6927	0.559	0.6093	0.739	0.583	0.5601	0.6137	genic
SNP_A-1967348	rs16836414	chr1	153063896	0.4009	0.2216	0.4016	0.3733	0.5022	0.6277	0.5446	0.5595	0.6657	0.5408	0.4834	0.6289	genic
SNP_A-1968384	rs17210088	chr20	39747215	0.2977	0.3015	0.2706	0.7399	1.0412	1.1367	0.9272	0.4492	0.5147	0.9295	0.939	0.8657	inter-genic
SNP_A-1968515	rs6011999	chr20	44704494	0.1396	0.1711	0.101	0.9156	0.9417	0.8309	1.0499	1.0226	0.8199	0.8527	0.5715	0.605	genic
SNP_A-1969259	rs164420	chr1	160626370	0.3542	0.1993	0.1677	1.251	0.8548	0.5008	1.0193	1.487	0.6342	0.5255	0.5374	0.6767	inter-genic
SNP_A-1970005	rs2833424	chr21	31774071	0.3954	0.3201	0.1395	1.136	0.9442	0.7049	0.7618	0.8945	0.7922	0.5165	0.6089	0.5558	genic
SNP_A-1970406	rs16998556	chr21	40093555	0.1795	0.1774	0.1102	0.4734	1.1231	0.6091	0.6966	0.6875	0.8798	0.8374	0.5514	0.8296	inter-genic
SNP_A-1970407	rs465258	chr21	40093614	0.1707	0.1752	0.2294	0.383	0.4796	0.6343	0.6293	0.5256	0.6624	1.1427	0.8751	0.934	inter-genic
SNP_A-1971226	rs5768257	chr22	46777230	0.1423	0.1203	0.0778	0.5425	0.5885	0.6522	0.6112	0.5718	0.6056	0.7842	0.543	0.6966	inter-genic
SNP_A-1971875	rs1896822	chr3	16524898	0.2339	0.3707	0.2583	0.4582	0.5598	0.523	0.5229	0.7285	0.739	0.6332	0.663	0.7675	genic
SNP_A-1972021	rs2695642	chr3	22105396	0.113	0.0765	0.2147	0.4969	0.4908	0.6768	0.4423	0.51	0.845	1.2304	1.2176	1.1402	inter-genic
SNP_A-1972196	rs1025645	chr3	29307534	0.3628	0.3203	0.2568	0.8013	1.1234	1.1811	0.833	0.7364	1.0723	1.2326	0.8879	0.9966	genic
SNP_A-1972521	rs17075299	chr3	43220233	0.3266	0.2039	0.3103	0.7692	0.4021	0.8443	0.5972	0.5014	0.8429	0.9853	1.0203	1.0868	inter-genic
SNP_A-1972551	rs2422207	chr1	170914146	0.3397	0.1661	0.3718	0.689	0.3979	0.9113	0.4313	0.551	0.877	0.7332	0.9486	0.6766	inter-genic
SNP_A-1972667	rs6773139	chr3	55246475	0.3159	0.3551	0.4508	0.7407	0.733	0.4051	0.9405	0.6531	0.9297	1.0301	0.821	0.7089	inter-genic
SNP_A-1972809	rs6773826	chr3	60290662	0.3568	0.2725	0.2597	0.631	0.7414	1.0928	0.6936	0.8247	0.6454	0.9115	1.0398	1.0106	genic
SNP_A-1973100	rs2634737	chr3	67691039	0.2867	0.3654	0.3441	1.0489	0.883	0.8835	0.7127	0.6443	0.7864	1.0678	1.1141	0.964	genic
SNP_A-1974075	rs4073625	chr3	118628997	0.0715	0.0831	0.1265	1.0238	1.2271	1.051	1.0746	0.8274	0.7094	0.9795	0.685	0.9578	inter-genic
SNP_A-1974659	rs16854851	chr3	145238394	0.4109	0.2632	0.3435	1.027	1.2409	0.9395	1.1134	1.2906	1.0683	0.3401	0.3934	0.516	inter-genic
SNP_A-1975512	rs10911530	chr1	182461698	0.1182	0.1168	0.0829	0.8334	1.2928	0.8612	0.7322	1.3407	0.8189	0.4648	0.6356	0.7412	inter-genic
SNP_A-1975513	rs1930294	chr1	182461855	0.2194	0.2228	0.2576	0.9332	1.044	0.8874	0.888	0.9005	0.9417	0.5819	0.8119	0.6823	inter-genic
SNP_A-1975743	rs779310	chr3	192971192	0.1396	0.135	0.0858	0.818	0.6397	0.812	0.5196	0.8082	0.5824	0.4601	0.4955	0.5341	inter-genic
SNP_A-1975850	rs4555568	chr4	4795240	0.1729	0.248	0.2251	1.0821	1.0827	0.9249	0.9679	1.0468	0.9312	0.7671	0.5606	0.6887	inter-genic
SNP_A-1976183	rs4473651	chr4	15380009	0.3603	0.3214	0.3741	0.6851	0.9061	0.9867	1.0492	0.9475	0.7927	0.5603	0.437	0.5077	inter-genic
SNP_A-1976581	rs1484255	chr4	27460288	0.2657	0.2302	0.3955	1.5636	0.9256	1.137	0.7879	1.1526	1.042	0.8459	1.0349	0.8957	inter-genic
SNP_A-1977675	rs3943037	chr4	77819898	0.1724	0.2015	0.2007	1.0589	1.3143	1.1125	1.176	0.8462	0.9045	0.882	1.0826	0.8313	genic
SNP_A-1978631	rs1440312	chr4	118055468	0.085	0.2291	0.306	0.7611	0.9858	0.9689	0.8227	0.823	0.7294	1.2727	0.961	0.9883	inter-genic
SNP_A-1979531	rs1554472	chr4	157709356	0.2698	0.4863	0.3874	0.8074	1.0628	1.0345	0.7011	0.7799	0.8824	0.7013	0.8023	0.7355	inter-genic
SNP_A-1980802	rs16903250	chr5	14221094	0.1141	0.1613	0.1576	0.5688	0.4288	0.6198	0.6347	0.6562	0.9011	0.5172	0.7122	0.6802	genic
SNP_A-1981140	rs16901543	chr5	31804937	0.1515	0.3224	0.3371	1.1155	1.1401	0.7631	1.003	0.9494	0.7875	1.266	1.273	1.1639	genic
SNP_A-1982915	rs727922	chr5	110590399	0.1367	0.201	0.161	0.6909	0.8291	0.8943	1.1038	1.0008	0.9983	0.6776	0.9155	0.9647	genic
SNP_A-1983570	rs6896456	chr5	134605656	0.2033	0.217	0.3452	0.7603	1.399	1.0981	1.7431	1.2205	0.8882	0.6375	0.7359	0.7493	inter-genic
SNP_A-1983613	rs2074811	chr5	135419846	0.1368	0.1553	0.2837	0.9403	0.8299	0.7654	0.7516	0.971	1.0573	0.9641	0.9889	0.9002	genic
SNP_A-1983723	rs166116	chr5	140885333	0.2147	0.1052	0.079	0.6671	0.5808	0.5299	0.9823	0.8857	0.4243	0.5135	0.6432	0.7982	genic
SNP_A-1984033	rs17718794	chr5	151416163	0.2675	0.3344	0.271	0.7539	0.9053	1.0744	0.7125	0.6442	0.8591	0.9425	0.9978	1.0731	inter-genic
SNP_A-1984119	rs7723957	chr5	153616381	0.1574	0.1997	0.2016	0.4176	0.8407	1.013	0.6379	0.7051	0.7668	0.9594	0.7249	0.9626	genic
SNP_A-1984129	rs1824933	chr5	153966655	0.14	0.2157	0.2432	0.7514	0.4713	0.9746	0.5662	0.5442	0.7724	0.9522	0.6068	1.0807	inter-genic
SNP_A-1984517	rs6859754	chr5	168582240	0.0733	0.1018	0.0993	0.7897	0.7874	0.7696	0.8298	0.7495	0.5023	1.0616	0.7553	0.8064	genic
SNP_A-1984918	rs3778353	chr6	6124881	0.1533	0.1666	0.2672	0.4468	0.6239	0.792	0.5714	0.5436	0.7977	0.8819	0.8357	0.6563	genic
SNP_A-1985151	rs853370	chr6	14250653	0.429	0.2106	0.3966	0.8924	0.7797	0.9078	0.7893	0.6019	0.8642	0.9592	0.9496	1.01	inter-genic
SNP_A-1985535	rs10484443	chr6	26664869	0.1469	0.1537	0.2167	0.4275	0.7652	0.648	0.4407	0.5568	0.5836	0.7541	0.6189	0.7525	inter-genic
SNP_A-1985707	rs16890084	chr6	37759956	0.3359	0.4119	0.1811	0.7927	0.8872	0.7071	0.596	0.5727	0.815	0.8568	0.7339	0.7904	genic
SNP_A-1986427	rs12526735	chr6	73705543	0.0856	0.0804	0.0523	0.6594	0.5012	0.8043	0.4923	0.5668	0.6872	0.6612	0.5102	0.5437	genic
SNP_A-1987173	rs9285394	chr6	108158265	0.2364	0.1604	0.2161	0.8361	1.1643	1.1695	1.2031	1.2088	0.8259	1.0197	0.7121	1.0005	genic
SNP_A-1987753	rs12079838	chr1	228520666	0.3336	0.368	0.2724	0.5373	0.7744	0.6377	0.5822	0.9772	0.702	0.8421	0.3994	0.6612	inter-genic
SNP_A-1988432	rs2180042	chr6	164267664	0.1265	0.1903	0.1163	0.5107	0.5038	0.5806	0.471	0.4633	0.5588	0.6142	0.4707	0.6022	inter-genic
SNP_A-1988986	rs12699798	chr7	16467409	0.2869	0.3174	0.305	0.7589	0.6692	0.7364	0.7153	0.814	0.9527	0.8506	0.9767	0.8939	inter-genic
SNP_A-1989114	rs6963728	chr7	21047207	0.4639	0.2527	0.282	0.7657	0.882	1.0189	0.9684	0.6639	0.9889	0.8182	1.0861	0.8533	inter-genic
SNP_A-1989369	rs12540625	chr7	29419819	0.3478	0.4695	0.4139	0.8122	0.8021	0.8559	0.617	0.9944	0.8562	1.3806	0.907	1.4038	genic
SNP_A-1989779	rs4988515	chr7	45899125	0.4127	0.3773	0.4271	1.023	0.9746	0.9059	1.165	0.9443	0.8683	1.015	1	0.8328	genic
SNP_A-1989780	rs4619	chr7	45899194	0.2123	0.1267	0.1777	1.1869	1.6119	1.0248	1.1127	1.4618	0.9649	0.8446	0.7048	1.007	genic
SNP_A-1991728	rs1551926	chr7	148350516	0.145	0.082	0.1153	0.617	0.7216	0.6225	0.5902	1.0356	0.5478	0.6062	0.4781	0.6689	genic
SNP_A-1991884	rs10503170	chr8	2079891	0.0772	0.0886	0.0555	0.4063	0.8471	0.7453	0.7774	0.5269	0.801	0.7947	0.9211	0.6378	genic
SNP_A-1992228	rs6983332	chr8	10015328	0.0809	0.1279	0.11	0.9373	1.1205	0.9801	0.8557	0.842	0.8193	0.8441	0.9203	0.8581	genic
SNP_A-1992235	rs7459532	chr8	10298478	0.1543	0.1221	0.2708	0.9845	0.9782	0.8074	0.8588	1.8988	0.8658	0.5078	0.6184	0.5559	genic
SNP_A-1992497	rs209973	chr8	17595134	0.0693	0.0475	0.0849	0.5226	0.8597	0.7786	0.5717	0.6065	0.5485	0.4544	0.5241	0.6451	genic
SNP_A-1992893	rs10503871	chr8	30556394	0.3451	0.4163	0.3913	0.7066	0.8109	0.7386	0.6417	0.8627	1.0752	0.8615	0.866	0.8476	genic
SNP_A-1992895	rs10503872	chr8	30556573	0.2646	0.2444	0.2317	0.7112	0.5429	0.7408	0.6396	0.6342	0.7036	1.0235	0.69	0.9248	genic
SNP_A-1993129	rs17661137	chr8	41697185	0.2073	0.2032	0.3474	0.8174	0.9529	1.2517	1.0467	0.7761	0.9082	0.9966	0.9003	0.9351	genic
SNP_A-1993345	rs2939687	chr8	56476432	0.1245	0.1008	0.1354	0.5928	0.6062	0.4058	0.6423	0.5397	0.6759	0.6591	0.6171	0.6312	genic
SNP_A-1994950	rs13273011	chr8	123903996	0.0558	0.0748	0.0967	0.4275	0.4354	0.6125	0.5586	0.61	0.6922	0.6023	0.6164	0.5847	genic
SNP_A-1994951	rs16897508	chr8	123904362	0.0389	0.0367	0.0353	0.3859	0.4514	0.5615	0.5492	0.6183	0.5053	0.593	0.5234	0.5421	genic
SNP_A-1996036	rs2094519	chr9	15903849	0.4213	0.3572	0.3982	0.7957	0.4639	0.75	0.6876	0.5532	0.9113	1.2684	1.1953	0.9379	inter-genic
SNP_A-1996272	rs1410840	chr9	23692349	0.1699	0.3301	0.2592	0.5879	0.8878	0.7654	0.5295	0.7112	0.8894	0.9405	0.999	0.88	genic
SNP_A-1997132	rs277739	chr9	88942488	0.3503	0.4031	0.3149	0.9335	1.0311	0.9142	0.9435	0.8526	0.8368	0.6602	0.7046	0.692	inter-genic
SNP_A-1997133	rs277738	chr9	88942642	0.2981	0.3135	0.2096	0.9811	0.8741	0.94	0.7346	0.8875	0.8243	0.6858	0.6408	0.6132	inter-genic
SNP_A-1997271	rs10512248	chr9	97299524	0.0722	0.1399	0.0628	0.6787	0.7305	1.0065	0.6578	0.534	0.6986	0.7017	0.7515	0.7607	genic
SNP_A-1997429	rs16922174	chr9	104568812	0.0888	0.0829	0.0939	0.9224	1.0314	0.9196	0.7917	0.6787	0.7274	0.6829	0.7765	0.7022	inter-genic
SNP_A-1997657	rs16915239	chr9	112449660	0.3173	0.3843	0.456	0.7946	0.6217	0.7222	0.5549	0.7432	0.6781	0.4912	0.6599	0.5077	inter-genic
SNP_A-1997738	rs10513241	chr9	116077641	0.2608	0.3391	0.2548	0.7944	1.9311	1.0694	1.0356	0.9592	1.0433	1.3654	0.9553	1.1231	genic
SNP_A-2004240	rs4776724	chr15	64174141	0.0726	0.1023	0.2106	0.6478	0.9084	0.9975	0.6326	0.7024	0.9616	0.8021	0.7292	0.8946	genic
SNP_A-2004481	rs916947	chr16	2764985	0.047	0.0927	0.0464	0.8534	0.7266	0.698	0.8073	0.3659	0.5553	0.7132	0.602	0.6715	genic
SNP_A-2004617	rs729023	chr10	104331877	0.2636	0.3406	0.2804	1.1823	1.3371	1.0273	0.9429	1.2507	0.887	1.0576	0.7632	0.931	genic
SNP_A-2004877	rs4887899	chr16	75830083	0.0534	0.0828	0.093	0.6022	0.6316	0.8717	0.4649	0.4432	0.6691	0.9755	0.6525	1.0045	inter-genic
SNP_A-2005487	rs529334	chr10	115140027	0.2234	0.3297	0.2147	0.7653	0.5716	0.8025	0.9476	0.4538	0.7562	1.1014	0.6886	1.0658	inter-genic
SNP_A-2006291	rs2020327	chr2	36047243	0.1568	0.2379	0.2872	0.9156	1.8143	0.9604	1.5769	1.4929	1.5153	1.0098	0.9207	1.1682	inter-genic
SNP_A-2006723	rs6713324	chr2	134461023	0.1665	0.2601	0.2918	0.402	1.3611	0.4796	0.8599	0.527	0.6894	0.6024	0.2889	0.7763	inter-genic
SNP_A-2006906	rs4083497	chr1	41852454	0.1421	0.1617	0.4295	0.9789	0.9143	0.9033	0.8129	0.8174	0.9724	1.1037	1.0139	0.9764	genic
SNP_A-2007072	rs3811514	chr2	228591965	0.1046	0.0875	0.2005	0.449	0.5467	0.639	0.7081	0.7986	0.8637	0.5345	0.5592	0.4656	genic
SNP_A-2007112	rs3900638	chr2	234985938	0.1219	0.1373	0.2052	1.0898	0.7276	0.7621	0.9471	0.8381	0.7496	0.9514	0.9665	1.0647	inter-genic
SNP_A-2008039	rs2268223	chr21	31559099	0.1848	0.1075	0.2329	0.7143	0.6159	0.9737	0.8536	0.6102	1.0519	0.9562	1.0563	1.0085	genic
SNP_A-2008393	rs4685657	chr3	3569569	0.2142	0.2651	0.1593	0.972	1.465	0.8232	0.9879	0.7731	0.8857	0.6768	0.8883	0.7522	inter-genic
SNP_A-2009022	rs6438473	chr3	120004019	0.1296	0.215	0.2813	0.8678	1.4337	0.826	0.9726	1.3087	0.6776	0.8458	0.6054	0.7709	inter-genic
SNP_A-2009467	rs1873411	chr3	195286781	0.1914	0.2012	0.1	0.4123	0.8388	0.6399	0.8272	1.1656	0.6349	0.6691	0.5662	0.7039	inter-genic
SNP_A-2010338	rs4373123	chr4	165089704	0.0804	0.1746	0.4146	0.7908	1.5189	0.9777	0.749	0.6718	0.9194	0.9041	1.0591	1.1356	inter-genic
SNP_A-2010747	rs4755941	chr11	45224291	0.398	0.4424	0.3497	0.8478	0.7165	0.7381	0.6596	0.9725	0.7874	0.9901	1.0714	0.9551	genic
SNP_A-2011344	rs1864001	chr5	151259448	0.2808	0.316	0.2739	0.6101	0.9941	0.8564	0.6406	0.6006	0.5542	0.8074	0.6095	0.8075	genic
SNP_A-2011734	rs4930346	chr11	65750255	0.0948	0.1162	0.0426	0.7048	1.0259	0.8899	1.0074	0.8484	0.8188	0.8326	0.5586	0.7291	genic
SNP_A-2012156	rs4243487	chr6	149533556	0.3598	0.4797	0.1977	0.7152	0.8229	1.2434	0.7157	1.1764	0.642	1.073	0.7871	1.3157	inter-genic
SNP_A-2012405	rs4244636	chr1	50063199	0.1011	0.1524	0.2216	0.6365	0.4314	0.7517	0.6901	0.3065	1.0518	1.2677	1.524	0.6833	inter-genic
SNP_A-2012905	rs290180	chr11	85068317	0.2347	0.3568	0.1865	0.8459	0.8576	1.2311	0.8626	1.0103	0.9934	1.7112	1.1835	1.1244	inter-genic
SNP_A-2013303	rs385351	chr8	26499000	0.2791	0.2691	0.22	0.5631	0.5256	0.6867	0.608	0.7995	0.8331	0.4817	0.7087	0.5562	genic
SNP_A-2016193	rs7277729	chr21	21075506	0.4523	0.4191	0.3398	0.8076	0.7677	0.9392	0.6648	0.8485	0.993	1.0253	0.8094	0.8599	inter-genic
SNP_A-2016310	rs41499345	chr21	21873271	0.1817	0.261	0.1623	1.3188	1.361	1.2037	0.9074	1.077	0.9916	2.0389	1.2488	1.5884	inter-genic
SNP_A-2016768	rs17110619	chr11	109375271	0.0773	0.0658	0.0849	0.5653	0.5541	0.7913	0.5304	0.7247	0.5419	0.5391	0.6776	0.4332	inter-genic
SNP_A-2017833	rs2244485	chr21	30631562	0.1086	0.1279	0.2846	0.5322	0.7861	0.7157	0.6147	0.6528	0.848	0.7932	0.6842	0.6899	inter-genic
SNP_A-2017834	rs2832810	chr21	30633763	0.4121	0.4388	0.4964	1.1914	0.9983	0.7674	0.9502	0.9883	1.0116	0.8267	0.7428	0.7306	inter-genic
SNP_A-2017955	rs2833353	chr21	31555930	0.0928	0.104	0.1067	0.9032	0.5971	0.6862	1.3372	1.2276	1.0349	0.6287	0.7906	0.6879	genic
SNP_A-2017960	rs11702036	chr21	31581155	0.3933	0.3303	0.2386	0.669	1.409	1.6192	0.5832	1.2493	1.1102	1.0913	0.804	0.9264	genic
SNP_A-2017967	rs7281523	chr21	31613034	0.1603	0.2482	0.2209	0.6268	1.3121	0.6992	0.6633	0.4789	0.9866	1.2194	1.0445	1.2422	genic
SNP_A-2017976	rs845943	chr21	31628935	0.257	0.2388	0.2718	0.8921	1.1018	0.7711	1.1373	1.0332	0.8706	0.9344	0.6348	0.5866	genic
SNP_A-2018333	rs2834268	chr21	34121750	0.4537	0.3429	0.4297	0.5281	0.5645	0.9645	0.6675	0.3851	0.8419	1.0114	1.1149	1.0447	genic
SNP_A-2018811	rs2835319	chr21	36502486	0.1345	0.1348	0.1498	0.8892	0.9039	1.0769	1.0076	0.8068	0.8967	0.9407	0.832	0.7583	genic
SNP_A-2018812	rs2156411	chr21	36502677	0.1574	0.2112	0.1928	1.0258	0.6567	0.8985	0.8365	0.7319	0.9322	0.9819	1.0741	0.7392	genic
SNP_A-2018813	rs2835320	chr21	36502751	0.2153	0.1802	0.1106	1.008	0.8314	0.6644	0.7868	0.7459	0.9296	0.8464	0.9818	0.8184	genic
SNP_A-2018814	rs2156412	chr21	36502797	0.12	0.1384	0.11	0.8783	1.3307	0.8907	1.1344	1.169	1.0163	1.1657	0.7918	0.8841	genic
SNP_A-2019146	rs2836174	chr21	38459214	0.0893	0.0912	0.0871	0.7946	0.837	0.7852	0.6995	0.6238	0.7457	0.8699	0.9743	1.5831	inter-genic
SNP_A-2019891	rs41398251	chr21	41401898	0.2747	0.3944	0.2591	0.7886	1.2612	1.1124	0.939	1.2789	0.462	1.1803	0.5786	1.1113	inter-genic
SNP_A-2020178	rs1399922	chr21	42851059	0.2457	0.3988	0.298	0.7641	1.0806	1.0781	0.8121	0.7582	0.6711	1.136	1.3229	1.3555	genic
SNP_A-2020379	rs9983217	chr21	44095644	0.3698	0.322	0.3243	0.6644	1.0635	0.633	0.5534	0.5583	0.6955	0.4753	0.5972	0.4837	inter-genic
SNP_A-2020405	rs2071144	chr21	44365582	0.0892	0.1422	0.1458	0.7562	0.9734	0.8257	0.8201	0.8844	0.6883	0.7189	0.4156	0.3835	genic
SNP_A-2020727	rs2839151	chr21	46457423	0.1413	0.2281	0.2493	0.6182	0.8589	0.8061	0.9775	0.8377	0.9218	1.0893	0.7668	0.7485	genic
SNP_A-2021694	rs12221035	chr10	69566342	0.0749	0.1159	0.1259	0.613	0.8425	0.8893	0.6465	0.7648	0.8871	0.5616	0.5275	0.7202	genic
SNP_A-2022289	rs9939492	chr16	71780202	0.2302	0.37	0.2201	0.5457	1.3736	0.678	0.9028	0.6859	0.8214	0.8357	0.6768	0.8588	inter-genic
SNP_A-2023130	rs11071023	chr15	52150037	0.1832	0.1554	0.1751	1.2613	1.6751	0.9607	1.1803	0.9782	0.8246	1.4123	0.9377	1.1613	genic
SNP_A-2023211	rs7845198	chr8	3571480	0.0682	0.1979	0.2778	0.5345	0.58	0.7319	0.4982	0.5074	0.5034	0.6918	0.5089	0.6814	genic
SNP_A-2023383	rs6016963	chr20	41186657	0.3011	0.2683	0.312	0.5792	0.8036	0.8291	0.5983	0.5281	0.6948	0.7943	0.6093	0.6228	genic
SNP_A-2023677	rs1493545	chr11	128678445	0.0618	0.4231	0.2164	1.1611	1.5217	1.4607	1.1627	0.853	0.6555	1.6414	1.0284	1.4906	inter-genic
SNP_A-2023727	rs1341795	chr1	69732724	0.4934	0.4666	0.4826	0.921	0.8225	1.0144	0.895	0.919	1.0304	0.8231	0.7419	0.9216	inter-genic
SNP_A-2024744	rs17322275	chr8	26540530	0.1189	0.1907	0.1062	0.2654	0.3902	0.4103	0.7908	0.5456	0.7292	0.5212	0.418	0.6022	genic
SNP_A-2025707	rs4691874	chr4	164012707	0.3012	0.2445	0.2117	0.7494	0.8116	0.9684	0.8363	0.7274	0.8261	0.6224	0.5884	0.792	inter-genic
SNP_A-2025726	rs6100336	chr20	36652968	0.2549	0.2262	0.3783	0.6184	0.6009	0.5371	0.6733	0.6626	0.9488	0.7053	0.7517	0.6206	inter-genic
SNP_A-2025850	rs6461794	chr7	24325022	0.4477	0.4643	0.4054	0.428	0.635	0.7373	0.5325	0.7063	0.567	0.8993	0.7602	0.8903	inter-genic
SNP_A-2025945	rs6661908	chr1	2940194	0.2726	0.1769	0.1459	0.9749	1.1713	0.8197	0.7909	1.1437	0.9879	0.6465	0.5523	0.5797	inter-genic
SNP_A-2026552	rs12169298	chr22	34626548	0.3609	0.4024	0.3833	0.641	0.6133	0.6702	0.5403	0.6566	0.7476	0.9006	1.0707	1.5386	genic
SNP_A-2026611	rs682870	chr3	126370781	0.1498	0.2329	0.2182	1.003	1.1007	1.1517	0.8356	0.8132	1.424	0.6658	0.7978	0.9229	genic
SNP_A-2026906	rs6818363	chr4	5630271	0.4113	0.4348	0.4537	0.7564	0.5574	0.8562	0.6634	0.4792	0.5929	1.1372	0.9142	1.1376	genic
SNP_A-2026996	rs10185849	chr2	125025563	0.2721	0.3031	0.208	0.5965	0.9276	0.8118	0.9915	0.7149	0.7486	1.1071	1.1085	1.0595	genic
SNP_A-2027076	rs2869224	chr20	45879015	0.1339	0.131	0.1466	0.6383	0.6278	0.6496	0.8767	0.9151	0.9304	0.5612	0.7501	0.5961	inter-genic
SNP_A-2027267	rs1860436	chr12	3239435	0.1373	0.1701	0.2086	0.8345	0.9687	0.7326	0.9153	0.865	0.85	0.6658	0.6289	0.5793	genic
SNP_A-2027426	rs4503102	chr8	10193073	0.2989	0.3588	0.3115	0.7905	0.9056	1.0123	0.811	0.7086	1.0377	0.885	0.7815	0.8658	genic
SNP_A-2027967	rs13122112	chr4	9630502	0.1043	0.15	0.1569	0.8062	1.1734	0.8091	0.8182	0.796	1.0573	0.9405	0.8599	0.8644	genic
SNP_A-2028506	rs16933939	chr12	4937205	0.1239	0.1102	0.0993	0.9344	0.8221	0.9646	0.9431	0.7046	0.6776	0.9607	0.6691	0.8955	inter-genic
SNP_A-2029586	rs7596770	chr2	9334108	0.4293	0.2429	0.3772	0.6548	0.8518	0.7745	0.5394	0.681	0.9624	0.8049	0.7257	0.9235	genic
SNP_A-2029642	rs6049096	chr20	23701523	0.2165	0.1991	0.3481	1.0995	1.3405	0.7531	0.9464	0.5934	0.7512	0.8775	0.7802	0.7708	inter-genic
SNP_A-2030126	rs760939	chr1	175038582	0.0755	0.1433	0.0809	0.6729	0.7033	1.1071	0.6725	0.4516	0.777	1.2441	1.2195	1.3811	genic
SNP_A-2030210	rs7106462	chr11	56856927	0.1717	0.2727	0.4345	0.5593	0.6614	0.826	0.6525	0.5252	0.9266	0.7021	0.6161	0.5572	genic
SNP_A-2030500	rs9803580	chrX	53839899	0.1989	0.2002	0.1868	0.3895	1.0933	0.9556	0.638	0.7397	0.6443	0.5561	0.3737	0.8311	inter-genic
SNP_A-2031097	rs10492108	chr12	9422322	0.2934	0.415	0.3195	0.6867	0.9608	0.8521	0.7524	0.704	0.487	0.7415	0.3556	0.4698	inter-genic
SNP_A-2031754	rs7127129	chr11	69705561	0.38	0.402	0.3631	0.653	0.6479	0.5262	0.4842	0.4828	0.604	0.52	0.4748	0.6123	genic
SNP_A-2032793	rs1286464	chr14	90136193	0.221	0.2869	0.2018	0.7055	0.5497	0.5379	0.5545	0.5426	0.8304	0.9668	0.9617	0.9396	genic
SNP_A-2033041	rs3759594	chr14	49769500	0.2226	0.1613	0.2112	0.6308	0.6003	0.7876	0.7875	0.7747	0.8373	0.7057	0.8905	0.8459	inter-genic
SNP_A-2033318	rs17128652	chr14	92403602	0.0865	0.0673	0.1593	0.5246	0.4931	0.6018	0.6555	0.5174	0.5384	0.5049	0.5511	0.4978	inter-genic
SNP_A-2034331	rs11061004	chr12	129627522	0.0794	0.1272	0.0774	1.0255	0.9658	0.8536	0.9811	1.3227	0.9445	0.7242	0.6785	0.6797	genic
SNP_A-2034372	rs4921805	chr8	17595067	0.1665	0.1605	0.1378	0.711	0.8927	0.8255	0.4865	0.6702	0.6354	0.7944	0.6981	0.6197	genic
SNP_A-2034773	rs7919079	chr10	107491883	0.2778	0.315	0.2571	0.5462	0.5384	0.6676	0.4308	0.5902	0.6151	0.6054	0.4553	0.785	inter-genic
SNP_A-2034837	rs11071625	chr15	59755195	0.2761	0.4605	0.3837	0.7932	0.9978	1.0608	0.5634	0.5294	0.9499	1.0091	1.0692	0.8681	inter-genic
SNP_A-2034897	rs515234	chr3	126370977	0.4141	0.2889	0.3113	1.1696	0.6743	1.0729	1.2521	0.9817	1.0479	0.6312	1.2727	0.7667	genic
SNP_A-2035175	rs4941375	chr18	54095115	0.1184	0.0702	0.0417	0.7087	0.6696	0.8091	0.3975	0.2752	0.4396	0.633	0.6091	0.5799	genic
SNP_A-2035270	rs11636700	chr15	25076648	0.1629	0.2272	0.2088	1.1701	1.2521	0.9679	0.992	1.0689	1.3667	0.6636	0.6132	0.6397	genic
SNP_A-2035506	rs17306064	chr22	25065813	0.1437	0.0955	0.111	0.5621	0.714	0.6942	0.6871	0.9233	0.8839	0.7388	0.6304	0.7769	genic
SNP_A-2036701	rs6751335	chr2	185377372	0.3517	0.4247	0.2638	0.7617	0.7555	0.8002	0.7775	0.6082	0.7718	0.856	0.8892	0.7239	genic
SNP_A-2037282	rs2177031	chr15	97324465	0.3026	0.2826	0.4569	0.6694	0.6918	1.0267	0.7106	0.5817	1.3042	0.9222	1.1459	0.7013	genic
SNP_A-2038542	rs10829492	chr10	130467575	0.4491	0.2521	0.3208	0.7563	0.358	0.7324	0.652	0.538	1.0121	0.7966	0.7602	0.698	inter-genic
SNP_A-2039358	rs6668635	chr1	14813781	0.0943	0.1156	0.2198	0.417	0.7198	0.6297	0.5116	0.4843	0.7809	0.5758	0.7657	0.6203	genic
SNP_A-2039511	rs11009413	chr10	33854382	0.2309	0.2543	0.2626	0.6387	0.6306	0.6783	0.5166	0.5751	0.6172	0.5173	0.4732	0.4953	inter-genic
SNP_A-2040056	rs2267906	chr20	1857840	0.1111	0.12	0.2608	0.6542	0.5489	0.7571	0.7979	0.7763	0.7773	0.7082	0.6784	0.7895	genic
SNP_A-2041041	rs1007462	chr17	52558314	0.4305	0.4112	0.4518	0.9585	1.1208	0.9649	1.1258	0.9755	0.837	0.8652	0.9608	0.9612	inter-genic
SNP_A-2041325	rs41462944	chr8	4896530	0.2331	0.1139	0.3243	0.4461	0.5923	0.5986	0.4686	0.5579	0.5837	1.016	1.0071	0.9843	inter-genic
SNP_A-2041607	rs16949714	chr15	93413067	0.147	0.1224	0.1248	0.6489	1.0932	1.5389	0.9871	0.5932	0.975	0.702	0.6896	0.7146	inter-genic
SNP_A-2041789	rs3778146	chr6	154419618	0.0673	0.0587	0.143	0.5763	0.5692	0.8241	0.5187	0.5222	0.5853	0.6877	0.5487	0.6376	genic
SNP_A-2041869	rs2878769	chr8	1095494	0.4347	0.4164	0.3867	1.0715	1.1532	0.7457	0.838	1.2157	0.7731	0.5983	0.8057	0.8228	inter-genic
SNP_A-2042475	rs4806877	chr19	2797557	0.328	0.4393	0.247	1.1466	1.2174	1.0108	1.2047	1.3009	0.9627	1.0174	0.8957	1.0115	genic
SNP_A-2043117	rs505463	chr13	35147867	0.2778	0.2071	0.3523	1.0493	0.7892	1.1166	1.0165	0.9826	0.8499	0.9987	1.2391	1.2041	inter-genic
SNP_A-2043278	rs2306681	chr12	26666886	0.2282	0.2445	0.3729	0.4812	0.5267	1.0556	0.645	0.3853	0.9368	1.0734	0.7425	1.0839	genic
SNP_A-2043419	rs4896207	chr6	136696899	0.0448	0.0867	0.0604	0.6637	0.7625	0.6453	0.6387	0.5708	0.7579	0.7259	0.6627	0.6953	inter-genic
SNP_A-2043465	rs11824008	chr11	131574563	0.2152	0.1643	0.3021	0.6742	0.8514	0.8156	0.6997	0.5984	0.9097	1.0921	0.7824	1.1468	genic
SNP_A-2043699	rs7999605	chr13	50137089	0.229	0.1486	0.1257	0.6456	1.1339	1.1199	1.1896	0.574	0.9588	0.7271	0.969	1.065	inter-genic
SNP_A-2045058	rs10924078	chr1	116734126	0.1907	0.3908	0.2321	0.7485	0.7493	0.7933	0.9959	0.8437	0.7657	1.1336	1.6341	1.5984	genic
SNP_A-2045660	rs11999298	chr9	36884151	0.0977	0.1084	0.1306	0.5522	0.5413	0.6996	0.5371	0.5582	0.8236	0.6872	0.6237	0.4937	genic
SNP_A-2045882	rs12112197	chr7	3700805	0.106	0.1336	0.3012	0.825	0.7045	0.8767	0.6868	0.6168	0.9899	1.059	1.0093	1.1147	genic
SNP_A-2046036	rs7220714	chr17	12944465	0.0441	0.0853	0.0609	0.8461	0.8863	1.0139	0.748	0.8261	0.6243	0.8359	0.7935	1.3357	inter-genic
SNP_A-2047219	rs17069000	chr3	63500328	0.4053	0.461	0.4106	0.9592	0.6192	0.7697	0.9836	0.824	0.689	0.6626	0.6203	0.7378	genic
SNP_A-2047391	rs9384257	chr6	155300849	0.1838	0.1771	0.1522	0.7841	0.9069	0.8671	0.7783	0.7238	0.7061	0.574	0.6134	0.5405	genic
SNP_A-2047423	rs16823702	chr1	37187392	0.1728	0.1312	0.1317	1.1122	1.3225	0.9109	1.3473	1.0452	0.9023	0.8063	0.7986	0.6582	genic
SNP_A-2047615	rs12760548	chr1	33053235	0.1388	0.1361	0.1006	0.5184	0.8259	0.7678	0.5704	0.6245	0.7443	0.8052	0.5682	0.7746	genic
SNP_A-2047959	rs11099970	chr4	156153203	0.4599	0.2316	0.3111	0.562	0.4764	0.9469	0.7446	0.7008	0.7276	0.7809	0.9265	0.8457	inter-genic
SNP_A-2048184	rs9419695	chr10	133365509	0.4303	0.3684	0.3161	0.6088	0.8536	0.7223	0.4835	0.3874	0.6116	0.6192	0.5745	0.5454	inter-genic
SNP_A-2048341	rs4234738	chr4	6428614	0.1372	0.1519	0.2743	0.5864	0.4827	0.6824	0.6149	0.553	0.9223	1.061	1.0697	0.9073	genic
SNP_A-2048392	rs2526297	chr16	4113629	0.2371	0.4936	0.2954	0.9735	0.8095	0.7132	1.1975	0.7959	0.9479	1.1517	1.012	0.6619	inter-genic
SNP_A-2048522	rs17424028	chr1	47990556	0.1745	0.1872	0.1751	0.6721	0.7802	0.6178	0.7721	0.4572	0.6844	0.7355	0.4837	0.6081	inter-genic
SNP_A-2048939	rs7962336	chr12	59882476	0.4162	0.2938	0.3909	1.0923	1.0822	1.1118	0.8752	0.9832	0.9959	0.813	0.851	0.8312	inter-genic
SNP_A-2049137	rs682815	chr3	126370808	0.0629	0.096	0.1103	0.5348	0.917	0.9971	0.6242	0.8547	1.2762	0.7959	0.8055	0.8436	genic
SNP_A-2049356	rs1536089	chr10	131762252	0.3371	0.3031	0.279	0.7081	0.7115	0.7685	0.7715	1.0444	0.8104	0.7056	0.6231	0.658	inter-genic
SNP_A-2049914	rs1384313	chr3	130378764	0.3619	0.3243	0.4503	0.5854	0.8265	0.6566	0.8536	0.7227	0.6599	0.7704	0.7584	0.6725	genic
SNP_A-2050262	rs9922089	chr16	11419226	0.1906	0.3303	0.262	0.5568	1.1891	0.8412	0.6269	0.6332	0.8491	0.6417	0.67	0.6881	inter-genic
SNP_A-2050381	rs2505349	chr10	32691867	0.3305	0.4392	0.4171	0.7349	0.6001	0.6929	0.7659	0.6114	0.668	0.7233	0.6827	1.0246	genic
SNP_A-2050762	rs7004550	chr8	61775605	0.2188	0.1712	0.2255	0.5134	0.5334	0.6367	0.5047	0.7528	0.6344	0.956	0.7138	0.8395	genic
SNP_A-2051177	rs523703	chr7	71340360	0.475	0.4604	0.4385	1.0112	1.3009	0.9721	1.3801	1.005	0.8126	1.0813	0.957	0.8215	genic
SNP_A-2051986	rs17834439	chr18	54716907	0.0582	0.0433	0.0598	0.8791	0.8665	1.049	0.9706	0.8802	0.9745	0.861	0.7748	0.8623	genic
SNP_A-2052171	rs12246110	chr10	128134876	0.235	0.2989	0.1806	0.6565	0.6505	0.7352	0.5978	0.6382	0.7981	0.8225	0.6437	0.5417	inter-genic
SNP_A-2053190	rs732725	chr1	19287401	0.2223	0.2401	0.3267	0.8668	0.7954	0.8214	1.0067	0.584	0.8998	0.7135	0.8734	0.7519	genic
SNP_A-2053361	rs2069722	chr12	66835220	0.3266	0.4596	0.3752	0.7582	0.8488	0.9133	0.9181	0.6065	0.6394	0.7089	0.5227	0.3087	genic
SNP_A-2053404	rs2554336	chr15	49954112	0.0697	0.0785	0.1004	0.6535	0.4167	0.5452	0.7376	0.7957	0.5721	0.5294	0.4888	0.4947	genic
SNP_A-2053775	rs7005418	chr8	84374020	0.2285	0.3474	0.4542	0.5869	1.77	0.9961	0.8316	1.077	0.8251	1.0883	0.8993	1.0892	inter-genic
SNP_A-2053838	rs221667	chr20	10341145	0.2922	0.3263	0.2247	0.6288	0.9419	0.8412	0.6728	0.8893	0.7879	0.7042	0.7253	0.8511	genic
SNP_A-2053957	rs16823122	chr2	182932173	0.0983	0.0748	0.255	0.6956	0.7578	1.0137	0.4659	0.6028	0.7627	0.5953	0.4743	0.7534	genic
SNP_A-2054002	rs17087009	chr6	156433851	0.3154	0.4667	0.2959	0.8483	0.84	1.0284	0.8574	0.8771	0.8956	1.28	1.0486	1.1469	inter-genic
SNP_A-2054092	rs6560740	chr10	1610356	0.3861	0.4804	0.4196	0.5384	1.2843	0.8089	0.9371	0.9313	0.6999	0.8872	0.9689	0.9902	genic
SNP_A-2054169	rs9925302	chr16	85223804	0.179	0.2419	0.3778	1.3122	1.3338	1.3164	1.5595	1.1254	1.1057	0.9164	0.8044	0.8132	inter-genic
SNP_A-2055511	rs1208799	chr10	37798916	0.386	0.3799	0.453	0.5338	0.44	0.654	0.6376	0.4498	0.7514	0.863	0.7514	0.8047	inter-genic
SNP_A-2056190	rs894848	chr1	112240341	0.2291	0.1163	0.2816	0.6049	0.3961	0.3709	0.5619	0.7326	0.8508	0.3845	0.3768	0.4656	genic
SNP_A-2056961	rs2101544	chr6	34158515	0.0367	0.0681	0.0698	0.5603	0.7449	0.7927	0.6577	0.7183	0.6654	0.6573	0.5201	0.517	genic
SNP_A-2058508	rs8094614	chr18	58581797	0.1738	0.1803	0.1243	0.4102	0.518	0.5869	0.7367	0.7003	0.912	0.7946	0.5758	0.7239	genic
SNP_A-2058992	rs17555260	chr15	23393412	0.1753	0.1436	0.2437	0.8497	1.081	0.8802	1.1594	1.195	1.0852	0.7036	0.6984	0.8303	inter-genic
SNP_A-2059063	rs4371418	chr20	16903890	0.1254	0.1189	0.2631	0.9791	0.9964	0.822	1.0604	0.9217	1.0437	1.0528	0.8556	0.6291	inter-genic
SNP_A-2059973	rs160448	chr8	90728970	0.2067	0.285	0.2225	0.6342	0.7233	0.7364	0.8242	0.7109	0.763	0.8265	0.97	0.8256	inter-genic
SNP_A-2061119	rs1559052	chr5	172624933	0.3203	0.3564	0.3593	0.8646	0.7865	0.6502	0.6061	0.4636	0.6821	0.3626	0.4437	0.6018	inter-genic
SNP_A-2063355	rs6130569	chr20	42275312	0.3168	0.3709	0.2445	0.8229	0.9716	1.0338	0.8583	0.7922	0.8677	1.2217	0.8109	1.0953	inter-genic
SNP_A-2065103	rs6936420	chr6	13525725	0.2532	0.2198	0.3911	0.4947	0.4372	0.6987	0.5992	0.614	0.7151	0.6348	0.6708	1.0554	genic
SNP_A-2065679	rs2972147	chr2	226808098	0.4347	0.4613	0.3987	1.1278	1.0531	1.1233	1.1648	1.1043	0.9066	0.9643	0.8728	0.8445	inter-genic
SNP_A-2066007	rs6877027	chr5	18660942	0.1869	0.3034	0.3522	0.671	0.834	0.9941	0.8338	1.1987	1.196	0.8344	0.7262	0.8426	inter-genic
SNP_A-2066275	rs5971115	chrX	23315602	0.0914	0.1397	0.3232	0.3616	0.7563	0.9198	0.2436	0.7507	1.1641	1.1151	1.0662	1.0568	genic
SNP_A-2066459	rs2625310	chr11	19931176	0.3641	0.2458	0.1582	0.976	0.8362	0.9772	1.2885	1.1159	0.7338	0.56	0.7043	0.5105	genic
SNP_A-2067203	rs4696645	chr4	151401865	0.0875	0.0915	0.1411	1.1646	1.1156	1.2628	1.1447	1.2025	0.8327	1.2349	0.9005	1.138	inter-genic
SNP_A-2067317	rs4455070	chr18	61305341	0.1129	0.2262	0.1872	0.6432	0.5611	0.6326	0.5574	0.4952	1.0186	0.9576	0.6965	0.7311	inter-genic
SNP_A-2067632	rs7439465	chr4	152814264	0.1272	0.1119	0.1199	0.7004	0.5613	0.7682	0.4625	0.4357	0.9933	0.9785	1.1548	0.9228	genic
SNP_A-2067671	rs1136062	chr16	2442642	0.1642	0.1236	0.211	1.0521	1.4849	1.1536	1.2363	1.1179	1.0724	1.1836	0.8763	0.9027	genic
SNP_A-2068255	rs2448090	chr10	26995697	0.4715	0.3128	0.3758	0.627	0.349	0.8886	0.6225	0.6147	0.6686	0.9061	0.936	0.9454	inter-genic
SNP_A-2068546	rs7730432	chr5	116635759	0.2913	0.2735	0.2989	0.5443	0.6516	0.7368	0.486	0.4131	0.6789	0.731	0.935	0.9007	inter-genic
SNP_A-2069161	rs3793075	chr6	71059490	0.1734	0.3029	0.1882	0.5586	0.5574	0.6221	0.5564	0.5402	0.7728	0.7141	0.8539	0.6989	genic
SNP_A-2069916	rs17103930	chr12	66195937	0.3716	0.2962	0.4334	0.7063	0.7618	1.4427	0.8943	0.9112	0.5967	1.0578	1.0819	1.3816	inter-genic
SNP_A-2070594	rs1368430	chr5	171884506	0.2512	0.3106	0.3738	0.5245	0.4682	0.713	0.5352	0.5186	0.6285	0.892	0.843	0.865	inter-genic
SNP_A-2070666	rs6671519	chr1	224203213	0.4315	0.3914	0.372	0.6554	1.0364	1.0976	0.6082	0.6784	0.8069	0.7798	0.7405	1.1012	inter-genic
SNP_A-2071290	rs4759665	chr12	129425468	0.4481	0.3869	0.2946	1.1654	0.812	0.8527	0.7136	0.886	1.0701	0.8161	0.9883	0.4851	inter-genic
SNP_A-2071421	rs2237948	chr11	17790303	0.2872	0.1802	0.319	0.5492	0.3705	0.7509	0.6324	0.4518	0.7729	0.776	0.8305	0.6682	genic
SNP_A-2072704	rs9371355	chr6	155300670	0.0633	0.0613	0.0425	0.8477	1.066	0.7649	1.078	0.9757	0.5218	0.6095	0.3983	0.5858	genic
SNP_A-2072939	rs11150186	chr16	78250169	0.0939	0.1335	0.0654	0.9038	1.2305	0.9991	1.0405	0.794	1.1603	1.1033	1.1385	1.1275	inter-genic
SNP_A-2073327	rs11090977	chr22	48287850	0.0926	0.0958	0.1097	0.8963	1.1559	1.0828	0.992	1.1807	0.9399	0.6235	0.9869	0.8229	inter-genic
SNP_A-2073649	rs2107643	chr12	991832	0.1538	0.1368	0.2473	0.9886	1.29	1.1497	0.9154	1.0077	0.9752	0.902	0.8206	0.8734	genic
SNP_A-2074005	rs8135	chr14	77010613	0.3013	0.2039	0.4181	0.5113	0.7474	0.6369	0.6104	0.3793	0.6057	0.6358	0.5941	0.3918	genic
SNP_A-2074244	rs17366417	chr1	162111202	0.3708	0.3741	0.4074	0.6529	0.705	0.8008	0.554	0.3994	0.5807	0.7824	0.9004	0.7679	inter-genic
SNP_A-2075021	rs240343	chr22	32383443	0.2715	0.1841	0.1864	0.662	0.7159	0.8779	0.8791	0.9935	0.645	1.1567	0.8532	1.1225	genic
SNP_A-2075430	rs10816789	chr9	111032330	0.2057	0.2525	0.3517	1.1141	1.1685	1.0747	1.0246	1.0069	1.2388	1.0598	0.9151	1.1448	genic
SNP_A-2075697	rs17810548	chr22	17383938	0.196	0.2068	0.1265	0.5167	0.6234	0.6851	0.6789	0.6069	0.4864	0.7433	0.6444	0.6004	genic
SNP_A-2076533	rs2985997	chr13	45014381	0.4377	0.3109	0.4059	0.6192	0.9633	0.8413	0.8185	0.7397	0.8063	0.8692	0.7198	0.6999	genic
SNP_A-2077353	rs10506747	chr12	76411546	0.3108	0.205	0.1555	0.8763	0.8879	0.8138	0.8087	0.9189	0.532	0.498	0.3885	0.684	inter-genic
SNP_A-2077451	rs2232224	chr1	42401627	0.2598	0.2995	0.2876	1.2818	0.8347	0.9195	0.7561	0.888	0.8872	0.7532	0.9225	0.9265	genic
SNP_A-2077850	rs1611714	chr6	29937386	0.3232	0.2572	0.3293	1.0203	1.0349	0.9792	0.9758	0.9226	0.9708	1.0738	0.919	1.0803	genic
SNP_A-2077926	rs3790860	chr1	63860121	0.1756	0.2221	0.1611	0.6892	0.7725	0.8291	0.6095	0.8631	0.8269	1.1176	0.8952	1.0841	genic
SNP_A-2078260	rs11729908	chr4	54916167	0.3115	0.2468	0.3748	0.7969	1.04	1.0827	0.7617	0.7762	0.7302	0.8858	0.7192	1.1439	inter-genic
SNP_A-2078327	rs17036763	chr2	47713120	0.141	0.0946	0.0948	0.5437	0.6783	0.4588	0.9063	0.6365	0.7231	0.6114	0.4826	0.5077	inter-genic
SNP_A-2078353	rs6727949	chr2	69648800	0.1152	0.1045	0.1836	0.8895	1.0238	1.1167	0.857	1.2087	0.8475	1.1405	0.9268	1.2154	genic
SNP_A-2079004	rs251168	chr5	62120027	0.1261	0.1825	0.166	0.5789	0.8177	0.471	0.763	0.8064	0.4251	0.7143	0.5815	0.7636	inter-genic
SNP_A-2079337	rs10919317	chr1	160626632	0.1884	0.1497	0.1034	0.9501	1.1036	0.6448	1.1669	1.245	0.7507	0.4808	0.5073	0.5155	inter-genic
SNP_A-2079868	rs6089336	chr20	60246240	0.4824	0.2883	0.3202	0.4237	0.6895	0.4402	0.4877	0.8538	0.4923	0.8439	0.4965	0.8619	genic
SNP_A-2080102	rs6498169	chr16	11156830	0.2444	0.2642	0.1785	0.9668	1.1826	0.9689	1.3874	1.099	1.1103	0.9039	0.8533	0.825	inter-genic
SNP_A-2081203	rs1755685	chr13	112805193	0.15	0.3452	0.2161	0.5481	0.5166	0.5656	0.6594	0.7712	0.9039	0.8548	0.6142	0.8659	inter-genic
SNP_A-2081748	rs12458070	chr18	74318565	0.0934	0.0904	0.3392	0.696	0.9219	0.9349	0.8114	0.5563	0.8127	0.6252	0.7871	0.7458	inter-genic
SNP_A-2082194	rs2843130	chr1	2273173	0.1263	0.1235	0.2025	0.6117	0.9209	0.7045	0.6977	0.7257	0.8857	0.7299	0.7185	0.6636	genic
SNP_A-2082238	rs1817693	chr12	126961952	0.1046	0.1212	0.1679	0.7915	0.8632	0.7084	0.7596	0.6651	0.862	0.7512	0.8496	0.8831	inter-genic
SNP_A-2082304	rs1046650	chr1	154905624	0.3238	0.4291	0.2917	0.9174	1.0831	1.1147	1.1963	1.0673	0.9866	0.8247	0.6603	0.5047	genic
SNP_A-2082364	rs7136360	chr12	129425790	0.1018	0.0753	0.0395	0.5494	0.709	0.9158	0.8072	0.5865	0.9976	0.7794	0.3907	0.6743	inter-genic
SNP_A-2082385	rs331976	chr13	109115770	0.125	0.1507	0.1318	1.106	1.1156	0.8704	0.7457	1.0388	0.9783	0.6504	0.7518	0.6742	inter-genic
SNP_A-2082432	rs4815311	chr20	24707693	0.1469	0.1391	0.2436	0.2975	0.8239	0.4096	0.5738	0.3856	0.638	0.7278	0.5233	0.9061	inter-genic
SNP_A-2082598	rs17000155	chr22	47737443	0.1639	0.2809	0.1183	0.9011	0.767	0.8256	0.9407	0.7786	0.738	0.7889	0.7976	0.8012	inter-genic
SNP_A-2084111	rs555243	chr1	111116092	0.2041	0.2889	0.406	1.0802	0.7199	1.0027	0.7956	0.4651	0.797	1.5481	1.2	1.4579	inter-genic
SNP_A-2084520	rs13404629	chr2	100782213	0.2346	0.1401	0.2209	0.8023	0.6643	1.083	0.7948	0.5078	0.8123	1.3066	1.1194	1.2265	inter-genic
SNP_A-2084811	rs17756073	chr18	58960763	0.2713	0.3421	0.4025	0.7601	0.8161	0.8474	0.7102	0.7394	0.8432	0.7686	0.7782	0.8302	genic
SNP_A-2085094	rs6493004	chr15	39645979	0.1915	0.2199	0.3033	0.5211	0.8232	0.6875	0.6751	0.8965	0.7132	0.6581	0.6981	0.7238	genic
SNP_A-2085205	rs11086668	chr20	57218452	0.1381	0.2117	0.1485	1.1619	1.2109	0.895	0.9167	1.069	1.0452	0.8541	0.9679	1.0273	inter-genic
SNP_A-2085450	rs1776262	chr20	59949418	0.1777	0.0794	0.0898	0.7824	0.6698	0.6135	1.0301	0.8576	0.8865	0.5973	0.5136	0.5006	inter-genic
SNP_A-2085742	rs8017423	chr14	89749663	0.2577	0.2591	0.2518	1.1656	0.7824	0.857	0.9779	1.1888	0.7462	0.9171	0.7295	0.642	inter-genic
SNP_A-2085785	rs10018126	chr4	135524799	0.2282	0.2502	0.1673	1.329	1.2922	0.8227	1.2474	1.3467	1.0533	1.0207	0.8897	1.1574	inter-genic
SNP_A-2085872	rs17653473	chr5	149163569	0.206	0.1982	0.2067	0.7314	0.7644	0.6415	0.9784	0.7756	0.6759	1.5108	1.6372	1.4694	genic
SNP_A-2085897	rs17138116	chr16	5571227	0.405	0.4543	0.4395	0.9192	1.3189	1.1968	1.0364	1.0662	0.8705	0.9722	1.0803	1.0217	inter-genic
SNP_A-2085990	rs6761059	chr2	127388613	0.2033	0.2164	0.1742	0.5765	0.8137	1.0198	0.8728	0.7236	0.9995	0.6465	0.7537	0.98	inter-genic
SNP_A-2086206	rs17190566	chr15	56547232	0.1402	0.1323	0.1573	0.5786	0.6299	0.6708	0.6233	0.5511	0.6805	1.0719	0.6058	0.8737	genic
SNP_A-2086596	rs11167186	chr20	30948078	0.1808	0.1441	0.2636	0.7361	0.9004	0.7971	0.9326	0.5368	0.9117	1.1438	1.1814	1.3584	inter-genic
SNP_A-2086840	rs2553069	chr2	105855969	0.2581	0.3816	0.3267	0.9657	1.3648	0.7898	0.9578	0.8763	0.9198	1.0993	1.1542	1.5247	genic
SNP_A-2086967	rs2694812	chr10	117862127	0.142	0.1254	0.1658	1.2129	1.1296	1.0893	1.0796	1.1591	0.8958	1.3015	1.109	1.176	genic
SNP_A-2087520	rs4448276	chr8	10092338	0.2204	0.2393	0.2227	0.8329	1.2937	0.9518	0.9378	1.1934	1.0184	0.7239	0.7012	0.6404	genic
SNP_A-2088396	rs4076769	chr2	192292451	0.2535	0.2193	0.2787	1.0382	0.8587	0.9762	1.0499	1.0358	0.847	0.8558	0.8892	0.9837	inter-genic
SNP_A-2088435	rs17547685	chr9	17622364	0.3263	0.2713	0.343	0.614	0.5813	0.7924	0.5181	0.7124	0.8299	0.8663	1.0954	0.8699	genic
SNP_A-2088496	rs3935446	chr8	142522136	0.4471	0.3029	0.2069	1.1509	1.2916	0.9673	0.9637	1.2319	0.9433	0.7497	0.6691	0.8903	inter-genic
SNP_A-2088511	rs701206	chr1	231824344	0.0829	0.1713	0.0988	0.8576	0.8177	1.0732	0.6633	0.6907	0.7627	0.5384	0.553	0.806	genic
SNP_A-2088519	rs1565407	chr15	27023885	0.1164	0.1442	0.0601	0.9795	2.0159	0.916	0.7178	0.8701	0.9303	0.7431	0.6209	0.7775	genic
SNP_A-2088528	rs10892907	chr11	122179786	0.1897	0.152	0.2019	1.1864	0.9129	0.875	0.9274	0.9841	0.8192	1.0228	1.0299	0.6877	genic
SNP_A-2088563	rs9302773	chr16	88561959	0.3257	0.2134	0.2023	1.0334	0.9392	1.1148	0.8903	0.8035	0.8554	0.9191	0.9312	1.3406	genic
SNP_A-2090334	rs4786493	chr16	4440123	0.2572	0.1497	0.1758	0.6047	0.7459	0.8914	0.711	0.8483	0.7419	0.6813	0.3939	0.4497	genic
SNP_A-2092030	rs9900857	chr17	49258166	0.2689	0.2183	0.242	0.7063	0.7807	0.7021	0.8664	0.7383	0.5764	0.9432	0.7613	0.997	inter-genic
SNP_A-2092314	rs6550367	chr3	35760300	0.1504	0.2348	0.2916	0.6142	0.7665	0.891	0.6477	1.0473	0.7512	1.1591	0.6553	0.8557	genic
SNP_A-2093559	rs1549911	chr5	147069631	0.2986	0.3964	0.4313	0.5032	0.8931	0.661	0.5953	0.737	0.8721	0.5127	0.7066	0.7458	genic
SNP_A-2093582	rs11223092	chr11	131876552	0.1552	0.185	0.1896	1.1133	1.0732	1.0954	1.0032	0.8931	1.1688	0.7154	0.8072	1.0876	genic
SNP_A-2093588	rs2312462	chr3	49576259	0.1788	0.1937	0.2469	0.7596	0.6776	0.6118	0.9341	0.8013	0.9541	0.7399	0.7986	0.8875	genic
SNP_A-2094126	rs315626	chr10	36517904	0.25	0.213	0.3015	0.4905	1.231	0.857	1.2785	1.0641	0.7254	0.74	0.5938	0.9055	inter-genic
SNP_A-2094531	rs10740118	chr10	64771213	0.2102	0.3366	0.218	0.5574	0.4122	0.9116	0.4594	0.4128	0.4936	1.1017	1.3412	0.9302	genic
SNP_A-2094605	rs1340254	chr9	4032324	0.1116	0.0405	0.0694	0.6121	0.4761	0.8525	0.7172	0.629	1.0715	0.6077	0.8988	0.8768	genic
SNP_A-2095269	rs527442	chr1	37175127	0.4249	0.5189	0.4232	0.6762	0.5865	0.6257	0.7051	0.6814	0.564	0.9582	0.8499	0.7212	genic
SNP_A-2095732	rs2272365	chr7	94786562	0.2644	0.2505	0.1731	0.5146	1.1053	0.9724	0.4581	0.745	0.98	0.8956	1.0981	0.9374	genic
SNP_A-2095906	rs16908786	chr8	139379212	0.1804	0.1666	0.223	1.0369	1.0517	1.0673	1.2441	1.0349	1.0998	0.9729	1.108	1.0043	genic
SNP_A-2096635	rs1863508	chr12	107079969	0.3348	0.2935	0.2519	1.3049	1.023	0.8438	1.0292	1.1599	0.8428	0.7864	0.6954	0.7694	inter-genic
SNP_A-2096655	rs12166142	chr22	48287959	0.248	0.1762	0.2943	0.8616	1.021	0.7842	1.0687	0.9502	0.9951	0.8553	0.7949	0.8454	inter-genic
SNP_A-2096708	rs1351059	chr13	105829286	0.3565	0.329	0.284	0.8003	0.7857	0.6821	0.8233	0.556	0.7727	0.6322	0.8897	0.7237	inter-genic
SNP_A-2096985	rs219872	chr12	13966697	0.191	0.2025	0.3714	0.7212	0.5055	0.7805	0.7011	0.4942	1.095	1.05	1.1554	0.9419	genic
SNP_A-2097115	rs16882073	chr5	9194037	0.0826	0.0588	0.1797	0.5024	0.558	0.6548	0.454	0.6593	0.5647	0.6238	0.7622	0.7113	genic
SNP_A-2097820	rs490062	chr6	109232814	0.3628	0.3171	0.2931	1.0063	1.6713	1.5019	1.3055	1.4353	0.898	1.0586	0.7367	0.7683	inter-genic
SNP_A-2097924	rs7103582	chr11	10770189	0.1338	0.2717	0.4098	0.9012	1.139	1.1322	0.7781	0.6842	1.0825	1.0982	0.9435	1.1976	inter-genic
SNP_A-2098057	rs9322290	chr6	151239194	0.2217	0.1923	0.1919	0.5397	0.8486	0.7146	0.5963	0.6633	0.6535	0.9009	0.6258	0.7191	genic
SNP_A-2098096	rs6000135	chr22	34842929	0.2968	0.2298	0.3299	1.0729	0.691	0.9593	1.1526	0.9013	0.9517	0.931	0.9849	0.7858	inter-genic
SNP_A-2098330	rs9584486	chr13	96517996	0.1548	0.1332	0.2089	0.5025	0.8884	0.7229	0.6234	0.4875	0.6996	0.9496	0.6042	0.7627	inter-genic
SNP_A-2098575	rs986439	chr9	111032153	0.3709	0.3112	0.3868	1.1075	1.229	0.9901	1.4059	1.2883	1.0334	1.1986	0.9768	1.1335	genic
SNP_A-2099360	rs17497206	chr12	113022323	0.2214	0.2913	0.3087	0.9634	0.8484	0.8118	0.7798	0.6439	1.0865	1.1393	1.1619	0.9399	inter-genic
SNP_A-2099471	rs2304916	chr17	45152514	0.1917	0.1622	0.3244	0.7492	0.7677	0.9472	0.7287	0.6636	0.9616	0.8879	0.6782	0.7306	genic
SNP_A-2099650	rs4241357	chr3	134958253	0.2985	0.2661	0.2955	1.0067	0.9353	0.9026	0.9727	1.215	1.009	0.809	0.6981	0.6869	genic
SNP_A-2100562	rs2877084	chr7	41662586	0.192	0.2162	0.3052	0.8631	1.4772	0.5601	0.9653	0.8336	0.8048	1.052	0.7921	0.8732	inter-genic
SNP_A-2101079	rs7563810	chr2	3301177	0.2888	0.3271	0.2366	0.6938	0.8282	0.883	0.853	1.0636	0.8234	0.8843	0.7477	0.8342	genic
SNP_A-2101491	rs11243449	chr9	133468771	0.1292	0.1334	0.0996	1.1359	1.0783	0.9184	1.0344	1.4405	0.9238	0.4525	0.4994	0.4786	genic
SNP_A-2101610	rs3097721	chr10	321620	0.2434	0.2778	0.362	0.7822	1.0871	0.7201	0.9289	0.8917	0.8837	1.245	0.8208	0.9354	genic
SNP_A-2102521	rs12587164	chr14	62168452	0.1257	0.0721	0.1008	0.7174	0.8735	0.8438	0.6901	0.4865	0.9846	0.8804	0.8663	0.8191	inter-genic
SNP_A-2102565	rs635332	chr12	3256534	0.2904	0.2015	0.233	0.5941	0.8375	0.7361	1.1658	0.8261	0.8708	0.8723	0.8563	0.8353	genic
SNP_A-2102808	rs2862610	chr10	101144286	0.2143	0.3392	0.2989	0.7254	0.485	0.7499	0.6916	0.5761	0.7452	0.6486	0.8104	0.5664	inter-genic
SNP_A-2102875	rs312825	chr17	72883417	0.2293	0.223	0.2242	0.7233	0.9386	0.7253	0.6287	0.6147	0.5331	0.6483	0.5343	0.6318	genic
SNP_A-2102999	rs7126620	chr11	122247638	0.3724	0.3958	0.4626	0.8569	0.6225	0.9181	0.7336	0.6272	0.6397	0.9021	0.8887	1.0521	genic
SNP_A-2103283	rs1988614	chr4	78428153	0.4346	0.2978	0.3518	0.6471	0.8798	1.3057	0.8027	1.0973	0.8189	1.2512	0.747	1.0026	inter-genic
SNP_A-2103301	rs41334845	chr1	2940230	0.3735	0.3975	0.2638	0.9513	1.1644	0.8665	1.0212	1.0906	0.8397	0.8923	0.6589	0.807	inter-genic
SNP_A-2103362	rs11074925	chr16	10790505	0.2271	0.232	0.222	0.9337	1.3416	1.2397	1.3537	0.9452	0.9768	0.8539	0.9049	0.8594	inter-genic
SNP_A-2103377	rs11245481	chr10	126722548	0.2699	0.379	0.258	0.8476	0.6488	0.7898	0.5465	0.6551	0.6673	0.6698	0.5637	0.6451	genic
SNP_A-2104017	rs17138268	chr16	5643712	0.4055	0.4482	0.4036	0.7155	0.9531	0.8428	0.7481	0.8979	0.9528	0.9051	0.7339	0.7797	inter-genic
SNP_A-2104169	rs7711236	chr5	3728933	0.1418	0.2663	0.2069	0.8217	1.0525	0.9382	0.6761	0.8866	0.8746	0.7907	0.7411	1.0225	inter-genic
SNP_A-2104411	rs12435376	chr14	63737728	0.1797	0.16	0.1743	0.8907	1.069	0.7152	0.7833	0.4622	0.6816	1.0143	1.0119	0.8726	genic
SNP_A-2104719	rs12900257	chr15	20335459	0.3142	0.2956	0.3448	0.76	0.8432	1.0695	0.747	0.6514	0.9745	1.0259	0.7408	0.8499	inter-genic
SNP_A-2104927	rs1851426	chr7	99220872	0.4106	0.2896	0.4283	0.7702	1.1967	1.1378	1.1539	1.0683	0.8145	1.2009	0.6437	0.7099	inter-genic
SNP_A-2105457	rs7715047	chr5	148965984	0.2003	0.1269	0.2037	0.7681	0.9193	0.7565	1.0625	1.0902	0.7467	0.6778	0.4487	0.8202	inter-genic
SNP_A-2105643	rs17013665	chr3	23718507	0.3105	0.3465	0.2985	0.4973	0.6243	0.7251	0.5187	0.761	0.5806	0.5195	0.3712	0.6607	inter-genic
SNP_A-2105735	rs1994788	chr8	19622548	0.3306	0.2911	0.3924	0.7558	0.7892	0.6451	0.7913	0.9518	0.9476	0.6266	0.5212	0.5287	inter-genic
SNP_A-2106175	rs16957063	chr15	40771580	0.286	0.0707	0.2573	1.3521	1.2545	0.9664	1.3689	1.4718	1.1573	0.7689	0.7486	0.5714	genic
SNP_A-2106395	rs2429010	chr7	116523918	0.181	0.3179	0.3584	0.6227	0.7286	0.9194	0.634	0.4296	0.9298	0.8748	0.9304	1.0096	genic
SNP_A-2106657	rs12204236	chr6	72298055	0.1097	0.1225	0.1283	0.5535	0.6081	0.7796	0.8043	0.673	0.5885	1.0605	0.9073	1.2045	inter-genic
SNP_A-2107121	rs9459057	chr6	158331633	0.4054	0.3214	0.4255	0.7037	0.8262	0.6194	1.1275	0.9086	0.8012	0.6136	0.4382	0.4523	genic
SNP_A-2107293	rs218080	chr7	15049586	0.1188	0.1968	0.281	0.8509	0.6673	0.9806	0.7681	0.6593	0.7283	0.8032	0.9269	0.5759	inter-genic
SNP_A-2107712	rs7814018	chr8	50859021	0.1387	0.0945	0.1781	0.6356	0.5961	0.6277	0.4591	0.7706	0.6202	0.697	0.5592	0.5763	inter-genic
SNP_A-2107966	rs758257	chr19	3315188	0.1539	0.1368	0.1555	0.5055	0.5069	0.539	0.8677	0.7724	0.787	0.5102	0.5618	0.5293	genic
SNP_A-2108309	rs41377444	chr18	7502046	0.3534	0.1876	0.169	0.8361	0.728	0.6714	0.6485	0.5887	0.7723	0.5473	0.6598	0.6713	inter-genic
SNP_A-2108651	rs2945107	chr11	28824536	0.1762	0.0733	0.4456	0.7469	0.8844	1.1721	0.8312	0.8699	1.0881	0.8429	0.8733	1.0488	inter-genic
SNP_A-2108666	rs1881062	chr12	129752185	0.2715	0.2332	0.4949	0.6513	0.5079	0.4834	0.7598	0.5897	0.7317	0.4094	0.4804	0.5288	genic
SNP_A-2108775	rs138851	chr22	48579640	0.1406	0.1489	0.213	1.1134	1.1675	0.7496	0.9955	1.1098	0.9373	0.5952	0.6308	0.4576	genic
SNP_A-2108807	rs1504011	chr2	125025589	0.3291	0.3975	0.3813	0.642	0.8872	0.7336	0.7466	0.9093	0.7235	1.251	1.3649	1.0315	genic
SNP_A-2109749	rs17032219	chr2	106037238	0.2508	0.2427	0.3309	0.6899	0.6293	0.897	0.7652	0.8467	0.9746	0.8341	0.7631	0.6985	inter-genic
SNP_A-2109760	rs10814373	chr9	36296809	0.0998	0.2164	0.1713	0.6006	0.7639	0.5969	0.427	0.2661	0.5875	0.7489	0.6951	0.9398	inter-genic
SNP_A-2109777	rs1227091	chr10	73115713	0.1245	0.2135	0.1989	0.7554	1.9073	1.1489	0.7296	0.7507	0.965	1.1896	0.9162	0.8646	genic
SNP_A-2110022	rs11147101	chr12	131922214	0.2609	0.1809	0.2471	1.0717	0.9761	0.8332	1.0307	0.9471	0.9668	1.0892	0.9917	1.0211	inter-genic
SNP_A-2111160	rs6123362	chr20	52251217	0.1579	0.1789	0.2824	1.0582	1.2446	1.2512	1.2373	1.0869	0.7761	0.7678	0.6937	0.6916	inter-genic
SNP_A-2111477	rs2322592	chr17	12574875	0.3243	0.3943	0.3963	0.7999	0.7204	0.9326	0.8902	0.8009	0.9238	0.9237	0.7916	0.775	genic
SNP_A-2111740	rs1244159	chr10	8178281	0.2397	0.3059	0.2231	1.0774	1.0884	0.7725	0.9569	1.0531	0.9058	0.7652	0.8759	0.7856	inter-genic
SNP_A-2111834	rs41391144	chr12	69946900	0.1	0.143	0.1087	0.8759	0.9654	1.0303	0.7737	0.8051	0.7344	0.9459	0.7404	0.7253	genic
SNP_A-2112009	rs10030957	chr4	78340466	0.298	0.1524	0.1683	0.9566	1.5184	1.0581	1.0244	0.6237	1.1644	1.7256	0.9018	1.1631	inter-genic
SNP_A-2112019	rs10760280	chr9	125152633	0.1822	0.2223	0.1908	0.6112	0.7658	0.7275	0.6736	0.8021	0.7171	0.6739	0.5031	0.4482	inter-genic
SNP_A-2112198	rs6689998	chr1	65412367	0.4172	0.2687	0.4016	0.6071	0.4154	0.7959	0.5005	0.5144	0.6609	0.8901	0.663	0.7972	genic
SNP_A-2112411	rs11649260	chr16	85966789	0.1989	0.3125	0.1905	0.7754	1.0448	0.7113	0.5327	0.9711	0.7149	0.5693	0.5685	0.5299	genic
SNP_A-2112894	rs2288997	chr8	142269913	0.516	0.4912	0.4986	0.7601	0.9949	0.755	0.7984	0.9845	0.5768	0.6079	0.3821	0.4485	genic
SNP_A-2113250	rs11236393	chr11	74706433	0.177	0.103	0.1587	0.6841	0.9146	0.6415	0.6446	0.7523	0.7717	0.5546	0.5187	0.5591	genic
SNP_A-2113656	rs17809342	chr18	70255494	0.4958	0.5001	0.431	0.6413	0.6945	0.9236	0.6158	0.6414	0.8159	0.8452	0.6231	0.7702	inter-genic
SNP_A-2114689	rs804937	chr14	85893810	0.0993	0.059	0.0771	0.6352	0.6688	0.757	0.6628	0.5455	0.8293	0.6725	0.7748	0.9746	inter-genic
SNP_A-2114718	rs7989813	chr13	19899070	0.2463	0.2729	0.197	0.4631	0.7929	0.7491	0.7084	1.069	0.8718	0.7793	0.4757	0.5884	genic
SNP_A-2114757	rs868576	chr15	74232744	0.0737	0.0734	0.124	0.8069	0.9424	0.7819	0.7624	0.5953	1.087	0.9025	0.8732	0.9815	inter-genic
SNP_A-2114996	rs182308	chr6	157186054	0.2457	0.2514	0.1827	0.6178	0.6012	0.6464	0.5406	0.785	0.9127	0.6327	0.6946	0.5935	genic
SNP_A-2115693	rs11940401	chr4	166975196	0.2708	0.2062	0.344	1.0983	1.4545	1.325	1.2069	1.2216	0.857	0.8593	1.0943	0.8438	inter-genic
SNP_A-2115816	rs2569512	chr19	10651162	0.1534	0.169	0.3038	1.0763	0.7393	0.9714	0.9564	0.5535	0.9085	0.7571	0.893	0.6855	genic
SNP_A-2116047	rs11841525	chr13	25134853	0.088	0.2008	0.0759	0.6037	1.2861	0.8658	0.7662	0.9793	0.6833	0.8735	0.7017	1.1006	genic
SNP_A-2116176	rs4906984	chrX	143579111	0.126	0.1352	0.2311	0.984	1.324	1.498	0.556	0.6458	0.6511	0.9012	0.6168	0.788	inter-genic
SNP_A-2116441	rs17131955	chr5	109694292	0.2654	0.2756	0.259	0.5669	0.9801	0.7685	0.8905	0.5555	1.0702	1.3077	0.9607	1.0457	inter-genic
SNP_A-2116730	rs10139994	chr14	21792331	0.2899	0.2199	0.2899	0.8247	1.2333	1.1154	0.7414	0.9539	0.9533	0.6668	0.7889	0.9581	genic
SNP_A-2116884	rs12879762	chr14	21401192	0.1038	0.128	0.1231	0.658	0.5242	1.0577	0.6968	0.7605	0.6155	0.5566	0.5143	0.7163	genic
SNP_A-2117107	rs11154876	chr6	136971712	0.18	0.3344	0.247	0.6319	1.1054	0.8182	1.2122	1.1726	1	0.5865	0.5616	0.6548	genic
SNP_A-2117192	rs10871526	chr18	71846495	0.0882	0.1779	0.1047	0.764	0.8679	0.7756	0.6057	0.6616	0.5901	0.6628	0.5313	0.9559	inter-genic
SNP_A-2117457	rs17084877	chr13	26386897	0.3669	0.3394	0.3137	0.4523	0.5976	0.5878	0.4911	0.6678	0.6318	0.6326	0.5448	0.6824	inter-genic
SNP_A-2118163	rs231506	chr17	39325717	0.2245	0.2937	0.2995	0.3806	0.561	0.8937	0.5727	0.391	0.5317	1.1841	0.9299	1.1264	genic
SNP_A-2118561	rs9366065	chr6	167187494	0.3329	0.2684	0.2703	0.7633	1.1725	1.2128	1.3327	0.735	0.7068	1.254	1.0275	0.8206	genic
SNP_A-2119194	rs2538414	chr7	153163623	0.1193	0.1315	0.207	0.7018	0.6892	0.8097	0.7587	0.7037	0.9463	1.1271	1.3049	1.2193	inter-genic
SNP_A-2119573	rs7597064	chr2	194789155	0.1036	0.1266	0.1331	0.9424	1.0099	1.1032	1.1109	1.057	0.7483	0.7845	0.6695	0.881	inter-genic
SNP_A-2119622	rs16922485	chr10	22925863	0.358	0.4683	0.3891	1.2465	1.3243	1.0776	0.983	0.7408	1.0495	0.9441	1.1042	1.3346	genic
SNP_A-2120014	rs10772498	chr12	11739760	0.247	0.2402	0.0905	0.6832	0.4069	0.7218	0.8563	0.8729	0.7479	0.4474	0.4265	0.5092	genic
SNP_A-2120080	rs1472051	chr1	243692333	0.345	0.4092	0.4169	1.0469	0.9195	0.9968	0.7976	0.8953	1.1096	1.4917	1.1084	1.1081	genic
SNP_A-2120582	rs38808	chr7	91983886	0.3476	0.4137	0.2506	0.8309	1.1839	1.1439	0.9795	1.0253	0.9982	0.7954	0.8954	0.9324	genic
SNP_A-2120634	rs7521423	chr1	114420582	0.1251	0.2338	0.1611	0.9785	1.0774	0.9544	0.8247	0.8081	0.8674	0.6187	0.7007	0.8423	inter-genic
SNP_A-2120688	rs4293594	chr2	1288963	0.1058	0.4229	0.2471	0.7038	1.2393	0.6949	0.7909	0.6509	0.6928	1.0544	0.9544	0.8068	genic
SNP_A-2120787	rs16990197	chr22	31050404	0.3354	0.2492	0.2472	0.8762	0.9258	0.7229	0.8409	0.7308	0.8051	0.8143	0.6626	0.463	inter-genic
SNP_A-2120925	rs10067046	chr5	112703923	0.0558	0.1293	0.2238	0.6548	0.8717	0.9007	0.6737	0.5015	0.7535	1.2965	0.9997	1.4431	genic
SNP_A-2121174	rs2270642	chr8	20082870	0.3436	0.3331	0.2557	1.0287	1.3374	1.1199	0.8513	0.9031	0.7194	0.7929	0.6682	0.9017	genic
SNP_A-2121490	rs1356113	chr3	175832196	0.3543	0.2165	0.2976	0.9071	1.3414	1.4861	0.7454	0.7478	1.1342	1.381	1.1618	1.0328	genic
SNP_A-2121865	rs909472	chr6	170656108	0.0489	0.0415	0.0672	0.6139	0.6029	0.8528	0.7254	0.7988	0.9117	0.5825	0.6311	0.7029	genic
SNP_A-2122429	rs7190410	chr16	82299231	0.1422	0.1424	0.0686	1.0453	0.9314	0.8478	0.9495	0.9094	0.9217	1.0691	0.9288	0.8961	genic
SNP_A-2124603	rs10829446	chr10	130299717	0.2153	0.2217	0.1609	0.7524	1.1979	0.9402	1.1743	0.9032	0.9171	0.9103	0.9265	0.9523	inter-genic
SNP_A-2124864	rs884126	chr6	815244	0.2047	0.1594	0.1799	1.0747	0.8176	0.707	0.7593	0.8788	0.7895	0.9793	1.0024	1.0294	inter-genic
SNP_A-2125470	rs3914513	chr9	30747461	0.3779	0.4904	0.4355	0.9039	1.2306	1.0515	1.11	1.178	1.0064	0.8115	0.8448	0.9535	inter-genic
SNP_A-2125828	rs12901591	chr15	38336909	0.1673	0.2604	0.1671	0.8234	0.8501	0.847	0.7223	0.7336	1.0405	0.8564	0.7923	0.7107	genic
SNP_A-2125852	rs2276625	chr2	86335346	0.298	0.1368	0.3095	0.7344	0.6465	0.6365	0.5387	0.5446	0.674	0.9301	0.8011	0.7909	genic
SNP_A-2126119	rs12663721	chr6	157426622	0.0832	0.1204	0.1241	1.0952	0.8604	1.5924	0.8647	0.7755	0.9383	1.0431	1.3322	1.0948	genic
SNP_A-2127204	rs7305668	chr12	106161950	0.0999	0.1834	0.1511	1.1064	1.1251	1.0539	0.7101	0.7369	0.9873	0.8149	0.9064	1.1516	inter-genic
SNP_A-2128155	rs4383023	chr13	38086673	0.0512	0.2285	0.2289	0.7667	1.2299	0.5378	0.8732	0.7682	0.6371	0.8079	0.6102	0.827	inter-genic
SNP_A-2128348	rs10801500	chr1	194201550	0.2685	0.0799	0.3013	0.729	0.6747	0.8429	0.7024	0.6991	0.9396	0.7496	0.905	0.8554	inter-genic
SNP_A-2129535	rs9356528	chr6	167187672	0.3132	0.2195	0.3519	0.6777	0.9723	0.8701	0.9308	0.7291	0.7637	0.8307	0.836	0.9163	genic
SNP_A-2130306	rs12431131	chr13	49937752	0.2411	0.2979	0.2447	0.7417	0.732	1.0422	0.9328	0.7672	0.8687	0.4551	0.5617	0.5163	genic
SNP_A-2130602	rs9371972	chr6	156561851	0.3067	0.192	0.2914	0.7491	0.6618	0.6675	0.6675	0.4189	0.6332	1.1435	1.2344	0.8541	inter-genic
SNP_A-2131269	rs17122222	chr14	85893936	0.1459	0.1455	0.0844	0.861	0.6532	0.8432	0.8228	0.7099	0.7868	0.8423	0.7637	0.7134	inter-genic
SNP_A-2131660	rs2887286	chr1	1145994	0.1439	0.2466	0.2934	0.6767	0.6181	0.7713	0.7404	0.9533	0.9188	0.6197	0.9534	0.5047	genic
SNP_A-2132741	rs6442260	chr3	11565751	0.0771	0.1436	0.1163	0.562	1.3941	0.8432	0.6875	0.4086	0.6275	0.6204	0.8105	0.6998	genic
SNP_A-2133488	rs7697875	chr4	136137685	0.1067	0.1375	0.3521	0.9836	0.8615	0.9019	0.7181	0.7945	0.6804	0.8298	1.0248	0.6698	inter-genic
SNP_A-2135533	rs4716132	chr6	17397524	0.2456	0.3379	0.3892	0.5969	0.482	0.6343	0.5447	0.3728	0.6981	0.6487	0.7926	0.7944	genic
SNP_A-2136061	rs603368	chr18	8782476	0.1973	0.2498	0.1783	1.1631	1.9491	1.2736	1.3674	1.4948	0.9826	0.563	0.5237	0.6625	inter-genic
SNP_A-2136897	rs7693546	chr4	59209884	0.1951	0.1653	0.2829	0.5024	0.7644	1.4885	0.9101	0.7974	0.8177	0.8496	1.3573	0.5987	inter-genic
SNP_A-2137517	rs11062161	chr12	2200231	0.4952	0.3817	0.419	1.0071	1.3655	0.9921	1.1146	1.2717	1.0249	0.8221	0.8683	0.8284	genic
SNP_A-2137595	rs2719726	chr16	10687242	0.2788	0.359	0.2889	0.9202	0.9123	0.7871	0.7728	0.8157	0.8082	0.8869	1.1545	1.0187	genic
SNP_A-2137748	rs9843448	chr3	31749454	0.1102	0.075	0.0825	1.0255	1.0428	0.9001	1.0761	0.8443	0.973	0.5912	0.7252	0.9449	genic
SNP_A-2138350	rs1563287	chr10	121055930	0.3027	0.4222	0.3843	0.81	0.6455	0.6084	0.6116	0.5147	0.8107	0.7591	0.7854	0.9375	genic
SNP_A-2138364	rs4721135	chr7	1878748	0.359	0.4294	0.3466	0.9762	0.8128	1.143	0.6943	0.7924	0.8672	0.9926	0.9716	0.781	genic
SNP_A-2139988	rs17654113	chr9	75019873	0.3773	0.3282	0.3244	0.6197	0.6668	0.7375	0.6347	0.5208	0.6006	0.8662	0.6759	0.8481	inter-genic
SNP_A-2140787	rs5997108	chr22	25340497	0.1473	0.254	0.1441	0.5625	0.9571	0.7948	0.4001	0.8797	0.5446	0.8417	0.4404	0.7342	genic
SNP_A-2141131	rs1327486	chr16	64249982	0.0682	0.063	0.0461	1.0361	1.0168	0.6368	1.0596	1.0106	0.6643	0.6378	0.5571	0.6005	inter-genic
SNP_A-2141334	rs555070	chr1	60872268	0.442	0.3053	0.3596	1.0171	1.0514	1.1554	0.9348	0.9346	1.14	0.9302	1.0714	1.0091	inter-genic
SNP_A-2141775	rs10841980	chr12	22268179	0.1816	0.1705	0.2254	0.4538	0.6888	0.7753	0.4305	0.5127	0.8664	0.5903	0.7399	0.6223	genic
SNP_A-2142127	rs2273977	chr9	118133744	0.1752	0.2928	0.1824	0.5987	1.1628	0.858	0.8326	0.6629	0.6111	0.6237	0.5894	0.7035	genic
SNP_A-2142564	rs4839532	chr1	116653455	0.1937	0.1822	0.2922	0.738	0.6904	0.9314	0.7697	0.7016	0.8022	1.2947	1.173	1.3044	inter-genic
SNP_A-2142574	rs12692519	chr2	5999000	0.0927	0.0757	0.1105	0.6146	0.6551	0.8181	0.5235	0.5895	0.7718	0.7856	0.7386	0.8204	inter-genic
SNP_A-2142713	rs2079672	chr16	88412418	0.0921	0.1288	0.0838	0.5856	0.5872	0.7278	0.6424	0.6091	0.5569	0.6709	0.6863	0.7138	inter-genic
SNP_A-2143549	rs10171891	chr2	195680123	0.3064	0.3806	0.304	0.4409	1.0405	0.8032	1.2302	0.99	1.0011	0.6453	0.5516	0.5381	inter-genic
SNP_A-2143597	rs2771425	chr6	158816764	0.2623	0.3732	0.3509	0.7849	0.6108	0.6984	0.9406	0.7314	0.7147	0.6432	0.7188	0.6314	genic
SNP_A-2143911	rs10410427	chr19	16416985	0.13	0.1355	0.1327	0.8732	0.9525	0.9074	0.8717	0.892	0.8671	0.9297	0.8393	0.8892	genic
SNP_A-2143999	rs4902348	chr14	64489705	0.3005	0.3846	0.3139	0.7999	0.768	0.6103	0.9414	0.9714	0.7905	0.6707	0.7851	0.6673	genic
SNP_A-2144381	rs1038419	chr16	83990946	0.102	0.132	0.1645	0.8195	1.1163	0.9511	0.897	0.7437	0.7599	0.8525	0.9179	0.9308	inter-genic
SNP_A-2144648	rs9480253	chr6	156433924	0.3596	0.3001	0.3198	0.9182	1.1555	1.122	1.1987	1.0407	0.7699	0.8412	0.7808	0.7887	inter-genic
SNP_A-2144770	rs17620588	chr14	82679432	0.1863	0.3062	0.1675	1.2282	1.1542	1.2975	1.1431	0.9032	1.3557	0.8861	1.1444	1.0189	inter-genic
SNP_A-2145198	rs4141517	chr5	175135511	0.4174	0.3008	0.3845	0.6897	0.5223	0.7209	0.5067	0.3531	0.6341	1.3407	1.2493	1.1212	inter-genic
SNP_A-2145243	rs17646132	chr5	133159028	0.1079	0.287	0.1593	0.7374	0.7854	0.7663	0.8212	0.834	0.821	0.7437	0.744	0.905	inter-genic
SNP_A-2145572	rs2696309	chr10	36267107	0.1808	0.1898	0.1929	0.7301	0.7791	1.1135	0.8445	0.6248	0.7944	0.655	0.7538	0.8703	inter-genic
SNP_A-2148707	rs1962785	chr7	3886068	0.182	0.1669	0.2205	0.7469	0.6467	0.5531	0.9153	0.6658	0.6867	0.9014	0.5358	0.838	genic
SNP_A-2148927	rs7037680	chr9	5818878	0.2318	0.2624	0.3457	0.7708	0.8681	0.8217	0.8441	0.8573	0.8049	0.7604	0.8503	0.7979	inter-genic
SNP_A-2148969	rs17256676	chr7	3700947	0.076	0.174	0.2443	0.5966	1.0529	1.2944	0.7058	0.7566	1.0091	1.386	0.9173	1.4338	genic
SNP_A-2149001	rs8177431	chr5	150384189	0.4533	0.4281	0.454	0.8887	0.7329	0.7073	0.6628	0.4278	0.7016	0.709	0.5357	0.6281	genic
SNP_A-2149513	rs2574789	chr10	78521348	0.2822	0.2233	0.2144	0.7606	0.65	0.5729	0.8045	0.8507	0.8754	1.0758	0.7053	0.7965	genic
SNP_A-2149899	rs10915551	chr1	4487455	0.3419	0.1638	0.1483	0.4563	0.5102	0.5152	0.6652	0.6276	0.5377	0.5576	0.5332	0.4524	inter-genic
SNP_A-2150058	rs16870683	chr6	93844866	0.2481	0.2197	0.2438	0.6569	0.9269	1.1321	0.9456	1.0038	0.979	0.8866	0.9359	0.7	inter-genic
SNP_A-2150310	rs1418096	chr1	102603437	0.311	0.2984	0.2312	0.7248	0.9797	0.8916	0.822	1.0396	0.8978	0.8512	0.7276	0.6595	inter-genic
SNP_A-2150422	rs313492	chr10	4693928	0.3602	0.2245	0.3315	0.6872	0.7047	0.8169	0.8027	0.6446	0.9778	1.1426	0.8084	1.0964	inter-genic
SNP_A-2150646	rs17687532	chr16	7650307	0.2535	0.1746	0.3125	0.527	0.7794	1.135	0.5905	0.6592	0.5828	1.29	0.972	1.0776	genic
SNP_A-2150930	rs782805	chr1	201272866	0.1007	0.1324	0.1009	0.8337	1.0532	0.9498	0.9266	1.0757	0.9791	1.0045	0.8751	1.0529	inter-genic
SNP_A-2152839	rs9864693	chr3	51631410	0.2282	0.2677	0.4076	0.6148	0.444	0.7126	0.3926	0.5142	0.9324	0.7616	0.8176	0.861	genic
SNP_A-2153937	rs3098117	chr5	24443783	0.2013	0.1796	0.1756	0.8073	0.5862	1.0053	0.6305	0.9915	0.5527	0.5769	0.4887	0.4461	inter-genic
SNP_A-2154695	rs13335672	chr16	85223100	0.1064	0.2339	0.1405	0.8312	1.506	1.3031	0.728	0.9065	1.0391	1.3122	0.9377	1.1499	inter-genic
SNP_A-2155328	rs1122739	chr3	188551877	0.3294	0.2686	0.3377	1.0152	1.0251	1.1381	1.1097	1.1867	0.7008	1.0862	1.3557	1.0536	inter-genic
SNP_A-2156312	rs2710669	chr2	17701877	0.4276	0.4835	0.4719	0.6821	0.6437	0.7224	0.6653	0.6897	0.6122	0.5717	0.6661	0.8573	inter-genic
SNP_A-2156381	rs7036018	chr9	19590225	0.1426	0.3352	0.2432	0.6955	0.6774	0.7513	0.8081	0.5203	0.8365	0.8323	0.808	0.9347	genic
SNP_A-2156645	rs6103249	chr20	41399350	0.3329	0.2946	0.4415	0.5935	0.7193	0.6885	0.811	0.8901	0.6971	0.7709	0.9413	0.9671	inter-genic
SNP_A-2161194	rs4699668	chr4	99885815	0.1075	0.1682	0.1398	0.9816	1.2783	0.9724	0.9238	0.8994	0.8649	1.0473	1.0145	1.0495	inter-genic
SNP_A-2161494	rs4506441	chr1	87451368	0.1422	0.2179	0.2164	0.4511	0.5317	0.6916	0.4842	0.7675	0.7697	0.5259	0.716	0.6256	inter-genic
SNP_A-2161721	rs7445859	chr5	7807694	0.2843	0.2806	0.4241	0.8997	0.8703	1.0848	0.8163	0.8231	0.7481	1.4033	1.4765	0.9323	genic
SNP_A-2163495	rs1611711	chr6	29937087	0.1223	0.1253	0.1695	0.8211	0.5823	1.0073	0.9839	0.6546	0.8857	0.899	1.0259	0.9941	genic
SNP_A-2164995	rs965239	chr3	22387270	0.068	0.1444	0.0899	0.892	0.7921	0.901	0.8052	0.8811	0.8042	1.0488	1.0152	1.2223	inter-genic
SNP_A-2165716	rs7606049	chr2	134503065	0.1285	0.2218	0.1916	0.5468	1.0121	0.8973	0.5712	0.4794	0.4965	0.6962	0.6109	0.8633	inter-genic
SNP_A-2165918	rs2113417	chr2	95363583	0.245	0.2271	0.1682	0.5459	0.5564	0.7539	0.52	0.3465	0.5733	0.7478	0.7226	0.8881	genic
SNP_A-2166004	rs9348058	chr6	166316597	0.1007	0.1041	0.1264	0.7552	0.8045	0.8369	0.9129	0.7929	0.9031	0.7977	0.6142	0.7367	inter-genic
SNP_A-2166200	rs16957074	chr13	99391628	0.1969	0.2353	0.191	1.1227	1.2788	1.0844	1.2355	0.7819	0.8021	0.8403	0.9346	1.0241	inter-genic
SNP_A-2166275	rs2295573	chr20	18557314	0.1995	0.2642	0.3247	0.9474	0.963	1.0346	0.9526	1.1195	1.0782	0.7611	0.645	0.7196	genic
SNP_A-2166356	rs7335852	chr13	28855922	0.1773	0.1776	0.201	0.7316	0.9083	0.7179	0.961	0.8141	0.8657	0.9505	0.8973	0.9827	inter-genic
SNP_A-2166486	rs7200337	chr16	82677316	0.2556	0.4479	0.3112	0.8094	0.9548	0.7883	1.0223	1.0249	0.8837	0.8443	0.5843	0.7443	genic
SNP_A-2166599	rs9949616	chr18	40305263	0.0472	0.0597	0.1468	0.7057	0.624	0.6958	0.7528	0.7124	0.8539	0.929	1.0108	0.9465	inter-genic
SNP_A-2167676	rs17121873	chr12	57706332	0.2863	0.2898	0.3454	0.7111	0.6845	0.7994	0.687	0.7648	0.8289	0.8167	0.6473	0.736	inter-genic
SNP_A-2167860	rs807050	chr10	102783498	0.2834	0.3312	0.3775	0.4175	0.4911	0.5058	0.5268	0.4953	0.6778	0.6908	0.6548	0.7018	genic
SNP_A-2168880	rs174047	chr5	142603481	0.2418	0.2833	0.3467	0.5643	0.4252	0.9438	0.7026	0.6512	0.8168	1.4522	1.0472	1.299	inter-genic
SNP_A-2169228	rs17470330	chr3	43114994	0.1465	0.4823	0.2082	0.7538	1.5965	0.9443	0.4127	0.7244	1.1681	0.6629	0.699	1.2706	genic
SNP_A-2169891	rs10029953	chr4	135525020	0.2075	0.2302	0.3225	1.3106	1.2055	0.9582	1.1305	1.3528	0.9349	0.9094	0.9048	1.1379	inter-genic
SNP_A-2170032	rs9902192	chr17	60714020	0.39	0.29	0.4426	0.7926	0.678	0.8474	0.5079	0.5591	0.6208	0.6294	0.639	0.7179	inter-genic
SNP_A-2170359	rs41467648	chr17	40510905	0.0997	0.171	0.0953	0.8613	0.5873	0.5916	0.914	0.625	0.8924	1.0481	0.8516	1.2662	genic
SNP_A-2170488	rs1439652	chr2	193347489	0.1682	0.0961	0.0788	0.8032	0.9087	1.1067	0.8541	1.1576	0.898	0.9646	0.5203	0.9804	genic
SNP_A-2170584	rs4752666	chr10	123938190	0.1803	0.2029	0.3082	0.4364	0.5918	0.4713	0.4898	0.4687	0.7118	0.819	0.8544	0.7857	genic
SNP_A-2170687	rs4557005	chr2	1898703	0.1513	0.2055	0.4024	0.7387	0.5158	0.7615	0.6899	0.6554	0.9081	1.134	1.3867	1.3322	genic
SNP_A-2170945	rs16958149	chr17	52700473	0.288	0.5	0.201	1.2189	0.7951	1.0519	0.863	0.6674	1.0412	0.826	1.5593	1.0248	genic
SNP_A-2171050	rs1004549	chr13	107507341	0.2387	0.1794	0.3679	0.66	0.4638	0.633	0.542	0.5827	0.7695	1.0631	0.9943	0.9959	inter-genic
SNP_A-2171693	rs2244519	chr13	43685371	0.2464	0.2962	0.2473	0.4731	0.8231	0.6762	0.5706	0.5471	0.4737	0.8198	0.488	0.6066	inter-genic
SNP_A-2171773	rs10911006	chr1	180221341	0.2492	0.2321	0.1822	0.7354	0.7072	0.7271	1.0377	1.0756	0.8353	0.552	0.5766	0.7805	inter-genic
SNP_A-2171950	rs1335560	chr13	90340598	0.1008	0.093	0.1321	0.6955	0.9465	1.3052	0.6861	0.5519	1.1079	1.192	1.1543	1.4679	inter-genic
SNP_A-2172173	rs6821712	chr4	41354243	0.1113	0.1531	0.1484	0.3833	0.2809	0.7627	0.6934	0.5793	0.561	0.6075	0.3965	0.873	genic
SNP_A-2172279	rs9621748	chr22	32383620	0.2049	0.2753	0.259	0.9067	0.9711	0.9326	0.6847	0.6163	0.8388	0.954	0.9331	0.8759	genic
SNP_A-2173395	rs17115701	chr12	53365621	0.202	0.1505	0.2173	0.7272	1.0938	0.828	0.6885	0.8127	0.9587	0.5512	0.4583	0.5917	inter-genic
SNP_A-2174283	rs6471894	chr8	61775958	0.0755	0.0953	0.0568	0.7175	0.8219	0.759	0.6866	0.906	0.838	0.6705	0.6315	0.7194	genic
SNP_A-2174608	rs883541	chr17	63960717	0.0984	0.0838	0.0935	0.7125	1.4645	0.8526	0.7579	0.7417	0.9161	0.7595	0.5653	0.9436	genic
SNP_A-2175420	rs1046453	chr22	25170477	0.2359	0.2716	0.2172	0.8916	0.634	0.5426	1.2296	0.8749	0.8831	0.7571	0.78	0.8	inter-genic
SNP_A-2175535	rs6497519	chr16	8715853	0.239	0.2339	0.1785	0.7533	0.4842	0.6888	0.6367	0.6669	0.6333	0.5042	0.6868	0.655	genic
SNP_A-2176144	rs241565	chr14	55624471	0.1977	0.1669	0.2441	0.9781	0.8836	0.907	0.9734	0.769	0.7462	1.2266	1.116	1.1348	inter-genic
SNP_A-2176163	rs858206	chr16	20979514	0.0627	0.0911	0.1068	0.8778	1.8744	1.0335	0.8615	0.987	0.9651	1.0457	0.7776	1.0087	genic
SNP_A-2176176	rs4925223	chr20	60253092	0.2255	0.1478	0.2328	1.0216	0.8402	0.7347	0.6018	0.7949	0.8248	0.7025	0.5797	0.7801	genic
SNP_A-2176560	rs9639018	chr7	48084209	0.2405	0.4305	0.2779	0.5334	1.2329	0.7036	0.7151	0.5819	0.7378	0.5944	0.6514	0.9198	inter-genic
SNP_A-2176684	rs1501862	chr13	96455201	0.4417	0.4371	0.4249	0.695	0.8004	1.6937	0.6684	0.9299	0.8697	0.6257	0.5982	0.6005	inter-genic
SNP_A-2176917	rs673500	chr7	4195971	0.1477	0.1289	0.2103	0.4918	0.7371	0.641	0.6259	0.6302	0.7881	0.5496	0.5443	0.5992	genic
SNP_A-2177259	rs11127383	chr2	3182859	0.0692	0.199	0.2065	0.7175	0.7252	0.6441	1.0387	1.6055	0.5791	0.3963	0.3488	0.5098	genic
SNP_A-2177575	rs13330480	chr16	83649365	0.1329	0.0751	0.1258	1.0717	0.8887	0.7973	1.1827	1.0159	0.9591	0.6698	0.7882	0.6508	inter-genic
SNP_A-2177903	rs874199	chr13	98415108	0.4233	0.2362	0.1111	0.8784	1.3461	0.8186	1.0696	0.8633	0.946	0.8775	0.7665	0.9074	genic
SNP_A-2178314	rs16922173	chr9	104568708	0.1289	0.1667	0.1047	0.5501	0.7502	1.0156	0.4568	0.591	0.6826	1.1385	0.4317	0.9435	inter-genic
SNP_A-2178332	rs17001945	chr4	77560578	0.2221	0.2016	0.201	0.6053	0.4801	0.6288	0.7141	0.7111	0.7735	0.6853	0.7299	0.5967	inter-genic
SNP_A-2178407	rs4146954	chr4	160079743	0.1981	0.2477	0.2374	1.0229	0.9795	0.9259	1.0968	1.0286	0.8655	1.0671	0.7438	0.9582	inter-genic
SNP_A-2178457	rs17612226	chr13	99309736	0.1216	0.1762	0.2171	1.0911	1.0309	1.0248	0.9348	0.9457	0.8654	0.9031	1.0349	0.9523	genic
SNP_A-2178660	rs7041473	chr9	85002800	0.1156	0.086	0.2029	0.5823	0.6309	0.5753	0.3014	0.5725	0.4396	0.6139	0.3898	0.4691	inter-genic
SNP_A-2179051	rs11942266	chr4	117634111	0.1183	0.2174	0.2218	0.7887	1.0507	0.8514	0.6755	0.8205	0.7042	0.7335	0.9186	0.5205	inter-genic
SNP_A-2179371	rs17134481	chr7	4195659	0.0923	0.1486	0.1428	0.6303	1.0328	0.885	0.612	0.9464	0.8024	0.7145	0.8741	0.8266	genic
SNP_A-2179459	rs2176298	chr5	160321221	0.2763	0.3177	0.3269	0.8777	0.9319	0.885	0.8346	0.8834	0.9574	0.8332	0.8604	1.0031	inter-genic
SNP_A-2180082	rs9313092	chr5	4858120	0.1537	0.083	0.2783	0.9329	1.4502	1.0624	1.435	1.3236	0.8516	0.7502	0.9206	0.6808	inter-genic
SNP_A-2180740	rs13188090	chr5	168238149	0.1614	0.1787	0.2296	0.7905	0.7737	0.8136	0.6355	0.5716	0.605	0.6677	0.5633	0.6784	genic
SNP_A-2181470	rs1884133	chr22	26190965	0.2747	0.3469	0.3502	0.7099	1.0434	0.8542	0.9739	0.6748	0.9135	0.6642	0.7104	0.7062	inter-genic
SNP_A-2183014	rs10739381	chr9	114741829	0.3049	0.2506	0.1728	1.047	0.9215	1.0288	0.9472	0.7578	0.8408	0.9714	0.8251	1.1079	inter-genic
SNP_A-2183208	rs2157062	chr3	46426651	0.1434	0.2451	0.1809	0.3687	1.0876	0.7231	0.6508	0.5705	0.9689	0.505	0.4833	0.874	inter-genic
SNP_A-2183416	rs17814994	chr8	994217	0.3751	0.3103	0.3726	0.7426	0.7417	0.8803	0.8724	1.0886	1.1267	0.8213	0.4769	0.8483	inter-genic
SNP_A-2183471	rs6419561	chr2	4833817	0.3511	0.3249	0.347	0.7672	0.8653	1.1033	0.7815	0.7894	1.0015	1.0139	0.9452	0.993	inter-genic
SNP_A-2183530	rs898808	chr8	141061739	0.406	0.4123	0.4476	0.944	1.0601	0.6814	1.0699	1.088	0.9671	0.6539	0.7732	0.7182	genic
SNP_A-2185108	rs12425528	chr12	51188407	0.1992	0.1645	0.1696	0.7787	0.7871	0.7577	0.6186	0.6373	0.9367	1.0364	1.2081	1.3066	inter-genic
SNP_A-2185564	rs600830	chr12	3234553	0.4419	0.39	0.411	1.0337	1.1611	0.8711	0.9787	1.0406	1.0706	0.7902	0.7426	0.621	genic
SNP_A-2186495	rs2056705	chr8	25055251	0.2252	0.1931	0.1807	1.0798	1.0915	0.974	1.058	1.0782	0.8587	0.83	0.8565	0.8869	inter-genic
SNP_A-2186681	rs17721326	chr8	139379320	0.1459	0.168	0.1345	1.1057	1.2171	1.2102	1.2105	1.1686	1.0419	1.0729	1.0645	1.0882	genic
SNP_A-2187177	rs3788305	chr22	18251778	0.1821	0.1403	0.2593	0.7028	0.871	0.7369	0.6378	0.8307	0.7716	0.6186	0.5433	0.4822	genic
SNP_A-2187361	rs7967631	chr12	95390261	0.1142	0.1236	0.2045	0.6801	0.4988	0.8383	0.4854	0.3562	0.8994	0.8049	0.8894	1.0249	inter-genic
SNP_A-2187533	rs1328837	chr13	108677100	0.0599	0.0414	0.0712	0.9167	0.7698	0.9161	0.9081	0.431	0.8572	1.2684	0.9553	1.0487	inter-genic
SNP_A-2188036	rs17031157	chr2	43712571	0.2143	0.1278	0.0896	0.633	0.4882	0.5873	0.7647	0.3119	0.396	0.8041	0.9133	0.9209	inter-genic
SNP_A-2188179	rs16890002	chr5	32674468	0.1058	0.201	0.2611	0.6757	0.7187	0.8844	0.8342	0.7864	0.7036	1.0324	0.6756	0.906	inter-genic
SNP_A-2188535	rs11738417	chr5	76684107	0.4045	0.4127	0.2772	1.1691	1.2069	1.1048	1.3631	1.1805	0.9204	0.7848	0.7874	0.9425	genic
SNP_A-2189369	rs4130025	chr5	179407845	0.0507	0.0996	0.0691	0.7769	1.0806	0.9585	0.4877	0.5703	0.7046	0.6523	0.6847	0.9158	genic
SNP_A-2189742	rs11747544	chr5	3538121	0.4863	0.43	0.3164	0.7162	1.1734	1.1026	1.0659	0.9065	0.9845	1.005	0.8689	0.9852	inter-genic
SNP_A-2189805	rs8068991	chr17	50692270	0.392	0.3043	0.4398	0.4734	0.7114	0.7819	0.55	0.5366	0.6306	0.9154	0.8718	0.7556	inter-genic
SNP_A-2189968	rs965282	chr13	105896399	0.1419	0.129	0.2041	0.557	0.4981	0.7374	0.4549	0.4965	0.7348	0.6727	0.6721	0.6184	inter-genic
SNP_A-2190060	rs1655156	chr10	132565500	0.1247	0.0613	0.0691	0.7943	0.8147	0.794	0.771	0.7827	0.7496	0.4753	0.4161	0.5844	inter-genic
SNP_A-2190157	rs17016212	chr2	128851234	0.1999	0.1933	0.2242	0.6559	0.8376	0.6713	0.9121	0.8685	0.9989	0.9979	0.7531	0.5313	inter-genic
SNP_A-2190223	rs11610143	chr12	50635338	0.2703	0.1081	0.1803	0.5512	0.6236	0.5747	0.5337	0.6509	0.7515	0.4491	0.6558	0.621	genic
SNP_A-2190469	rs17167328	chr5	133521745	0.3417	0.4568	0.2866	0.6885	0.8626	1.007	0.7887	0.618	0.7423	1.2153	1.0321	1.0904	genic
SNP_A-2190484	rs2259541	chr13	113253338	0.2997	0.2204	0.2647	0.752	0.8486	1.3882	0.9986	0.6586	0.9371	1.4619	1.3339	1.3044	inter-genic
SNP_A-2190861	rs11489176	chr6	157902978	0.2288	0.2431	0.1884	1.0729	0.8898	1.2774	0.6965	0.867	1.0588	0.9227	1.432	1.2802	genic
SNP_A-2191149	rs284160	chr1	92042658	0.124	0.1351	0.1363	0.9123	0.6316	0.7707	0.7924	0.7092	0.6603	0.8432	0.723	0.6851	genic
SNP_A-2191436	rs12655266	chr5	19959548	0.1157	0.0968	0.2835	0.6337	0.5256	0.9414	0.6422	0.7049	0.5662	1.0234	0.6573	1.0345	genic
SNP_A-2191440	rs17107170	chr11	106939916	0.105	0.1621	0.1271	0.4826	0.8605	0.5976	0.4279	0.4549	0.3884	0.4957	0.5256	0.6675	genic
SNP_A-2191723	rs17142930	chr6	7454965	0.5142	0.4343	0.4528	0.5456	0.8904	1.1022	0.6641	0.8916	0.7318	0.8677	0.914	0.7994	inter-genic
SNP_A-2191746	rs10417820	chr19	57418158	0.0757	0.1468	0.3495	0.6676	0.707	0.9027	0.7409	0.5528	0.883	1.1926	1.1275	1.1458	genic
SNP_A-2191876	rs17558183	chr6	92626626	0.1384	0.1652	0.2126	0.4647	0.6049	0.9481	0.6588	0.7653	0.8622	0.6904	0.7736	0.5769	inter-genic
SNP_A-2191987	rs6052780	chr20	4637474	0.0744	0.1078	0.1001	0.7766	0.8539	0.8726	1.2177	0.9182	1.0248	0.9899	0.8895	0.8941	inter-genic
SNP_A-2192204	rs1337070	chr1	160371676	0.154	0.2841	0.246	0.8284	0.8316	1.0594	0.9328	0.6544	0.7949	1.374	1.2124	1.5008	genic
SNP_A-2192615	rs17690170	chr3	180866460	0.4561	0.3618	0.3698	0.6122	1.0055	0.6286	0.5545	0.4911	0.6701	0.6879	0.8819	0.712	genic
SNP_A-2192834	rs9999241	chr4	7225894	0.4105	0.4037	0.2558	0.9215	1.0295	0.8711	0.9429	0.8205	0.8456	1.2905	1.1705	1.1706	inter-genic
SNP_A-2193464	rs2031971	chr9	91404545	0.0902	0.0624	0.1454	0.6917	0.7404	0.676	0.7182	0.6754	0.5993	0.6903	0.7448	0.6016	inter-genic
SNP_A-2193836	rs568456	chr3	126354375	0.4257	0.1689	0.1996	0.8482	0.7058	0.9326	0.8351	0.7795	1.1005	0.8705	0.9764	0.9161	genic
SNP_A-2194016	rs2268515	chr12	95115420	0.3939	0.4617	0.3463	0.7582	0.5079	0.6994	0.6407	0.4744	0.7796	0.6575	0.6715	0.8618	genic
SNP_A-2194626	rs9480964	chr6	109901421	0.1516	0.0705	0.0802	0.5268	1.4759	1.3427	1.3798	0.9192	0.5795	1.1068	0.5967	0.6651	genic
SNP_A-2194866	rs4744573	chr9	71425744	0.0458	0.039	0.0427	0.4234	0.5047	0.6503	0.4777	0.493	0.778	0.8813	0.7587	0.9449	genic
SNP_A-2194879	rs691658	chr8	19032029	0.0826	0.1639	0.0856	0.8358	0.6906	1.018	0.7801	0.5895	0.729	0.9514	1.2156	0.7995	inter-genic
SNP_A-2195391	rs195700	chr1	24682656	0.2951	0.3037	0.214	0.6019	1.377	1.6005	0.6725	0.8304	1.1552	0.7015	0.7744	1.0454	inter-genic
SNP_A-2195482	rs10875641	chr5	148273115	0.1395	0.0925	0.0901	0.5324	0.9869	0.7269	0.5954	1.0334	0.7159	0.6254	0.5101	0.6615	genic
SNP_A-2195678	rs6734122	chr2	174556579	0.2038	0.247	0.2367	0.8258	0.6648	0.7722	0.9449	0.7258	0.7821	1.4122	0.9982	1.295	inter-genic
SNP_A-2195754	rs170606	chrX	32453947	0.2826	0.4593	0.3222	0.6507	0.6928	0.891	0.5044	0.5664	0.677	0.7368	0.5415	0.6655	genic
SNP_A-2196124	rs264586	chr2	159675759	0.0409	0.0394	0.0689	0.6744	0.4234	0.8673	0.5645	0.6165	0.9208	1.0558	0.7843	0.8527	genic
SNP_A-2196344	rs1513013	chr6	78577036	0.158	0.2635	0.2075	1.1608	1.1507	1.2413	1.6367	0.9875	0.8115	0.782	0.6904	0.8206	inter-genic
SNP_A-2197231	rs34648212	chr2	5999108	0.2023	0.1991	0.2249	0.8095	1.0854	0.9255	1.2892	1.442	0.6698	0.8735	0.707	0.983	inter-genic
SNP_A-2197360	rs439192	chr4	112243641	0.4786	0.5407	0.4209	1.0527	1.6898	1.4357	1.1068	0.6907	0.9576	1.1029	1.0354	0.3785	inter-genic
SNP_A-2197798	rs13250654	chr8	29445534	0.2285	0.197	0.2163	0.682	0.8998	0.9613	0.7665	0.5251	0.8183	1.0534	1.004	1.0217	inter-genic
SNP_A-2197800	rs942568	chr10	71327627	0.4616	0.4123	0.3775	1.0459	1.0676	0.8809	0.9883	1.0672	0.9704	0.7788	0.6556	0.8705	genic
SNP_A-2198579	rs10747969	chr12	61335843	0.4427	0.4288	0.2711	0.8232	0.7529	0.4843	0.6312	0.804	0.865	0.6945	0.5437	0.5891	genic
SNP_A-2200336	rs2452753	chr5	86211684	0.0994	0.1558	0.1571	0.5863	0.3027	0.6133	0.6301	0.6402	0.755	0.8148	0.8069	0.6952	inter-genic
SNP_A-2201010	rs4147137	chr9	21678238	0.3952	0.5005	0.4481	0.5965	1.059	0.9305	0.6041	0.8443	0.7733	0.6772	0.4222	0.3809	inter-genic
SNP_A-2201139	rs11623548	chr14	71532362	0.3328	0.3158	0.3338	0.5976	1.2638	0.6581	0.8334	0.6322	0.8815	0.7055	0.6887	1.0708	genic
SNP_A-2201241	rs11264112	chr1	35417930	0.0896	0.1924	0.2683	0.4942	0.6379	0.4624	0.6229	0.5453	0.5208	1.0043	0.6784	0.7616	genic
SNP_A-2202521	rs17091619	chr14	31673768	0.112	0.0729	0.1081	0.6955	1.3194	1.0826	0.8127	0.8153	0.9264	0.8041	0.75	0.8296	genic
SNP_A-2202651	rs13239239	chr7	151054129	0.341	0.2497	0.3318	0.6019	0.4983	0.5519	0.6244	0.5945	0.6547	0.6789	0.6065	0.5177	genic
SNP_A-2202726	rs9577553	chr13	113158146	0.2281	0.0689	0.1021	0.6634	0.7709	0.8822	0.6629	0.613	1.0299	0.721	0.7717	0.6413	genic
SNP_A-2202746	rs2573589	chr15	98338718	0.1383	0.1975	0.1296	0.8639	0.989	0.867	0.8698	0.8323	0.9528	0.7892	0.7127	0.8324	genic
SNP_A-2203012	rs7907550	chr10	11171558	0.2697	0.193	0.158	0.5904	0.7339	0.6647	0.6987	0.8497	1.0445	0.5909	0.8719	0.6526	genic
SNP_A-2203109	rs628203	chr6	158816315	0.1408	0.1827	0.185	0.7326	0.4244	0.5697	0.5656	0.521	0.6415	0.6995	0.5644	0.6416	genic
SNP_A-2203213	rs6817719	chr4	160003421	0.1607	0.1401	0.2078	0.5067	0.6313	0.7756	0.4789	0.4377	0.9721	1.2569	1.4533	1.3879	genic
SNP_A-2203357	rs6504658	chr17	45920571	0.1681	0.2018	0.2934	0.7754	0.9261	0.9933	0.5652	0.6424	0.7162	1.2705	0.9792	1.2628	inter-genic
SNP_A-2203419	rs7513290	chr1	203784233	0.266	0.1522	0.0924	0.6663	0.3128	0.6705	1.1497	0.7818	0.6594	0.6769	0.491	0.6376	inter-genic
SNP_A-2203627	rs4325609	chr17	67168940	0.3843	0.3257	0.3617	0.5377	0.3539	0.7499	0.4432	0.5988	0.7046	0.8869	0.8734	1.008	inter-genic
SNP_A-2204072	rs4696646	chr4	151402280	0.1283	0.1183	0.1053	0.9595	1.0982	1.0057	0.9719	0.9354	0.9582	1.0096	0.9693	1.0536	inter-genic
SNP_A-2204444	rs16993805	chrX	143579093	0.3559	0.398	0.345	1.2333	1.5268	1.1199	1.1147	1.1698	0.8357	1.3518	0.9794	0.8635	inter-genic
SNP_A-2204676	rs1571777	chr9	80044164	0.1212	0.1106	0.2589	0.5549	0.5217	0.4443	0.5212	0.5612	0.6081	0.7078	0.5019	0.5921	genic
SNP_A-2204825	rs17048101	chr2	118915223	0.2998	0.4862	0.3159	0.4608	0.5394	0.8786	0.6416	0.5256	0.6524	0.6645	0.5102	0.6594	inter-genic
SNP_A-2205375	rs2394845	chr10	73275932	0.3445	0.2603	0.4557	0.896	0.8248	1.1031	0.8574	1.1269	1.2639	0.9111	0.9587	0.8895	genic
SNP_A-2205396	rs760967	chr1	24616370	0.1673	0.1399	0.2823	1.0165	1.2621	0.9413	0.9683	1.1057	1.0341	0.7356	0.8434	0.8184	genic
SNP_A-2206243	rs6948697	chr7	129168392	0.2412	0.2125	0.1917	0.8273	0.7629	0.7535	0.7995	0.8087	0.8252	0.4803	0.7468	0.5455	genic
SNP_A-2206470	rs17113383	chr14	42269410	0.0607	0.1088	0.0858	0.9277	1.1516	1.1241	0.9262	1.1976	0.7945	1.1805	1.1737	1.2499	inter-genic
SNP_A-2206827	rs6670249	chr1	15389339	0.2125	0.2586	0.2149	0.6486	0.7042	0.8244	0.6999	0.8766	0.801	0.7717	0.6326	0.8789	genic
SNP_A-2206866	rs2307430	chr15	87674557	0.1364	0.1438	0.1761	0.4545	0.5246	0.6282	0.6279	0.892	0.631	0.5398	0.5318	0.4653	genic
SNP_A-2206880	rs2154367	chr1	225220553	0.2505	0.2608	0.3022	0.8717	0.8924	0.7435	1.0004	1.1983	0.8238	0.7578	0.6172	0.6483	genic
SNP_A-2207429	rs10818814	chr9	125200794	0.3617	0.2617	0.2667	1.005	1.1145	0.9299	1.0962	0.6958	0.6808	1.0118	0.5816	0.8433	genic
SNP_A-2207806	rs4902479	chr14	67067957	0.2146	0.2624	0.216	0.711	0.7194	0.8927	0.647	0.541	0.9731	1.0533	0.8598	1.1231	inter-genic
SNP_A-2207857	rs7404199	chr16	22932304	0.5074	0.357	0.3949	0.6908	1.1133	1.0817	1.3033	0.6489	0.9374	0.8733	1.18	1.0222	inter-genic
SNP_A-2207993	rs16834754	chr3	124980818	0.2292	0.3367	0.1927	0.6681	1.1501	0.6939	0.8269	0.8263	0.6033	0.8343	0.9137	0.8954	genic
SNP_A-2208076	rs7913521	chr10	43905052	0.191	0.2422	0.2395	0.7791	0.7554	0.7843	0.6743	0.8499	0.8647	0.6047	0.7472	0.6739	inter-genic
SNP_A-2208671	rs6686862	chr1	24620897	0.411	0.3937	0.4378	0.631	0.5294	0.8385	0.7119	0.684	0.8605	0.9904	0.8497	0.8897	genic
SNP_A-2209795	rs1163876	chr13	110993446	0.1543	0.2983	0.1193	1.04	1.5607	0.9513	1.2126	1.1853	0.9517	1.1573	0.6705	0.8393	inter-genic
SNP_A-2209955	rs1476995	chr14	88826794	0.3906	0.3953	0.3635	0.8873	0.9275	0.9272	0.9831	0.9135	1.0543	0.8131	0.8729	0.8251	genic
SNP_A-2210044	rs977946	chr5	6952668	0.2808	0.4076	0.3484	1.0233	1.0934	0.6629	0.8084	1.3577	0.8896	0.6302	0.4138	0.5755	inter-genic
SNP_A-2210456	rs11024394	chr11	17751014	0.2061	0.2586	0.1284	0.6485	0.6127	0.8254	0.8099	0.7938	0.8061	0.6338	0.5838	0.4146	genic
SNP_A-2210720	rs10191817	chr2	5999411	0.3385	0.4605	0.3511	0.9129	0.8681	0.7601	0.7639	0.645	0.8179	0.813	0.7156	0.7408	inter-genic
SNP_A-2210740	rs287878	chr6	157186335	0.2425	0.2614	0.2854	0.771	0.6456	0.7269	0.7169	0.7723	0.627	0.8563	0.9061	0.9493	genic
SNP_A-2211560	rs4403392	chr8	40756136	0.2316	0.196	0.1716	0.7034	0.5931	0.6229	0.5766	0.4967	0.8302	0.6926	0.9756	0.7453	genic
SNP_A-2212161	rs9852240	chr3	153910341	0.1151	0.1102	0.1166	0.8875	1.2762	0.9951	1.2858	1.2666	1.09	1.0879	0.9133	1.0237	inter-genic
SNP_A-2212557	rs10858181	chr9	137962591	0.4062	0.2749	0.3427	0.7851	1.0798	1.0058	0.8657	0.8618	0.9665	1.0175	0.6246	0.6256	genic
SNP_A-2212864	rs139930	chr22	35174472	0.395	0.4002	0.2997	0.7356	1.0113	0.6617	0.9162	0.7883	1.0048	0.6578	0.6814	1.0911	inter-genic
SNP_A-2213167	rs7066761	chrX	123823790	0.2426	0.2659	0.4818	0.2491	0.838	0.891	0.9321	0.5459	0.6482	0.8409	0.6676	0.7359	genic
SNP_A-2213381	rs6433834	chr2	180764837	0.3559	0.249	0.3904	0.8608	0.7617	0.8976	0.8064	0.9121	0.6263	0.6188	0.4921	0.5754	inter-genic
SNP_A-2213887	rs1229703	chr5	136734283	0.0569	0.3243	0.0997	0.3813	1.0215	0.6689	0.4674	0.6847	0.8211	0.4576	0.4375	0.6664	genic
SNP_A-2214704	rs8070741	chr17	76657570	0.1737	0.1508	0.2213	0.6764	0.8133	0.6788	0.6984	0.8905	0.8165	0.4818	0.6364	0.5497	genic
SNP_A-2215384	rs2240092	chr7	51067072	0.2324	0.27	0.271	0.5614	0.5426	0.7096	0.5532	0.8179	0.9047	0.9639	0.7138	0.9633	genic
SNP_A-2216183	rs175643	chr14	74987375	0.2469	0.295	0.2287	1.0712	1.0829	0.7706	1.0521	0.6314	0.7226	0.817	0.5542	0.5122	genic
SNP_A-2216693	rs16833202	chr2	154026299	0.1841	0.1406	0.2506	0.9245	1.1053	0.9986	0.496	0.5685	0.7632	0.7293	0.7871	0.9029	inter-genic
SNP_A-2216730	rs16941764	chr18	21560658	0.2029	0.2234	0.1463	1.0268	0.8475	0.6405	0.5717	0.8039	0.5921	0.4661	0.4308	0.5991	inter-genic
SNP_A-2216866	rs6519132	chr22	37400868	0.2731	0.1759	0.3145	0.8321	0.7021	0.5999	0.6733	0.8867	0.7897	0.6714	0.4504	0.4518	inter-genic
SNP_A-2217180	rs11697721	chr20	55136135	0.3448	0.3809	0.2007	0.7168	1.098	1.0759	0.7895	0.6868	0.7809	0.7891	0.8249	1.0521	inter-genic
SNP_A-2217303	rs7262282	chr20	40905283	0.2079	0.1572	0.1201	0.8595	1.2553	1.2558	0.8253	0.9336	0.7947	1.2359	1.2668	1.5642	genic
SNP_A-2217362	rs17812022	chr20	18955099	0.173	0.1426	0.1335	0.8153	1.1212	1.0022	1.024	0.9846	0.6905	0.6147	0.571	0.6704	inter-genic
SNP_A-2217448	rs11137568	chr9	80044428	0.2185	0.2897	0.1523	0.6648	1.0176	0.5619	0.6958	0.8826	0.6938	0.6614	0.5555	0.8936	genic
SNP_A-2217564	rs209755	chr15	93541008	0.3368	0.2002	0.3455	0.6422	0.5384	0.7764	0.6528	0.5538	0.7891	0.9127	0.807	0.8732	inter-genic
SNP_A-2217703	rs11965547	chr6	31944130	0.1358	0.2798	0.3164	0.7329	0.7036	0.9716	0.7705	0.7869	0.6805	0.9773	0.5706	0.7712	genic
SNP_A-2218444	rs756658	chr22	17835836	0.1184	0.1193	0.1265	1.0343	1.3118	1.2273	1.0661	0.6983	0.9503	1.1452	1.2191	0.888	genic
SNP_A-2218576	rs12679696	chr8	17285087	0.3438	0.491	0.3278	0.835	0.9653	0.8648	0.9615	0.7784	0.8271	0.9119	0.7742	0.8198	genic
SNP_A-2219118	rs10136996	chr14	56186594	0.1732	0.1312	0.0662	0.5795	0.6612	0.6403	0.6044	0.5176	0.5737	0.6945	0.4388	0.6573	inter-genic
SNP_A-2219406	rs6709233	chr2	72336080	0.2417	0.1602	0.2008	1.0273	0.6869	0.8123	0.8644	0.8093	0.9277	1.1164	1.22	1.1858	genic
SNP_A-2220036	rs17809093	chr22	16370258	0.1753	0.3315	0.3579	0.4542	1.4119	1.0614	0.5439	0.5525	0.7699	0.9542	0.5678	0.7269	genic
SNP_A-2220803	rs2425789	chr20	44281223	0.3061	0.28	0.3039	0.8872	0.8851	0.8891	0.8976	0.7944	0.908	1.0012	0.9378	0.7857	genic
SNP_A-2221018	rs10149246	chr14	69175291	0.1638	0.3127	0.1396	0.8814	1.1928	0.8065	0.891	0.7999	0.8197	0.9658	0.8648	1.8945	inter-genic
SNP_A-2221649	rs2716727	chr2	39807250	0.2612	0.3604	0.333	0.8436	0.9654	0.9736	0.8032	0.6114	0.9624	0.8097	0.7944	1.1959	inter-genic
SNP_A-2222258	rs17094114	chr10	117862268	0.0281	0.0525	0.0623	0.4944	0.4581	0.5719	0.542	0.7738	0.611	0.7385	0.4568	0.5528	genic
SNP_A-2222495	rs12050247	chr14	95598149	0.1207	0.0938	0.0512	0.7819	1.1124	1.001	0.9117	0.9162	0.8898	0.712	0.8047	0.8233	inter-genic
SNP_A-2223133	rs16940704	chr17	41283904	0.3406	0.2896	0.2957	1.0372	1.1357	0.8177	1.0052	1.1452	1.1156	0.5586	0.6393	0.6962	inter-genic
SNP_A-2223213	rs7204390	chr16	48178188	0.2357	0.4543	0.1815	0.4425	0.8311	0.6829	0.6118	0.5194	0.7424	0.4638	0.5633	0.5776	genic
SNP_A-2223351	rs7139481	chr13	106481547	0.0552	0.0613	0.103	1.0495	1.0626	1.0818	0.8311	0.6982	0.8926	1.0775	1.0343	0.922	inter-genic
SNP_A-2223558	rs17083520	chr5	93643397	0.5308	0.4867	0.4613	0.9358	1.1215	1.1782	1.0156	1.3434	1.1345	0.4186	0.7724	0.7269	inter-genic
SNP_A-2223905	rs4740401	chr9	132928497	0.1165	0.1723	0.0952	0.7696	1.1427	1.1233	0.8954	0.6593	0.838	0.8077	0.7447	0.8847	genic
SNP_A-2223978	rs7946133	chr11	17748398	0.1374	0.1451	0.0954	0.9594	0.9376	0.7763	0.9237	0.8774	0.7735	0.5921	0.4852	0.4906	genic
SNP_A-2224071	rs924569	chr1	209146241	0.2244	0.2306	0.1749	0.8	0.6304	0.8702	1.0066	0.8065	0.7528	0.7687	0.6232	0.6931	genic
SNP_A-2224109	rs4866533	chr5	3278839	0.1525	0.114	0.1476	1.2123	1.1658	0.9756	1.3152	1.3007	1.0121	0.8867	0.8114	0.8881	inter-genic
SNP_A-2224320	rs4779532	chr15	29559726	0.2839	0.3429	0.2626	0.5059	0.428	0.631	0.6028	0.998	1.0685	1.0606	0.7827	0.9127	inter-genic
SNP_A-2224383	rs17249336	chr19	43132976	0.1851	0.2516	0.1343	0.8311	1.2331	1.0443	1.5184	0.8318	0.7518	0.7639	0.5249	0.5833	genic
SNP_A-2224385	rs150880	chr7	73228842	0.1422	0.1345	0.1746	0.7063	0.9938	0.7391	0.7239	0.8531	0.7261	0.7401	0.6459	0.8072	genic
SNP_A-2224446	rs10458641	chr10	77076960	0.2161	0.2836	0.1993	0.6537	0.8925	0.6781	0.6369	0.7804	0.7938	0.8608	0.804	0.6755	inter-genic
SNP_A-2224511	rs12693918	chr2	154670000	0.1967	0.1472	0.2618	1.0776	0.8989	1.038	1.0918	0.9003	0.8459	0.9014	1.0417	0.8648	genic
SNP_A-2224757	rs4325750	chr2	106264715	0.2368	0.2664	0.3271	0.4513	0.4468	0.6161	0.4992	0.5541	0.6889	0.658	0.5735	0.6344	inter-genic
SNP_A-2224878	rs2958197	chr11	35946631	0.2023	0.305	0.2726	0.9825	0.7408	1.0466	0.8156	0.6397	0.8691	0.9536	1.3731	1.2713	genic
SNP_A-2225057	rs931797	chr7	42746129	0.3518	0.2956	0.3594	0.8349	1.0428	0.883	1.0538	0.9697	0.9516	0.8076	0.8214	0.8028	inter-genic
SNP_A-2225643	rs4868110	chr5	171096773	0.26	0.3041	0.2704	0.7457	0.6538	0.6694	0.3975	0.6981	0.4754	0.8903	0.7946	0.9296	inter-genic
SNP_A-2225911	rs2461327	chr8	38493081	0.1931	0.2658	0.2285	1.1932	1.4968	1.0598	1.0663	1.1175	0.7469	1.3412	1.2685	1.515	inter-genic
SNP_A-2227265	rs445625	chr5	2661575	0.3131	0.3985	0.3776	0.7547	0.994	1.0163	0.9227	0.9519	0.8706	0.6222	0.7341	0.7258	inter-genic
SNP_A-2227578	rs10411443	chr19	12811948	0.1691	0.2089	0.1459	0.6596	0.53	0.4372	0.9777	0.7355	0.7209	0.677	0.6789	0.4851	genic
SNP_A-2227584	rs1468118	chr17	47071222	0.2494	0.3223	0.233	0.8392	1.0119	0.599	0.7665	0.7509	1.2081	0.4762	0.8572	0.7461	genic
SNP_A-2227623	rs7468327	chr9	30910	0.2023	0.35	0.3515	0.6859	1.0076	0.7258	0.6797	0.5913	0.6164	0.8762	0.6333	0.7345	inter-genic
SNP_A-2227629	rs3815766	chr5	64593991	0.0681	0.0503	0.0733	0.4366	0.5927	0.6879	0.4649	0.7963	0.7203	0.6877	0.5406	0.5663	genic
SNP_A-2228297	rs2802411	chr13	46608766	0.1254	0.143	0.16	0.8078	0.8701	0.9002	0.7582	0.6578	0.6804	0.8022	0.6657	0.8242	inter-genic
SNP_A-2228851	rs757808	chr7	26553259	0.3898	0.2219	0.1383	1.2506	1.2432	0.967	0.8713	0.6939	0.901	1.4409	0.7712	1.0999	inter-genic
SNP_A-2230471	rs979348	chr5	97099891	0.1995	0.1241	0.437	0.6528	0.6292	0.8522	0.6537	0.4307	1.0755	0.9799	0.9448	1.1163	inter-genic
SNP_A-2230591	rs547284	chr1	107867705	0.0933	0.1183	0.1616	0.6298	0.7499	0.7735	0.5192	0.6311	0.6573	0.8547	0.7119	0.8306	inter-genic
SNP_A-2230665	rs10123583	chr9	1918115	0.2963	0.4452	0.3252	0.9082	1.1185	1.1409	0.9663	0.6797	0.95	0.8979	0.8545	0.9502	inter-genic
SNP_A-2231700	rs4541085	chr16	77961634	0.1146	0.1605	0.1606	0.4744	1.1088	0.8767	0.3078	0.7269	0.8924	0.8378	0.8956	1.0312	inter-genic
SNP_A-2231787	rs17210787	chr8	59843227	0.2382	0.294	0.1878	1.0912	1.0073	1.1744	1.1247	0.9598	1.0313	1.1706	1.0816	0.9717	inter-genic
SNP_A-2231869	rs2144375	chr6	107283239	0.1669	0.2563	0.1926	0.5145	1.0515	0.863	0.7086	0.6808	0.7412	1.1858	1.0617	0.9515	inter-genic
SNP_A-2232092	rs2269973	chr7	148624907	0.2012	0.3212	0.3806	0.4616	0.6139	0.7036	0.4351	0.4126	0.639	0.9647	0.8854	1.0149	genic
SNP_A-2232500	rs2178136	chr4	2396925	0.1634	0.2338	0.3038	0.7479	0.9057	0.7855	0.814	0.7011	1.0996	0.7622	0.6641	0.7928	inter-genic
SNP_A-2232578	rs3736228	chr11	67957871	0.386	0.3509	0.2983	1.0311	1.4741	0.8724	1.1328	1.0451	0.9198	0.7994	0.7366	0.5967	genic
SNP_A-2232867	rs4716762	chr7	157096700	0.2447	0.4467	0.4012	0.8943	1.063	0.6876	0.6887	0.6111	0.797	0.6702	0.6411	0.8013	genic
SNP_A-2233061	rs10980040	chr9	111593781	0.3038	0.2573	0.3922	1.0721	1.2606	0.8253	1.0588	1.1898	1.1188	0.7156	0.7185	0.9055	genic
SNP_A-2233162	rs529587	chr1	15302815	0.1418	0.1764	0.1213	0.842	1.0798	0.9467	1.0566	0.957	0.9217	1.1223	0.8194	1.0163	inter-genic
SNP_A-2233179	rs12623017	chr2	9926323	0.0279	0.0673	0.0897	0.8465	0.7096	0.8992	0.6976	0.4452	0.6463	0.9529	0.9696	1.0711	genic
SNP_A-2233222	rs7860638	chr9	125840685	0.358	0.3973	0.3303	0.6538	0.9497	0.6202	0.6426	0.7055	0.5594	0.6889	0.3942	0.5894	inter-genic
SNP_A-2233880	rs4582179	chr4	78340502	0.309	0.1835	0.2464	0.8297	0.87	0.8965	0.7423	0.5101	0.9287	1.2852	1.099	0.8895	inter-genic
SNP_A-2234016	rs10893356	chr11	124622318	0.1024	0.1725	0.208	0.5863	0.7547	0.6227	0.7127	0.5806	0.6175	0.6063	0.578	0.5305	genic
SNP_A-2234115	rs16847991	chr1	225857719	0.3434	0.4203	0.2902	0.9314	1.5506	1.483	1.0205	1.7745	0.8908	0.816	0.6178	0.7437	genic
SNP_A-2234502	rs4624599	chr3	31012950	0.0611	0.0813	0.0546	0.631	0.7453	0.8476	0.6047	0.6348	0.6634	0.4415	0.3766	0.5811	inter-genic
SNP_A-2234946	rs4612917	chr13	19850765	0.4652	0.3059	0.4216	0.862	1.2145	0.982	0.7758	0.8266	1.0572	0.6713	0.5185	0.6579	inter-genic
SNP_A-2235220	rs214944	chr6	152754445	0.2818	0.1824	0.4137	1.4007	1.1678	0.9817	1.5994	1.6494	0.9616	0.6776	0.6589	0.9031	genic
SNP_A-2235335	rs912044	chr13	38962446	0.2444	0.3824	0.2559	0.4796	0.5954	0.6442	0.7321	0.6536	0.6435	0.7809	0.4535	0.7579	genic
SNP_A-2235564	rs1888162	chr9	101289858	0.172	0.0854	0.1404	0.6963	0.6785	0.7511	0.6382	0.5424	0.7451	0.4173	0.6356	0.6402	inter-genic
SNP_A-2235702	rs7098906	chr10	49697776	0.2311	0.2552	0.2736	0.9536	1.0893	0.7938	1.1451	1.081	0.9463	0.8623	1.0527	1.2049	genic
SNP_A-2235771	rs2943656	chr2	226830162	0.2237	0.142	0.1899	0.8203	0.9447	0.9977	0.7908	0.776	0.8838	0.6244	0.5805	0.9946	inter-genic
SNP_A-2235810	rs2034650	chr15	38504594	0.2833	0.2347	0.2135	0.4936	0.8981	0.8609	0.9156	0.7193	0.7359	0.43	0.4199	0.5809	inter-genic
SNP_A-2235857	rs16909886	chr12	14475923	0.2587	0.2845	0.3014	0.6639	0.3731	0.6141	0.7709	0.7174	0.9096	0.8021	0.7424	0.9093	genic
SNP_A-2235946	rs2023328	chr7	34998155	0.103	0.1725	0.2603	0.6142	0.7015	0.8394	0.6991	0.7645	0.9379	0.5912	0.7824	0.6479	genic
SNP_A-2236295	rs1864263	chr2	5777853	0.2374	0.4338	0.3386	0.6584	0.7889	0.8346	0.7705	0.5724	0.7114	0.6969	0.6563	0.7505	inter-genic
SNP_A-2236527	rs7969109	chr12	108054040	0.4393	0.4474	0.4138	0.5045	0.8648	0.6818	0.6464	0.6865	0.6495	0.5491	0.4779	0.5246	genic
SNP_A-2237335	rs16950278	chr13	94331307	0.3756	0.3531	0.2811	0.5627	0.8488	0.8542	0.5626	0.4997	0.5892	0.731	0.5372	0.7693	inter-genic
SNP_A-2237336	rs3809178	chr12	51132219	0.2274	0.2859	0.1733	0.8838	1.2639	0.91	0.9955	1.1638	0.8228	0.7756	0.9665	0.6946	genic
SNP_A-2237426	rs12576701	chr11	111769215	0.3612	0.4494	0.3807	0.8201	0.8846	0.8744	0.6293	0.57	0.8694	0.795	0.8154	0.8078	inter-genic
SNP_A-2237897	rs17793018	chr14	50307451	0.1385	0.0891	0.0948	0.5833	0.6574	0.7028	0.5889	0.48	0.5866	0.8449	0.8005	0.8309	genic
SNP_A-2238341	rs11156548	chr10	133346116	0.2098	0.1844	0.1483	0.4881	0.6947	0.4711	0.7956	0.9991	0.8693	0.5842	0.5145	0.5844	inter-genic
SNP_A-2238543	rs209539	chrX	129128667	0.2679	0.4129	0.3866	0.5255	0.6403	0.7274	0.6747	0.6296	0.6703	0.558	0.4363	0.8395	genic
SNP_A-2238706	rs749287	chr4	4871454	0.167	0.2073	0.2053	0.7535	0.6104	0.5734	0.5016	0.5119	0.6591	0.5818	0.6142	0.6625	inter-genic
SNP_A-2238952	rs328416	chr4	187907852	0.1133	0.0894	0.1044	0.9294	1.3593	1.0441	1.2213	1.2269	1.1031	0.6677	0.7306	0.8885	inter-genic
SNP_A-2239353	rs6593451	chr10	44771184	0.2247	0.103	0.2177	1.1539	1.1341	0.9728	1.2567	1.1673	0.9029	0.8658	1.0075	1.0352	inter-genic
SNP_A-2239543	rs7045605	chr9	8252469	0.1612	0.1332	0.1307	0.8659	1.2386	1.2505	0.9271	0.7849	0.8271	1.0817	0.9546	1.1297	inter-genic
SNP_A-2239637	rs2975696	chr8	10150116	0.1494	0.1588	0.3106	0.6884	0.6323	0.897	0.5725	0.7203	0.8086	1.0251	0.9703	1.016	genic
SNP_A-2239772	rs7841964	chr8	57695617	0.2406	0.2441	0.2729	0.7721	1.2923	0.9226	1.2428	1.3872	0.909	1.6559	1.0355	1.2938	inter-genic
SNP_A-2239810	rs425329	chr13	112444815	0.072	0.1292	0.0493	0.9626	0.8219	1.1149	1.0121	0.6006	0.9278	0.8688	0.9426	0.8702	genic
SNP_A-2240315	rs9660543	chr1	227349555	0.4478	0.4447	0.2938	1.0036	0.8165	0.7836	0.7895	0.5051	0.8397	0.9243	0.7597	0.679	inter-genic
SNP_A-2240688	rs2493146	chr1	228957956	0.3444	0.4265	0.3934	0.6681	0.7879	0.6374	0.7646	0.8281	0.7583	0.5657	0.577	0.5214	genic
SNP_A-2240748	rs1412922	chr10	84611721	0.1312	0.17	0.1469	0.6071	0.9014	0.7395	0.4841	0.389	0.751	0.7402	0.8377	0.6757	genic
SNP_A-2241080	rs889488	chr16	82292320	0.4972	0.3732	0.403	0.5133	0.9007	0.8736	1.1367	0.9572	0.9945	0.9373	1.1339	1.2572	genic
SNP_A-2241152	rs7327271	chr13	104099009	0.2706	0.3471	0.2476	0.6129	0.9108	0.8389	0.623	0.7134	0.9388	0.5793	0.9453	1.0309	inter-genic
SNP_A-2242354	rs1250000	chr10	80519342	0.2755	0.3036	0.388	1.062	0.8861	0.7274	0.6928	0.8636	0.9495	0.4695	0.6706	0.6218	genic
SNP_A-2242395	rs2015453	chr22	48928930	0.1803	0.153	0.2195	0.7148	1.5613	0.9505	0.7951	0.9431	0.9183	0.9039	0.7355	0.7954	genic
SNP_A-2242512	rs12389256	chrX	153387473	0.258	0.2716	0.2405	0.8401	1.0306	0.6848	0.9185	0.7341	0.6823	0.5773	0.3149	0.4232	genic
SNP_A-2243203	rs476506	chr13	29036036	0.2972	0.2631	0.3792	0.7331	1.3454	0.9148	0.7466	1.1578	0.7966	0.7018	0.6514	0.8338	genic
SNP_A-2243207	rs2072582	chr3	8750379	0.2212	0.223	0.271	0.9431	1.1273	0.7439	0.5739	0.7448	0.6505	0.5721	0.6157	0.5068	genic
SNP_A-2243228	rs265146	chr5	139378234	0.0898	0.0781	0.0588	0.7273	0.7977	0.7843	1.0183	0.8254	0.796	0.8769	0.8352	0.8923	genic
SNP_A-2243236	rs7294546	chr12	87671718	0.2702	0.3919	0.4289	1.2751	1.5241	0.7731	1.2201	1.2968	1.1864	0.9783	1.0945	0.9971	inter-genic
SNP_A-2243663	rs12355784	chr10	64791571	0.2027	0.1364	0.1665	0.7102	1.0395	1.142	0.9192	0.9777	0.8961	0.858	0.7963	0.7927	genic
SNP_A-2243716	rs2875729	chr2	238132139	0.2398	0.2405	0.2119	0.8418	1.1742	0.9441	0.8058	1.1952	0.8754	0.747	0.4927	0.6382	inter-genic
SNP_A-2243849	rs2342770	chr6	150258378	0.1053	0.2013	0.2122	1.0868	0.941	0.8427	0.9181	0.9422	0.8692	0.7172	1.1249	0.9471	genic
SNP_A-2243868	rs6738249	chr2	134833977	0.3315	0.2097	0.2462	0.9887	0.8404	0.675	0.8676	0.8935	0.9518	0.6297	0.8273	0.6494	genic
SNP_A-2244055	rs11205401	chr1	247044698	0.2312	0.2941	0.1776	0.8021	0.8372	0.8266	0.7414	0.7402	0.9155	0.7958	0.9605	0.6968	inter-genic
SNP_A-2244445	rs2882994	chr12	31009642	0.0795	0.0631	0.0576	0.4701	0.523	0.5926	0.5311	0.6315	0.6826	1.0857	0.772	0.6722	genic
SNP_A-2245609	rs2279053	chr17	71798984	0.1653	0.1867	0.1467	0.6223	1.1337	0.7298	0.5945	0.7267	0.6412	0.663	0.5415	0.7393	genic
SNP_A-2245648	rs9883000	chr3	49642695	0.363	0.3551	0.3642	0.5482	0.9013	0.6301	0.8327	0.6209	0.6956	0.5763	0.5591	0.4775	genic
SNP_A-2245671	rs3813620	chr1	159411629	0.1614	0.2022	0.1935	0.6897	0.825	0.832	0.6337	0.7029	0.901	0.7538	0.6867	0.5254	genic
SNP_A-2245860	rs1729164	chr8	13130927	0.0902	0.0994	0.1735	0.7374	0.7647	0.7586	0.7554	0.841	0.7135	0.694	0.5173	0.6788	genic
SNP_A-2246037	rs2064577	chr6	107283256	0.2773	0.2563	0.2125	0.8988	1.0784	1.0252	0.7461	0.4887	0.7271	0.9808	1.0112	1.0424	inter-genic
SNP_A-2246082	rs34640889	chr15	82199908	0.2043	0.1897	0.2439	1.1288	1.1008	1.1535	1.401	1.0685	1.043	0.788	0.6855	0.7855	genic
SNP_A-2246120	rs2738042	chr19	10651143	0.0996	0.2435	0.1853	1.2965	1.2085	1.0546	1.124	1.0582	0.8477	1.0575	0.8335	0.6181	genic
SNP_A-2246279	rs4239684	chr20	59074984	0.1852	0.1825	0.1623	0.8016	0.9061	0.7226	0.6578	0.6493	0.9606	0.9862	0.7493	0.6834	inter-genic
SNP_A-2247150	rs1860304	chr16	5571167	0.4894	0.4147	0.4303	0.8919	0.9917	1.0726	0.8616	0.8777	1.003	1.1209	0.963	1.2141	inter-genic
SNP_A-2250017	rs6579749	chr5	148977384	0.139	0.1413	0.1144	1.0275	1.0577	0.8971	1.0554	1.0066	0.9552	0.8062	0.7342	0.9358	inter-genic
SNP_A-2250088	rs6640007	chrX	8116174	0.1333	0.097	0.3255	0.6667	0.5855	0.8721	0.5987	0.7034	0.8306	0.9381	0.9355	0.9748	inter-genic
SNP_A-2250743	rs436436	chr8	17615200	0.2317	0.2252	0.2548	0.8153	1.0338	0.9068	0.6006	0.4704	1.0167	1.0686	1.0046	0.933	genic
SNP_A-2251012	rs12991653	chr2	180765107	0.3822	0.1334	0.2723	0.5824	0.5114	0.9166	0.5351	0.6206	0.7058	0.8598	0.4411	0.6324	inter-genic
SNP_A-2251480	rs8012007	chr14	96927688	0.2093	0.3257	0.3502	0.6776	0.8672	0.6899	0.7072	0.5959	0.6826	0.8364	0.8912	0.919	inter-genic
SNP_A-2252236	rs4971582	chr2	52106028	0.1506	0.2208	0.2324	0.9742	1.6583	1.0298	0.8323	1.0321	0.9496	1.044	0.6448	0.7949	inter-genic
SNP_A-2252823	rs363344	chr10	118945554	0.123	0.1809	0.1742	0.6663	0.7114	0.6539	0.7525	0.8586	0.7744	0.6527	0.5244	0.5913	inter-genic
SNP_A-2253948	rs2025017	chr1	234379501	0.3583	0.2623	0.3535	0.6534	0.5864	0.7499	0.7553	0.7094	0.7666	0.7386	0.7646	0.6721	genic
SNP_A-2255869	rs7917401	chr10	119481112	0.0922	0.2628	0.1846	0.5923	1.8489	1.0053	1.0968	1.2711	0.6422	0.9295	0.9117	0.9663	inter-genic
SNP_A-2256204	rs17101763	chr14	103228940	0.2032	0.1261	0.1253	0.8012	0.9309	1.047	0.8644	0.9298	0.7341	1.1669	0.7336	1.122	genic
SNP_A-2256690	rs10738453	chr9	16709405	0.4805	0.5571	0.4801	0.5992	0.6383	0.9732	0.5104	0.7011	0.6727	0.9714	0.9788	1.0167	genic
SNP_A-2257976	rs17147710	chr10	10389470	0.0928	0.092	0.1124	0.6223	0.5112	0.7721	0.6521	0.4681	0.929	0.8969	0.9969	0.9233	inter-genic
SNP_A-2258168	rs11719696	chr3	9174799	0.1191	0.1924	0.157	0.758	0.9146	0.6692	1.0246	0.8692	0.8695	0.7784	0.9054	0.8677	genic
SNP_A-2258503	rs245945	chr7	29237483	0.0975	0.0691	0.0999	0.4942	0.6135	0.8649	0.5618	0.5943	1.2901	1.035	1.0729	1.2778	genic
SNP_A-2258578	rs6564664	chr16	77961385	0.1863	0.279	0.1491	0.8623	1.177	0.8016	0.7783	0.5318	0.8182	1.1906	1.0849	1.1957	inter-genic
SNP_A-2259165	rs6994367	chr8	58652368	0.1368	0.1816	0.0966	0.6373	0.8599	0.8831	0.6558	0.6665	0.659	0.7703	0.6826	0.7304	inter-genic
SNP_A-2259168	rs12398801	chrX	3424710	0.0675	0.1421	0.2456	0.6165	0.561	0.6922	0.7863	0.7381	0.7588	0.728	0.6943	0.8979	inter-genic
SNP_A-2259879	rs4445178	chr8	82183083	0.1812	0.1763	0.1915	1.0576	0.7638	1.0994	0.5442	0.6081	0.7652	0.5637	0.901	0.6608	genic
SNP_A-2260922	rs17689471	chr17	41248753	0.1664	0.1407	0.2846	0.8673	0.8334	1.0492	1.0937	0.6794	0.9832	0.918	0.7116	0.9451	genic
SNP_A-2261038	rs4743899	chr9	94975417	0.1069	0.0488	0.1206	0.6995	0.8237	0.6879	0.7688	0.8421	0.8765	0.5322	0.656	0.5955	inter-genic
SNP_A-2262046	rs16840903	chr2	139110726	0.4302	0.3009	0.4073	0.7426	0.6741	0.9089	0.7982	0.5019	0.9346	0.7155	1.1008	1.0587	inter-genic
SNP_A-2262078	rs7037385	chr9	20294107	0.1881	0.2925	0.2581	0.5028	0.8838	0.7137	0.3596	0.4874	0.3647	0.4259	0.4271	0.56	inter-genic
SNP_A-2263005	rs2655654	chr6	92094092	0.1852	0.2425	0.2977	0.6279	0.6822	0.8466	0.4507	0.5521	0.7145	0.6124	0.7828	0.8982	inter-genic
SNP_A-2263114	rs7533594	chr1	203825025	0.4298	0.3115	0.3741	0.8967	0.9752	0.7318	0.9312	0.8935	0.9983	0.5544	0.571	0.4277	genic
SNP_A-2263384	rs2745318	chr1	18768431	0.1236	0.1925	0.1579	0.6252	1.0307	0.7542	0.6967	0.8874	0.7505	0.5898	0.4583	0.6	inter-genic
SNP_A-2263684	rs13260602	chr8	75177995	0.2764	0.1493	0.2583	1.1325	0.528	0.7291	0.653	0.8425	0.7146	0.5792	0.7549	0.7786	inter-genic
SNP_A-2264094	rs904223	chr1	165392704	0.4068	0.3873	0.3471	1.0291	0.8781	0.8311	1.1217	0.8096	0.9846	0.9115	1.0614	0.8703	inter-genic
SNP_A-2264176	rs10951446	chr7	4158337	0.1649	0.1621	0.2504	0.623	0.6157	0.7635	0.6002	0.4973	0.7488	1.47	1.3007	1.2629	genic
SNP_A-2264550	rs1362965	chr12	49608261	0.4462	0.3434	0.3207	0.6816	0.7679	0.6765	0.5914	0.7315	0.712	0.6874	0.5768	0.7409	genic
SNP_A-2264874	rs3844177	chr4	110066070	0.5244	0.4505	0.4831	0.6944	0.5386	0.6321	0.6827	0.4093	0.8683	1.0269	1.0518	1.063	genic
SNP_A-2265095	rs853745	chr1	212149422	0.1116	0.1639	0.1711	1.1407	0.9665	0.8612	0.6443	0.8245	1.0393	1.2094	1.3515	1.4848	inter-genic
SNP_A-2265407	rs10769076	chr11	44733308	0.1034	0.1481	0.1698	1.0997	1.1586	0.9495	0.9431	1.1538	0.7384	0.4897	0.4709	0.6194	inter-genic
SNP_A-2265636	rs17396055	chr1	94503542	0.1437	0.1915	0.3692	0.7852	1.0401	0.9744	0.8489	0.4661	0.9256	0.9038	0.9226	1.2963	inter-genic
SNP_A-2265685	rs16950484	chr17	47198287	0.2606	0.2149	0.349	1.2766	1.0425	0.7876	1.3686	0.942	1.0994	1.0134	1.0988	0.9856	genic
SNP_A-2266610	rs663911	chr7	4158694	0.2622	0.2426	0.222	0.9403	1.1261	1.0223	0.9686	0.6686	0.805	1.0935	1.3869	1.5891	genic
SNP_A-2267590	rs6599393	chr4	1583769	0.1872	0.1523	0.1501	1.3092	1.0087	1.1864	1.0361	1.0848	0.9036	1.1535	1.1646	1.4603	inter-genic
SNP_A-2268160	rs1146515	chr1	94792928	0.3507	0.2007	0.313	1.1072	0.8182	0.9736	1.0115	1.1624	0.8231	0.759	0.76	0.8819	inter-genic
SNP_A-2268555	rs4377918	chr8	82183255	0.1786	0.1702	0.1683	0.8791	0.6964	0.9696	0.7205	0.5312	0.6169	1.1108	0.7863	0.9885	genic
SNP_A-2268691	rs11258001	chr10	12889254	0.2173	0.1936	0.2323	0.8444	0.7657	0.7239	0.8161	0.8124	0.916	0.8213	0.9653	0.7398	genic
SNP_A-2268821	rs17157815	chr7	29367229	0.2163	0.3138	0.3416	0.768	0.8387	0.8761	1.1606	0.9524	0.885	0.9753	0.7457	0.7218	genic
SNP_A-2269187	rs11638966	chr15	99527072	0.1436	0.1812	0.158	0.9984	1.206	1.2884	1.1081	0.6424	0.7374	1.0219	0.9763	1.0762	inter-genic
SNP_A-2269346	rs4783136	chr16	83741515	0.1513	0.2211	0.2289	1.0407	0.872	0.9276	0.997	1.0568	0.9318	0.8062	0.6354	0.6076	inter-genic
SNP_A-2269610	rs7538106	chr1	238186372	0.1067	0.1197	0.2044	0.7597	1.0843	0.9796	0.7818	0.5545	0.7845	1.188	0.7695	0.7795	inter-genic
SNP_A-2269805	rs12965156	chr18	5509322	0.1238	0.2499	0.1527	0.9071	0.9306	0.8131	0.8066	1.0924	0.8273	0.5337	0.6896	0.6883	genic
SNP_A-2270071	rs309601	chr8	116193867	0.2451	0.1763	0.3413	0.6158	0.7632	0.8466	0.8029	0.5789	0.8315	0.5932	0.6781	0.6918	inter-genic
SNP_A-2270616	rs831628	chr11	33701421	0.1396	0.264	0.1321	0.9815	0.3932	0.4351	0.532	0.6337	0.5862	0.695	0.7206	0.7599	genic
SNP_A-2270657	rs10829447	chr10	130299847	0.0905	0.0795	0.1042	0.7346	0.9433	0.8556	0.8824	1.034	0.7842	1.0372	0.767	0.9747	inter-genic
SNP_A-2271159	rs11013066	chr10	22941760	0.2412	0.3086	0.2557	0.94	1.3635	1.064	0.9946	1.3392	0.9622	0.8641	0.6848	0.7022	genic
SNP_A-2272586	rs6555027	chr5	1980412	0.1971	0.2156	0.289	0.9005	0.8819	0.8379	0.8288	0.7517	0.7035	0.645	0.5187	0.4737	inter-genic
SNP_A-2272908	rs12151072	chr19	49541197	0.2603	0.3923	0.2838	0.4379	0.6055	0.6421	0.825	0.8021	0.8092	0.7808	0.7156	0.7109	genic
SNP_A-2273242	rs17224908	chr12	67030984	0.4247	0.3689	0.4194	0.7238	0.798	1.3315	0.7858	0.7299	0.6306	1.196	1.8753	1.3488	inter-genic
SNP_A-2273398	rs1325535	chr14	36300212	0.2744	0.3521	0.2291	0.7149	1.0121	0.8255	0.9264	1.006	0.8159	0.5096	0.4062	0.454	genic
SNP_A-2273467	rs4863683	chr4	140895835	0.0627	0.0999	0.1258	0.9508	1.254	1.1734	1.2116	0.8512	0.8565	1.3683	1.1546	1.1749	genic
SNP_A-2274844	rs17170897	chr7	37138827	0.1163	0.1619	0.2663	0.9151	1.0159	1.3084	0.6732	0.7727	1.1172	1.3875	1.3491	1.2742	genic
SNP_A-2274933	rs17747038	chr7	65462152	0.2186	0.1759	0.2942	0.9209	0.7319	0.4726	1.1774	1.2664	0.818	0.7754	0.5679	0.7117	genic
SNP_A-2275015	rs8071589	chr17	52823744	0.2122	0.2922	0.2234	0.7195	0.8169	0.6201	0.632	0.6943	0.6931	0.6223	0.5671	0.7839	genic
SNP_A-2275068	rs9681597	chr3	14646089	0.3807	0.2683	0.414	0.7367	1.2635	1.2257	1.1827	0.6493	0.8936	1.2996	1.3409	1.0934	inter-genic
SNP_A-2275553	rs16881103	chr8	33542049	0.2043	0.1847	0.1773	0.8465	0.9282	0.9623	1.066	1.2324	0.7568	0.7	0.5868	0.7373	genic
SNP_A-2276070	rs1320561	chr20	23045880	0.112	0.1437	0.1767	0.8176	1.3808	1.0223	0.8269	0.6436	0.7869	0.8968	0.6634	0.7459	inter-genic
SNP_A-2276642	rs1266434	chr1	19971696	0.0904	0.1463	0.1334	0.684	0.5551	0.5866	0.6178	0.6044	0.7201	0.6532	0.5663	0.7694	genic
SNP_A-2276828	rs2307449	chr15	87664932	0.3334	0.4995	0.3331	0.5795	0.5775	0.7287	0.6389	0.4628	0.8346	0.7085	0.49	0.6687	genic
SNP_A-2276904	rs4761798	chr12	51153981	0.1226	0.1794	0.1882	0.7819	1.1151	1.0215	0.9721	1.2109	1.0238	0.8603	0.8394	0.8881	genic
SNP_A-2277771	rs2646261	chr2	237924126	0.1147	0.1506	0.1316	0.6729	1.1094	0.921	0.629	1.0061	0.8012	0.7925	0.6212	0.5054	genic
SNP_A-2278368	rs17051645	chr4	53207433	0.2156	0.2703	0.1468	0.7795	1.2015	1.2801	1.1295	1.1078	0.8918	1.2906	0.8816	1.2762	genic
SNP_A-2278599	rs2192743	chr7	12097437	0.0801	0.2194	0.1253	0.6138	0.738	0.8354	0.5995	0.3233	0.8224	0.9617	0.7501	1.0652	inter-genic
SNP_A-2278903	rs948083	chr11	130137398	0.089	0.1106	0.1386	0.6251	0.8612	0.676	0.6419	0.4123	0.7755	0.8987	0.8775	1.106	inter-genic
SNP_A-2279058	rs7823823	chr8	17285219	0.3364	0.2935	0.3654	0.582	0.9696	0.7581	0.5068	0.6234	0.8863	1.0399	0.8633	0.9408	genic
SNP_A-2279618	rs1173657	chr1	243692662	0.3926	0.4098	0.2983	1.1622	1.1433	1.0108	1.1954	0.8784	1.007	1.2343	1.2656	1.2364	genic
SNP_A-2279728	rs11062592	chr12	3230501	0.1155	0.1471	0.0638	1.0277	1.3358	0.744	0.5847	0.9759	0.8283	0.4016	0.6151	0.5594	genic
SNP_A-2279801	rs7171443	chr15	29891656	0.12	0.127	0.1649	0.7442	0.9159	0.6243	0.744	0.7925	0.9225	0.7044	0.5423	0.4904	genic
SNP_A-2282430	rs2119783	chr8	58104912	0.1543	0.1725	0.3387	0.8069	0.5628	0.9156	0.7837	0.5987	0.8122	0.8632	0.9305	0.8554	inter-genic
SNP_A-2283392	rs6005355	chr22	26005538	0.1479	0.2026	0.1092	1.2128	1.1951	1.0002	0.6306	1.2491	0.6183	1.6668	0.7466	1.2266	inter-genic
SNP_A-2283579	rs9930500	chr16	10195685	0.4484	0.4636	0.4202	1.3846	1.4136	0.8225	0.8975	0.8267	0.8912	0.9176	1.1318	1.3342	inter-genic
SNP_A-2285186	rs2244772	chr15	55406994	0.1859	0.2131	0.302	0.4531	0.7642	0.5905	0.705	0.5776	0.6349	0.3699	0.3988	0.4403	inter-genic
SNP_A-2287745	rs16911117	chr9	123732685	0.1519	0.1717	0.1412	0.6439	1.0069	0.8573	0.5563	0.8087	0.8299	1.0819	0.6954	0.7129	inter-genic
SNP_A-2287876	rs7578466	chr2	182821483	0.4479	0.4333	0.4805	0.9323	1.2407	1.1622	0.9547	0.7381	0.6081	1.3016	0.9555	1.2452	genic
SNP_A-2288441	rs7762948	chr6	34094069	0.1158	0.2913	0.1669	0.473	0.597	0.6608	0.7419	0.4652	0.7577	0.6212	0.724	0.4938	inter-genic
SNP_A-2288537	rs6995855	chr8	18623000	0.1425	0.1457	0.0531	0.4437	1.0847	0.8894	0.9889	1.162	0.616	0.8733	0.7909	0.9525	genic
SNP_A-2289718	rs4074769	chr16	8538548	0.3362	0.2849	0.3529	0.5585	0.4547	0.568	0.8774	0.7108	0.7884	0.7329	0.7355	0.7389	inter-genic
SNP_A-2290166	rs165269	chr3	13178543	0.3108	0.3629	0.2474	1.0495	1.0501	1.0484	0.9949	1.0412	1.0908	0.9327	0.9299	0.8923	inter-genic
SNP_A-2291014	rs1880821	chr7	83341369	0.4657	0.443	0.4862	0.5832	0.7161	0.8129	0.6024	0.5905	0.6926	0.6662	0.6116	0.6205	inter-genic
SNP_A-2291289	rs6900617	chr6	37760164	0.2086	0.0924	0.1568	0.55	0.5587	0.7872	0.5865	0.4258	0.8371	1.0415	0.715	0.7387	genic
SNP_A-2291319	rs8024675	chr15	66766401	0.0886	0.124	0.174	0.5516	0.4698	0.7647	0.5423	0.5331	0.6081	0.9685	0.715	0.9149	genic
SNP_A-2291356	rs1274596	chr19	55665288	0.168	0.1875	0.3083	0.8014	0.6788	0.8944	0.7989	0.7166	0.8321	0.9553	0.901	0.8755	inter-genic
SNP_A-2291452	rs2360750	chr19	10517442	0.144	0.1434	0.1181	0.6239	0.6733	0.5774	0.8196	0.6561	0.5134	0.7385	0.6583	0.683	genic
SNP_A-2291823	rs7863156	chr9	136655921	0.2109	0.451	0.1961	0.8609	0.8527	0.7222	1.0088	0.8277	0.5894	0.9127	0.9923	0.8702	inter-genic
SNP_A-2292269	rs11167472	chr5	148966192	0.4317	0.204	0.3922	1.3144	1.4281	0.7406	1.2346	0.8329	0.6635	0.7972	0.6929	0.8082	inter-genic
SNP_A-2292283	rs1542178	chr2	100961907	0.2539	0.3545	0.3209	0.7413	0.8701	0.5144	0.8057	0.992	0.873	0.9245	0.7938	0.6495	genic
SNP_A-2292539	rs9368793	chr6	34159420	0.1121	0.1688	0.1664	0.7059	1.0488	0.6808	0.7373	0.9033	0.8389	0.5926	0.5853	0.8332	genic
SNP_A-2292723	rs12164028	chr6	136971628	0.1185	0.072	0.1199	0.5625	0.3771	0.6314	0.6149	0.6765	0.8505	0.591	0.634	0.636	genic
SNP_A-2292807	rs17826964	chr22	48312746	0.2779	0.4206	0.3742	1.1583	1.1241	0.7322	0.8421	1.1862	0.9448	0.7798	0.8975	0.5959	inter-genic
SNP_A-2293108	rs16932960	chr10	77605527	0.1417	0.1375	0.1616	1.0575	0.9821	1.054	1.0565	0.931	1.1185	0.9199	0.9522	1.1982	inter-genic
SNP_A-2293123	rs10214386	chr5	14734797	0.0656	0.0882	0.0738	0.8561	0.9063	0.9831	1.0315	0.903	0.8196	0.9236	0.8784	0.9147	inter-genic
SNP_A-2293426	rs7976717	chr12	103400697	0.3389	0.2249	0.1129	1.0788	1.1382	0.8303	0.9618	1.044	1.0255	0.6955	0.7687	0.7597	genic
SNP_A-2293635	rs16926220	chr11	7397977	0.1644	0.2751	0.2321	1.0912	1.3364	1.1481	0.971	0.8089	0.9102	1.7537	1.2321	1.7114	genic
SNP_A-2293638	rs8050801	chr16	82682771	0.3322	0.2817	0.1982	0.8102	0.9592	0.9542	0.9067	0.943	0.7733	0.8447	0.9331	0.8879	genic
SNP_A-2293824	rs16878066	chr5	6897000	0.0329	0.0457	0.0338	0.5888	0.7165	0.5934	0.6563	0.9391	0.443	0.4603	0.4322	0.5696	inter-genic
SNP_A-2294193	rs17638167	chr19	11445818	0.296	0.2124	0.2889	0.7044	0.5481	0.6618	0.9942	0.6908	0.757	0.5857	0.7692	0.6271	genic
SNP_A-2294509	rs7733705	chr5	59671110	0.1384	0.1273	0.1585	1.0291	1.2167	1.0362	1.0322	1.0822	1.0524	0.8238	0.7121	0.9217	genic
SNP_A-2294930	rs7549097	chr1	26002025	0.2126	0.1254	0.062	0.7004	0.9169	0.7382	0.9388	0.9858	0.6927	0.6693	0.5315	0.4366	genic
SNP_A-2295251	rs33439	chr19	35637011	0.1362	0.1394	0.1239	1.2	1.0849	0.9617	1.3027	1.4887	0.8301	0.8392	0.8364	1.0168	genic
SNP_A-2295736	rs17151128	chr8	10014597	0.1855	0.1768	0.24	0.9874	1.0156	1.0546	0.8752	0.8887	0.9122	0.9488	0.9663	0.9104	genic
SNP_A-2296179	rs7251196	chr19	12811863	0.1957	0.236	0.1866	0.7084	0.5038	0.5551	0.8386	0.8241	0.8144	0.9298	0.8405	0.8247	genic
SNP_A-2296354	rs4074174	chr8	142521407	0.2124	0.1394	0.0622	0.7196	0.7514	0.7075	0.7324	0.7063	0.6349	0.6002	0.5096	0.4865	inter-genic
SNP_A-2296729	rs9464709	chr6	14816305	0.0802	0.1165	0.1962	0.7304	0.7428	0.8279	0.6711	0.8144	0.9635	1.1252	0.9256	0.8727	inter-genic
SNP_A-2296761	rs7034356	chr9	133468838	0.2002	0.1871	0.2777	0.6887	1.1235	0.924	0.7333	1.0699	0.9288	0.6436	0.5222	0.5271	genic
SNP_A-2297060	rs1513472	chr3	35688763	0.2557	0.3133	0.0714	0.3746	0.4832	0.7074	0.9015	0.7399	0.5908	0.6948	0.5461	0.5547	genic
SNP_A-2297065	rs6799941	chr3	154482069	0.1273	0.1234	0.139	0.9592	1.1874	0.8023	0.8476	0.6627	1.0167	1.0567	0.8265	1.0119	inter-genic
SNP_A-2297099	rs139932	chr22	35174799	0.2369	0.2239	0.2829	0.8036	0.711	0.8546	0.8165	0.918	0.9229	0.8634	0.8674	0.9249	inter-genic
SNP_A-2297131	rs731432	chr5	133158935	0.1088	0.2811	0.2212	0.7884	0.7529	0.7834	0.7426	0.8317	0.8079	0.8529	0.6269	0.6038	inter-genic
SNP_A-2297668	rs7636739	chr3	15308555	0.0936	0.0706	0.0603	1.037	1.1828	0.9737	1.0918	0.9135	0.7683	1.5062	1.0386	1.1737	genic
SNP_A-2298633	rs877740	chr2	177108103	0.4499	0.2756	0.2898	0.7828	0.6414	0.6502	0.5849	0.6572	0.772	0.7705	0.7589	0.818	inter-genic
SNP_A-2298818	rs2297773	chr15	77542659	0.1391	0.2208	0.2133	1.074	1.2897	1.1181	1.0395	0.7506	0.9649	0.781	0.8791	1.1596	inter-genic
SNP_A-2298940	rs4713674	chr6	33816147	0.1175	0.0896	0.1819	0.7694	0.7039	0.7476	0.9502	0.726	0.9256	1.482	0.8893	1.425	genic
SNP_A-2299075	rs17710558	chr8	10312237	0.4444	0.4877	0.4057	0.8073	0.8773	0.6101	0.9349	0.9233	0.8322	0.6052	0.6814	0.6459	genic
SNP_A-2299582	rs2377392	chr17	74779748	0.2417	0.4351	0.1911	0.8729	1.1137	0.7755	0.8957	0.9403	0.6128	0.7609	0.6387	0.5998	inter-genic
SNP_A-2299718	rs16949719	chr15	93413402	0.0672	0.0901	0.0961	0.7122	0.6247	0.8366	0.7351	0.7264	0.8558	0.8742	0.9725	0.9366	inter-genic
SNP_A-2300292	rs17038630	chr4	109276240	0.485	0.4355	0.4293	0.9157	0.898	0.7754	0.7447	1.1661	0.5058	0.5361	0.4679	0.5046	genic
SNP_A-2300879	rs4888757	chr16	76774708	0.2483	0.2793	0.1869	1.1449	1.0137	0.9995	1.0879	1.1651	1.0372	0.7203	0.5367	0.6652	genic
SNP_A-2300945	rs16868698	chr8	102989689	0.4032	0.4528	0.3544	0.4719	0.4758	0.5257	0.6012	0.5661	0.615	0.8437	0.7076	0.8029	genic
SNP_A-2301356	rs5750354	chr22	35717065	0.2807	0.2956	0.3737	0.7411	0.7679	0.7793	0.8085	0.4875	0.604	0.8217	0.6192	0.8099	genic
SNP_A-2301364	rs2288696	chr8	38405382	0.1389	0.1653	0.1626	0.994	1.4344	1.1233	0.8068	0.6518	0.9847	0.657	0.7398	0.7681	genic
SNP_A-2301818	rs10870521	chr12	131922410	0.204	0.1358	0.1353	0.9285	0.8955	1.1106	0.951	0.8596	0.8651	0.8907	1.0242	1.0274	inter-genic
SNP_A-2302076	rs2171304	chr10	3777961	0.2121	0.2914	0.2049	0.8293	0.8807	0.8906	0.6932	0.7572	0.7882	0.549	0.7342	0.6945	inter-genic
SNP_A-2303222	rs7583476	chr2	105144720	0.3342	0.296	0.27	0.6057	0.7692	0.985	1.1112	1.1229	0.7973	0.8325	0.8253	0.874	inter-genic
SNP_A-2303595	rs7317158	chr13	45994174	0.1516	0.1377	0.0767	0.7067	0.9076	0.8598	0.5946	0.7711	0.9975	0.5618	0.9453	0.6768	inter-genic
SNP_A-2303694	rs1269867	chr10	80519159	0.2701	0.2728	0.3169	0.769	0.9736	0.8649	0.8091	1.0477	0.713	0.6514	0.4573	0.5408	genic
SNP_A-2303919	rs742764	chr6	39137812	0.4686	0.4494	0.3918	0.5518	0.7542	0.5726	0.7106	0.7393	0.686	0.6495	0.6001	0.5141	genic
SNP_A-2304064	rs16938072	chr11	44739896	0.289	0.4437	0.3777	0.6776	1.0931	0.9594	1.2428	1.0203	0.7318	0.8662	0.8844	0.8064	inter-genic
SNP_A-2304138	rs9465334	chr6	10266934	0.3813	0.2534	0.2721	1.0499	0.6556	0.7478	0.9445	0.6736	1.0177	0.9047	0.9359	1.0272	inter-genic
SNP_A-2304554	rs12331878	chr4	53616343	0.129	0.2049	0.2816	0.9778	1.25	1.279	0.9693	0.7784	0.9577	1.1979	1.0783	1.4798	genic
SNP_A-2304648	rs2086829	chr16	83882068	0.2155	0.1973	0.1284	0.6154	0.836	0.6022	0.6027	0.765	0.6723	0.4928	0.3672	0.7963	inter-genic
SNP_A-2304880	rs11240515	chr1	203784453	0.1278	0.1871	0.1304	0.6962	0.4841	0.5391	0.879	0.6611	0.707	0.6919	0.6915	0.6165	inter-genic
SNP_A-2305165	rs697241	chr10	80591870	0.3949	0.4799	0.4923	0.882	1.5639	0.698	1.2014	1.1331	0.9748	0.531	0.6574	0.5526	genic
SNP_A-2305193	rs7144597	chr14	69159486	0.1094	0.107	0.0944	0.768	0.8918	0.9479	0.9648	0.8987	0.9318	1.1656	0.8925	0.9282	inter-genic
SNP_A-2305847	rs12467464	chr2	174572127	0.4299	0.405	0.2932	1.1048	1.1966	1.1243	1.0606	1.1448	0.9506	0.7205	0.9042	0.6472	inter-genic
SNP_A-2306241	rs1798588	chr12	32203814	0.2918	0.1846	0.2627	0.8268	0.8721	0.7869	1.1408	1.0058	0.8382	0.9619	1.0146	0.9259	genic
SNP_A-2306290	rs6578184	chr8	142522185	0.5475	0.3335	0.4897	1.2701	1.2855	1.0915	1.1332	1.8561	1.0323	0.7359	0.8283	0.9366	inter-genic
SNP_A-2306450	rs16988857	chr20	42275207	0.3021	0.355	0.2977	0.8367	0.7947	0.7744	0.7722	0.7048	0.9629	0.9813	0.989	0.9568	inter-genic
SNP_A-2306841	rs4428039	chr2	912072	0.3547	0.318	0.3342	1.1011	1.0289	0.9192	1.0076	1.0207	1.0088	1.2952	1.0604	1.0201	inter-genic
SNP_A-2306995	rs6885410	chr5	176673602	0.3095	0.3557	0.4276	0.5289	0.462	0.643	0.5122	0.5681	0.741	0.9492	0.8941	0.9279	inter-genic
SNP_A-2307551	rs10927709	chr1	15388886	0.1055	0.1088	0.0996	0.5484	0.5131	0.7134	0.6562	0.5467	0.7576	0.6648	0.5873	0.5471	genic
SNP_A-2307995	rs17029440	chr4	154131346	0.1527	0.258	0.2487	0.9086	0.8915	0.8366	0.8157	0.7285	0.8931	0.9285	0.95	1.0789	inter-genic
SNP_A-2308378	rs630122	chr18	40683608	0.2994	0.3598	0.36	0.8817	0.7943	0.7444	0.8386	0.975	0.7528	0.7965	0.9618	0.7841	genic
SNP_A-2308597	rs12433069	chr14	90663939	0.3391	0.2415	0.3374	0.5422	0.8265	0.4076	0.6361	0.9711	0.549	0.6948	0.511	0.7499	genic
SNP_A-2308798	rs166899	chr1	163660769	0.3161	0.49	0.36	0.9127	1.1932	0.8768	0.9323	0.5846	0.6072	0.9299	0.7411	0.5536	genic
SNP_A-2309913	rs6008618	chr22	47073530	0.2652	0.2714	0.3529	0.6368	0.56	0.8084	0.7243	0.5783	0.9165	0.9484	0.9947	1.0961	inter-genic
SNP_A-2309962	rs2611605	chr15	30228925	0.2691	0.2568	0.3254	0.5238	0.552	0.6755	0.5234	0.3993	0.8722	0.9603	0.8268	1.1613	genic
SNP_A-2310144	rs7589494	chr2	122886929	0.0777	0.3704	0.2843	0.6085	0.7092	0.7054	0.6908	0.7621	0.7799	0.7301	0.6733	0.8395	inter-genic
SNP_A-2310217	rs1337071	chr1	160371387	0.2993	0.343	0.3061	0.7403	0.7664	0.9352	0.6714	0.568	0.9718	1.1505	1.0293	1.0947	genic
SNP_A-2311208	rs4743895	chr9	94945571	0.3513	0.3953	0.2736	0.6764	1.0012	0.6012	0.7943	0.6865	0.6559	0.7451	0.5687	0.5362	inter-genic
SNP_A-2311610	rs4315513	chr2	220677572	0.2396	0.2848	0.4066	0.6533	0.5283	0.8837	0.4246	0.4739	1.0124	0.7856	0.7403	0.7588	inter-genic
SNP_A-2311862	rs6748168	chr2	108868119	0.4575	0.4234	0.3685	0.5689	1.1342	0.7487	0.7426	0.5573	0.4804	0.6646	0.3023	0.662	inter-genic
SNP_A-2312824	rs10074697	chr5	172230679	0.3184	0.2861	0.2959	0.5929	0.5962	0.6119	0.8344	0.709	0.781	0.8789	0.8188	0.8089	genic
SNP_A-2312951	rs11720	chr5	171403404	0.2354	0.2806	0.1963	0.8887	1.1053	0.925	1.1296	1.0935	0.7471	1.2783	0.7337	0.794	genic
SNP_A-2313881	rs7899763	chr10	44096568	0.4293	0.2736	0.4586	0.9914	1.0381	0.9597	1.1671	1.5341	0.8905	1.0236	0.877	0.7555	inter-genic
SNP_A-2314387	rs1078268	chr17	41431738	0.1852	0.188	0.1726	0.9026	0.7054	0.7952	0.5522	0.9257	0.8814	0.7332	0.5203	0.5076	genic
SNP_A-2314398	rs3822509	chr5	171543698	0.4474	0.1655	0.2574	0.5731	0.6162	0.8184	0.6028	0.581	0.8145	1.2389	1.252	1.4875	genic
SNP_A-2314428	rs1993273	chr2	125171735	0.4615	0.4566	0.4526	0.9782	1.224	1.0485	0.9352	0.8857	0.9529	1.0276	0.8257	1.024	genic
SNP_A-2314473	rs6877332	chr5	172201236	0.1549	0.1784	0.1766	1.1177	1.0128	0.8562	0.9244	1.1768	0.8791	0.6473	0.8362	0.7454	genic
SNP_A-2314745	rs608009	chr10	84367195	0.2361	0.1763	0.1711	1.0973	1.0153	0.9152	0.8594	0.9617	0.834	1.0416	0.805	1.0279	genic
SNP_A-4192523	rs7292291	chr22	43452436	0.1534	0.1642	0.1669	0.6231	0.7221	0.4988	0.843	0.9828	0.7827	0.5398	0.4719	0.5526	genic
SNP_A-4192532	rs705316	chr7	98095021	0.3196	0.3697	0.2091	0.3285	0.3548	0.4144	0.7323	0.5869	0.5868	0.6086	0.5306	0.519	genic
SNP_A-4192809	rs41424744	chr22	47737332	0.4425	0.283	0.3122	1.2912	1.2812	0.6898	1.5322	1.0527	0.8298	0.8814	0.8822	0.9281	inter-genic
SNP_A-4192947	rs1887589	chr13	94379053	0.3247	0.4156	0.2156	0.8778	0.9276	1.1807	1.0778	0.855	0.9985	0.9904	1.0268	1.0769	inter-genic
SNP_A-4193345	rs1568799	chr7	42634401	0.3997	0.3911	0.2873	0.8437	1.0192	1.1498	0.8732	0.5983	0.5601	1.182	0.7497	0.7781	inter-genic
SNP_A-4193411	rs11148036	chr13	46608486	0.2846	0.2846	0.3083	0.7928	0.9017	0.772	0.9328	0.7666	0.7983	0.8185	0.7048	0.8258	inter-genic
SNP_A-4193540	rs1193393	chr12	127376527	0.2995	0.1114	0.2955	1.5812	1.3406	0.8205	1.5453	1.1108	0.8083	1.6013	1.0111	2.2452	inter-genic
SNP_A-4193666	rs2270409	chr8	141174956	0.2061	0.2073	0.3167	0.9724	0.7793	0.5632	1.1744	0.8929	0.6165	0.7292	0.8544	0.8989	genic
SNP_A-4193855	rs16972228	chr17	74779887	0.2964	0.3722	0.2696	1.0603	1.1091	0.8786	0.7986	0.7291	0.6899	0.6837	0.5134	0.4677	inter-genic
SNP_A-4193996	rs12883457	chr14	85249144	0.348	0.3813	0.2544	0.7591	1.0662	1.4002	0.8937	1.0016	1.1524	1.3096	1.1447	0.9231	inter-genic
SNP_A-4194119	rs6496045	chr15	93166972	0.2976	0.1948	0.2861	0.9668	0.7412	1.194	0.918	0.9129	0.9254	0.8725	0.6537	0.8425	inter-genic
SNP_A-4194576	rs1955926	chr14	49769618	0.1601	0.1254	0.1401	0.8128	0.7018	0.7575	0.9524	0.8196	0.8512	0.915	0.8391	0.9916	inter-genic
SNP_A-4194727	rs17117221	chr14	72082237	0.4862	0.4876	0.4854	0.6708	0.7918	0.5804	0.7838	1.0751	0.918	0.4818	0.7141	0.805	genic
SNP_A-4194792	rs464049	chr5	1476905	0.0768	0.093	0.1094	0.6137	0.9131	0.6286	0.9102	0.7601	0.8626	0.8855	0.4971	0.4599	genic
SNP_A-4194821	rs2924941	chr4	89863220	0.095	0.089	0.084	0.7919	0.735	0.8374	0.8908	0.9038	1.0271	1.0099	1.0815	1.028	inter-genic
SNP_A-4195144	rs13261718	chr8	34439478	0.2601	0.1436	0.1752	0.9109	0.6364	1.1602	1.0796	0.8793	0.723	0.7809	1.0988	0.9114	inter-genic
SNP_A-4195216	rs4609414	chr1	235300549	0.3	0.3102	0.307	1.0371	1.7151	0.9798	1.0395	1.8586	1.2354	0.6893	0.8161	1.0554	genic
SNP_A-4195400	rs16876229	chr4	24465744	0.1471	0.1695	0.135	0.8212	1.1065	1.0767	0.6894	0.7247	0.8865	1.4152	1.0582	1.1173	inter-genic
SNP_A-4195486	rs11645617	chr16	85966767	0.1438	0.0824	0.0864	0.6539	1.1338	0.8862	0.8052	1.0548	0.4914	0.5865	0.3867	0.4306	genic
SNP_A-4195621	rs11077671	chr17	68685453	0.1038	0.1465	0.1381	0.5543	1.6357	0.9538	1.3919	0.8928	0.8085	1.1641	0.7138	0.8582	inter-genic
SNP_A-4195933	rs199212	chr8	140781383	0.155	0.2488	0.2055	0.7032	1.032	1.1509	0.9526	0.5185	0.9575	1.105	0.8692	1.0676	genic
SNP_A-4197054	rs7309042	chr12	39242453	0.1158	0.1384	0.2509	0.6548	0.6547	0.8002	0.7256	0.6006	0.6761	0.8804	0.9458	0.8388	inter-genic
SNP_A-4197244	rs2292692	chr10	127727920	0.2171	0.15	0.3517	0.7008	0.4047	0.7518	0.5191	0.6433	0.6874	0.8039	0.6443	0.6426	genic
SNP_A-4197405	rs2162162	chr11	25272638	0.5434	0.4221	0.473	0.6412	0.4512	0.8687	0.6162	0.4179	0.8883	0.8448	1.2652	0.8102	inter-genic
SNP_A-4197549	rs16959047	chr17	9785754	0.4082	0.4845	0.4707	1.0127	0.9498	0.7647	1.0197	0.9969	0.9341	0.841	1.3056	0.9069	genic
SNP_A-4198145	rs7214852	chr17	61699494	0.4086	0.453	0.4565	1.1643	0.9703	1.0335	1.1064	1.1309	0.9015	0.9466	0.8778	0.7794	inter-genic
SNP_A-4198189	rs12113287	chr7	39287065	0.3005	0.3225	0.3084	0.8003	0.5237	0.5514	0.8496	0.9883	0.9268	0.8837	1.105	0.682	genic
SNP_A-4198331	rs10460027	chr18	36505589	0.0814	0.1205	0.1304	0.4928	0.4617	0.8408	0.3847	0.4579	0.8551	0.962	0.9032	0.9656	inter-genic
SNP_A-4198618	rs850954	chr5	6526704	0.1423	0.1789	0.2555	0.521	0.724	0.8023	0.9116	0.6685	0.5342	0.6087	0.6287	0.8969	inter-genic
SNP_A-4199198	rs7039313	chr9	111593854	0.2225	0.2935	0.2326	0.9599	1.3306	0.8882	1.1844	1.1016	0.7825	0.9572	0.828	0.9149	genic
SNP_A-4199453	rs6820454	chr4	185374949	0.3359	0.3642	0.2854	0.6404	0.7104	0.5536	0.5681	0.6388	0.7348	0.4901	0.4697	0.5739	genic
SNP_A-4199468	rs7938684	chr11	78486104	0.1288	0.1792	0.1046	0.7905	0.9137	0.9443	0.8536	0.7525	0.7079	0.8329	1.0449	1.0585	genic
SNP_A-4199611	rs11626451	chr14	55674708	0.2229	0.4214	0.1687	0.5844	1.3575	1.5315	0.5068	1.118	1.0258	0.6606	0.8561	0.7355	genic
SNP_A-4199898	rs2358042	chr2	11830889	0.1734	0.2114	0.1544	1.0311	1.5298	0.9471	1.5165	1.1498	0.8649	0.7433	0.5584	0.8874	genic
SNP_A-4200054	rs1048500	chr12	4891489	0.171	0.2265	0.2469	0.7706	0.6875	0.8451	0.7584	0.6602	0.8093	0.4929	0.6932	0.6822	genic
SNP_A-4200357	rs6009715	chr22	47737466	0.243	0.3626	0.176	0.8564	0.8716	0.6259	0.7439	0.7058	0.6834	0.8553	0.8583	0.9261	inter-genic
SNP_A-4200369	rs6555117	chr5	2688891	0.483	0.3513	0.3753	1.0072	1.3685	0.9673	1.0769	1.5639	1.1759	0.897	0.7156	0.7823	inter-genic
SNP_A-4200532	rs12428926	chr13	113332373	0.1188	0.1538	0.1685	0.6448	0.9896	0.8871	0.6375	0.6622	0.5752	0.9655	0.7667	0.8896	genic
SNP_A-4200627	rs903115	chr3	8624260	0.1848	0.1515	0.1868	0.6451	0.6926	0.6451	0.6024	0.6208	0.5996	0.6154	0.5077	0.7029	inter-genic
SNP_A-4200891	rs16823705	chr1	37187556	0.2647	0.3281	0.3475	0.7948	1.2047	0.9645	0.968	0.8754	0.9099	1.0643	0.8844	0.9624	genic
SNP_A-4201033	rs336033	chr2	38117312	0.2631	0.2346	0.3008	0.6975	0.5527	0.6731	0.7101	0.606	0.6716	0.8885	0.9744	0.6309	inter-genic
SNP_A-4201208	rs16975718	chr17	65902610	0.411	0.3675	0.4613	0.737	1.1628	1.4377	0.5711	0.6698	0.7432	1.0725	0.7715	0.975	inter-genic
SNP_A-4201251	rs4669802	chr2	12115499	0.3737	0.3412	0.316	0.7397	0.9187	0.7401	0.6692	0.7346	0.6834	0.8091	0.7344	0.9159	inter-genic
SNP_A-4201315	rs2301864	chrX	75311115	0.3149	0.2994	0.2855	0.5764	0.4462	0.4932	0.7608	0.6836	0.653	0.5806	0.5362	0.762	inter-genic
SNP_A-4201977	rs16945817	chr18	24838647	0.0781	0.0692	0.0604	0.5063	0.859	0.7353	0.4914	0.3498	0.5418	0.6415	0.5628	0.8705	inter-genic
SNP_A-4202034	rs885536	chr6	157903091	0.2744	0.4342	0.3147	1.164	1.3536	0.8073	1.0274	1.1438	1.054	0.8348	0.8704	0.9341	genic
SNP_A-4202526	rs3105666	chr16	8053126	0.1046	0.103	0.061	0.6369	0.8241	0.8145	0.4678	0.6608	0.6808	0.5627	0.625	0.6059	inter-genic
SNP_A-4202562	rs11760399	chr7	148053514	0.2727	0.2461	0.2222	0.7387	1.1695	0.7956	0.6409	1.0252	0.9318	0.608	0.586	0.5891	genic
SNP_A-4202825	rs17019220	chr4	93355777	0.3459	0.2027	0.3097	0.3635	0.9201	1.3162	0.807	0.7867	0.933	1.5971	1.4889	1.1874	inter-genic
SNP_A-4202911	rs11196754	chr10	116222151	0.1503	0.1717	0.2373	0.6912	0.7957	0.7843	0.716	1.0116	0.9993	1.022	1.0303	0.8792	genic
SNP_A-4202991	rs11012717	chr10	21802349	0.3666	0.4943	0.471	0.5366	0.6168	0.6709	0.772	0.5857	0.5359	0.8554	0.7592	0.7732	inter-genic
SNP_A-4203094	rs129307	chr22	46779292	0.4225	0.497	0.3967	0.7044	0.788	0.7546	0.8592	0.819	0.9213	0.8866	0.7827	0.7376	inter-genic
SNP_A-4203189	rs10502893	chr18	44380439	0.1592	0.1953	0.2632	0.9576	0.9355	1.0112	0.7412	0.6858	0.8238	1.1273	0.966	1.0611	inter-genic
SNP_A-4203644	rs11748246	chr5	139241020	0.1272	0.0923	0.1653	0.8256	0.6826	0.7691	0.785	0.8293	0.8686	0.753	0.7926	0.8512	genic
SNP_A-4203645	rs11845716	chr14	62793011	0.2514	0.2304	0.2922	1.0701	1.2205	0.9466	1.053	1.0835	1.1736	0.8791	0.8643	1.0576	genic
SNP_A-4204298	rs4731454	chr7	127850930	0.0397	0.1118	0.107	0.9577	0.8802	1.0521	0.9306	0.7704	0.8911	0.9613	1.0664	1.151	inter-genic
SNP_A-4204817	rs12929971	chr16	83991264	0.0772	0.1057	0.0989	0.6072	0.7541	0.8731	0.7779	0.5985	0.8184	1.3534	0.9365	0.9035	inter-genic
SNP_A-4205201	rs982887	chr4	122695282	0.2734	0.2821	0.4477	0.7903	0.6041	0.8308	0.6516	0.5674	0.686	0.8055	0.6677	0.883	inter-genic
SNP_A-4205430	rs2287299	chr17	63936912	0.1143	0.1472	0.103	0.6829	0.6989	0.5974	0.8461	0.7723	0.7373	0.735	0.5899	0.7648	genic
SNP_A-4205545	rs4891008	chr18	71943728	0.1529	0.1565	0.2211	0.6814	0.7459	0.9162	0.7804	0.8782	0.9901	0.7222	0.6036	0.7626	inter-genic
SNP_A-4205546	rs1653157	chr18	71943781	0.1926	0.1505	0.2032	0.6559	0.9546	0.9619	0.7352	1.0056	0.6875	0.6555	0.6178	0.747	inter-genic
SNP_A-4205797	rs9642723	chr8	31756288	0.3716	0.3988	0.3306	0.6262	0.6396	0.6805	0.8267	0.7989	0.9153	0.8125	1.0431	1.1089	genic
SNP_A-4206022	rs16827519	chr2	148028959	0.4004	0.3808	0.3661	0.5785	0.5049	0.6223	0.5991	0.5562	0.7343	0.7434	0.8328	1.088	inter-genic
SNP_A-4206062	rs8033375	chr15	87162863	0.1029	0.1224	0.1489	0.5542	1.0209	0.7405	0.4746	0.5607	0.4343	0.5937	0.3418	0.6447	genic
SNP_A-4206077	rs519781	chr11	125358769	0.1517	0.0951	0.1766	0.6407	0.7419	0.8825	1.0571	0.7549	0.9094	1.2582	1.2073	1.4522	genic
SNP_A-4206258	rs13397827	chr2	12606793	0.3771	0.3853	0.4171	0.9632	1.0644	0.8944	1.1009	1.1806	0.9337	0.8716	0.8449	0.7657	inter-genic
SNP_A-4206275	rs769650	chr4	141061863	0.1177	0.1243	0.1596	0.8279	1.005	0.9161	0.7701	0.6462	0.7619	0.8503	0.8508	1.1034	genic
SNP_A-4206496	rs11006225	chr10	60128925	0.1021	0.1043	0.0963	0.5348	0.9414	1.0133	0.7221	0.5326	0.3781	0.8021	0.6143	0.7875	genic
SNP_A-4206784	rs13037496	chr20	30930195	0.4267	0.4518	0.3754	0.8644	1.0292	0.8773	0.9268	1.0116	1.0404	0.9638	0.8288	0.6792	inter-genic
SNP_A-4206788	rs7288764	chr22	16753871	0.0907	0.2872	0.1823	0.6755	0.7259	0.6234	0.6127	0.4476	0.595	1.3562	0.9399	1.7313	genic
SNP_A-4206838	rs17169493	chr7	16467602	0.2657	0.1656	0.3526	1.3023	1.0305	1.2928	1.4665	1.0576	0.9552	1.0437	1.0447	1.0051	inter-genic
SNP_A-4207063	rs6755846	chr2	100453231	0.3691	0.3528	0.2592	1.0218	1.1225	0.7238	0.8085	0.9346	0.9098	0.9283	1.064	0.9991	genic
SNP_A-4207098	rs169340	chr19	37092172	0.2668	0.2667	0.3746	0.8277	0.8375	1.1397	0.9977	0.6306	0.7526	1.14	0.8571	0.9363	inter-genic
SNP_A-4207504	rs9400491	chr6	112101287	0.3707	0.2729	0.3642	0.5925	0.5688	0.606	0.5024	0.6024	0.7243	0.6762	0.567	0.5462	genic
SNP_A-4207725	rs17349301	chr6	119109274	0.3432	0.3454	0.4187	0.6425	0.5518	0.7764	0.4662	0.5062	0.63	0.727	0.5068	0.7084	inter-genic
SNP_A-4207790	rs17205616	chrX	2651612	0.4309	0.2783	0.3487	0.5717	0.726	0.7967	0.4555	0.4652	0.6767	1.052	0.8828	0.9979	genic
SNP_A-4207820	rs10495489	chr2	2511166	0.1917	0.3445	0.2799	0.6859	1.5446	0.939	0.6514	1.0246	0.967	0.8403	0.7506	1.014	inter-genic
SNP_A-4207865	rs10495529	chr2	5999261	0.0516	0.0697	0.0788	0.8181	1.0124	0.8412	0.808	0.5632	0.8013	0.9896	0.6344	0.7471	inter-genic
SNP_A-4207882	rs10495547	chr2	6979574	0.1481	0.2113	0.1627	0.7897	0.9175	0.7038	0.9349	0.7237	0.5454	0.6375	0.5167	0.5513	genic
SNP_A-4207883	rs6644970	chrX	142664	0.402	0.4912	0.4394	0.7293	0.96	0.7545	1.0037	0.8768	0.929	1.3422	1.0357	1.1914	genic
SNP_A-4207950	rs4233701	chr2	23782590	0.2586	0.187	0.2706	0.7775	0.5118	0.7592	0.863	0.807	0.8759	0.717	0.8081	0.8778	genic
SNP_A-4208035	rs2195499	chr2	41719903	0.3493	0.3217	0.3137	0.8628	0.5315	0.6982	0.5868	0.3826	0.8072	1.0709	0.7751	0.9744	inter-genic
SNP_A-4208447	rs6694657	chr1	15014574	0.0563	0.1206	0.0896	0.7362	0.7338	0.8582	0.5448	0.567	0.5511	0.788	0.4128	0.552	genic
SNP_A-4208587	rs6725302	chr2	197740928	0.0638	0.0745	0.0389	0.5993	1.0471	0.8366	0.6906	0.8001	0.5117	0.8231	0.5982	0.6228	genic
SNP_A-4208858	rs6060578	chr20	33768859	0.3355	0.3801	0.4255	0.7011	0.708	0.8642	1.1058	0.744	0.6491	0.7485	0.8148	0.8447	genic
SNP_A-4208896	rs6017950	chr20	44704780	0.1406	0.1567	0.1191	1.0101	1.1698	0.7925	1.1652	0.9813	0.844	0.9368	0.8021	0.7283	genic
SNP_A-4208982	rs10919316	chr1	160626500	0.4599	0.3111	0.1718	0.9759	0.6615	0.761	1.2037	1.3066	0.813	0.6643	0.5913	0.6307	inter-genic
SNP_A-4209162	rs8134889	chr21	45371815	0.1374	0.2306	0.1655	1.0447	0.9885	0.9729	0.9192	1.0665	0.9083	1.1771	0.8253	0.9517	genic
SNP_A-4209329	rs4685393	chr3	16824832	0.0935	0.0992	0.051	0.7361	0.5914	0.7665	0.8309	0.6394	0.7779	1.0641	1.0646	1.1052	inter-genic
SNP_A-4209342	rs1436832	chr3	21180298	0.1468	0.1067	0.2495	0.7787	0.832	0.8098	0.7391	0.5501	0.6744	1.3222	0.792	1.047	inter-genic
SNP_A-4209417	rs267541	chr3	37554738	0.1118	0.202	0.1953	1.1366	1.2108	0.8453	0.9993	0.7249	0.795	1.0334	0.9243	0.9963	genic
SNP_A-4209690	rs10511396	chr3	121846463	0.091	0.0751	0.112	0.6389	0.6922	0.6389	0.7014	0.7437	0.6052	0.5346	0.5707	0.5871	genic
SNP_A-4210755	rs17270544	chr4	182766563	0.0838	0.0693	0.0996	0.6182	0.4585	0.7745	0.7975	0.7057	0.7395	0.8302	0.7722	0.6901	inter-genic
SNP_A-4210854	rs2388427	chr5	20591244	0.2975	0.3663	0.2547	0.5707	0.5539	0.6476	0.5235	0.5541	0.6067	0.6448	0.558	0.6619	inter-genic
SNP_A-4211437	rs2546707	chr5	168855250	0.353	0.2947	0.3146	0.862	1.4585	1.1477	1.0277	1.1888	0.937	1.1389	0.7947	0.9842	inter-genic
SNP_A-4211447	rs3805463	chr5	172522631	0.0608	0.0728	0.4421	0.7529	0.6128	0.9081	0.7292	0.5744	0.9606	0.8767	0.7127	0.8664	genic
SNP_A-4211448	rs889014	chr5	172916720	0.1776	0.1162	0.161	0.4121	0.8764	0.7044	0.5865	0.5317	0.4745	0.6751	0.3564	0.7407	inter-genic
SNP_A-4211635	rs12111471	chr6	48501859	0.5155	0.4343	0.4784	0.7432	0.457	0.7	0.7244	0.3961	0.7871	0.9725	0.9659	0.6597	inter-genic
SNP_A-4212203	rs10486066	chr7	13904989	0.0507	0.0976	0.1145	0.5883	0.8317	0.8869	0.5707	0.5843	0.6668	1.0731	0.4992	0.6528	genic
SNP_A-4212345	rs17171773	chr7	40748947	0.2948	0.3003	0.2003	0.5812	0.9722	0.8037	0.8238	0.8213	0.6932	0.612	0.5395	0.6398	inter-genic
SNP_A-4212722	rs1551927	chr7	148350589	0.0835	0.1917	0.1382	0.7931	0.8956	0.8129	0.8748	1.1309	0.6072	0.6555	0.4315	0.5069	genic
SNP_A-4212951	rs7820553	chr8	53892174	0.1218	0.1508	0.0851	0.9977	1.1745	1.009	0.9894	1.0245	0.8853	1.0426	0.7597	0.8893	inter-genic
SNP_A-4213146	rs1433186	chr8	108516786	0.2556	0.2557	0.2591	0.7237	1.1021	0.8645	0.6751	0.7981	1.0318	0.7184	0.7446	0.7544	genic
SNP_A-4213222	rs10505411	chr8	122777693	0.483	0.4339	0.4757	0.5633	0.7661	0.7455	0.6837	0.6789	0.6526	0.5671	0.505	0.5773	inter-genic
SNP_A-4213668	rs417562	chr9	134529614	0.1399	0.2327	0.3642	0.6695	1.1244	1.0037	0.4955	0.5251	0.9969	0.8315	1.1842	1.1317	genic
SNP_A-4213775	rs7095559	chr10	26493174	0.2357	0.1856	0.1349	0.9697	0.9097	0.8278	0.7388	0.8105	0.5582	0.776	0.5307	0.731	genic
SNP_A-4213948	rs1827328	chr1	163568590	0.4026	0.4016	0.4517	0.9452	1.0857	0.9578	0.6968	0.5108	0.8427	0.5506	0.7112	0.7405	genic
SNP_A-4214600	rs1016315	chr10	131742295	0.23	0.1455	0.2627	0.9413	0.8687	1.2445	0.7188	0.7158	0.6619	0.8325	0.5333	1.0299	inter-genic
SNP_A-4214887	rs6448453	chr4	10635126	0.0991	0.0863	0.124	0.8027	0.8231	1.0041	0.6789	0.5174	0.9233	0.9935	0.8946	1.2835	inter-genic
SNP_A-4215179	rs4243488	chr6	149533607	0.1773	0.1083	0.12	0.8501	1.291	0.9961	0.9796	0.9171	0.7536	0.8133	0.6524	0.8743	inter-genic
SNP_A-4215356	rs978876	chr11	91525144	0.157	0.0952	0.099	1.2366	1.1368	1.1608	1.6157	1.4705	0.9823	0.7596	0.8175	0.9138	inter-genic
SNP_A-4215874	rs1033335	chr21	35506939	0.2644	0.2564	0.2213	0.6135	0.8054	0.6995	0.8617	0.4023	0.7297	1.0721	1.0238	0.9753	genic
SNP_A-4215891	rs2239570	chr21	36526846	0.067	0.2709	0.2678	0.8159	0.9276	0.5397	0.9924	0.7484	0.8253	0.9311	0.6695	0.6879	genic
SNP_A-4215919	rs2836526	chr21	38869581	0.4309	0.3918	0.4455	0.4652	0.7728	0.9698	0.8123	0.8805	1.1847	0.6219	0.7219	0.8899	genic
SNP_A-4216642	rs1033503	chr6	139940965	0.2325	0.3069	0.4279	0.659	0.7336	0.8523	1.1707	0.9955	1.04	0.8066	0.9184	0.9954	inter-genic
SNP_A-4216754	rs17178334	chr12	4989191	0.2296	0.2616	0.3332	0.6845	1.1432	1.0999	0.9121	1.1216	0.9097	0.8036	0.56	0.4936	inter-genic
SNP_A-4216806	rs17061019	chr6	132450465	0.3704	0.4506	0.4361	0.6954	0.5938	0.7355	0.5407	0.2844	0.8612	0.6617	0.8993	0.5917	inter-genic
SNP_A-4217009	rs17128629	chr14	55150882	0.3494	0.3258	0.2974	0.6447	0.3744	0.6795	0.6241	0.4563	0.7997	0.8973	0.7612	0.9116	genic
SNP_A-4217361	rs1249999	chr10	80519921	0.2013	0.4443	0.3278	1.1269	1.1118	1.1488	1.1712	1.0233	1.0874	0.7346	0.9288	0.7297	genic
SNP_A-4217536	rs9901936	chr17	74837515	0.1854	0.1515	0.1286	0.4265	0.6152	0.6037	0.5276	0.8084	0.5887	0.54	0.5821	0.5568	inter-genic
SNP_A-4217787	rs17583338	chr10	12889727	0.499	0.4962	0.4842	0.9885	0.66	0.79	0.7413	0.8463	0.9041	0.8345	1.0029	0.7509	genic
SNP_A-4217888	rs1920563	chr12	113148364	0.1385	0.1513	0.2004	1.2232	1.1146	0.9107	1.1596	0.8744	0.9153	0.6706	0.6423	0.7897	inter-genic
SNP_A-4217921	rs10845861	chr12	13966904	0.1044	0.1425	0.2473	0.6	0.9563	0.7528	0.749	0.6812	0.86	0.5547	0.5619	1.0402	genic
SNP_A-4218165	rs2896431	chr14	101375815	0.1757	0.1342	0.1276	0.7665	0.5924	0.6938	0.8379	0.6919	0.7524	0.9325	0.8763	0.7774	genic
SNP_A-4218172	rs6721977	chr2	11740888	0.4765	0.5324	0.481	0.401	0.7345	0.758	0.616	0.3808	0.9827	1.0858	0.8904	0.9343	inter-genic
SNP_A-4219102	rs407626	chr6	4514181	0.4888	0.337	0.3706	0.8574	0.7926	1.216	0.7628	0.6337	1.0758	0.8724	0.9764	0.9582	inter-genic
SNP_A-4219313	rs2167531	chr2	106105057	0.1374	0.126	0.2043	0.8037	0.8977	0.8205	1.1155	1.4557	0.8543	0.8116	0.7914	0.9341	genic
SNP_A-4219429	rs7309078	chr12	113457328	0.1484	0.3911	0.137	0.4731	0.9919	0.6808	0.6994	1.0856	0.5685	0.9743	0.5022	0.6561	inter-genic
SNP_A-4220663	rs1541794	chr12	103532672	0.2134	0.2739	0.3057	0.869	1.0121	0.7997	1.0876	1.161	0.8305	0.783	0.7555	0.5993	genic
SNP_A-4220814	rs10066693	chr5	167220699	0.0989	0.1516	0.1167	0.5088	0.6227	0.5293	0.7457	0.7905	0.5462	0.6153	0.5045	0.6891	genic
SNP_A-4220913	rs2467861	chr15	43548485	0.2557	0.4207	0.2497	0.4266	0.7417	0.5599	0.4188	0.2852	0.369	0.5874	0.4303	0.4108	inter-genic
SNP_A-4221115	rs1263962	chr17	47132512	0.0622	0.0804	0.0947	0.5351	0.6936	0.6695	0.3269	0.4414	0.5463	0.6052	0.3793	0.5327	genic
SNP_A-4221285	rs11801557	chr1	201674246	0.139	0.3556	0.4166	0.5626	1.0555	0.8552	0.4916	0.5844	0.6613	0.5264	0.3707	0.6168	inter-genic
SNP_A-4221765	rs3138191	chr12	90089474	0.3513	0.3751	0.4336	0.9659	1.0502	1.0454	1.0166	0.4082	0.7701	1.2889	0.8405	0.8334	genic
SNP_A-4221910	rs801566	chr5	135008501	0.2583	0.2464	0.3766	0.94	0.8861	1.3905	1.8732	0.6029	0.8083	1.3756	1.071	1.3641	inter-genic
SNP_A-4221943	rs6424957	chr1	182812249	0.0455	0.2305	0.1418	0.817	0.9568	0.7239	0.9157	1.1248	0.7272	0.8211	0.5346	0.7473	inter-genic
SNP_A-4222159	rs9792275	chr8	59089520	0.2265	0.2989	0.2557	0.8185	0.966	1.0361	0.7766	0.9009	0.7869	0.7967	0.9939	0.8108	inter-genic
SNP_A-4222484	rs138268	chr22	48929114	0.1879	0.1376	0.2065	0.7216	0.7121	0.4661	0.5538	0.4478	0.8844	0.6935	0.6716	0.9556	genic
SNP_A-4222524	rs10507177	chr12	103533038	0.1797	0.1779	0.174	0.8553	1.0224	0.7132	0.8784	0.9022	0.9054	0.545	0.5651	0.6311	genic
SNP_A-4222706	rs9546953	chr13	84412352	0.2917	0.3573	0.2058	0.7621	0.6534	0.6555	0.6534	0.565	1.0581	0.8591	0.8214	0.7296	inter-genic
SNP_A-4222889	rs7606588	chr2	123138040	0.3377	0.3984	0.3827	0.5713	0.783	0.7355	0.696	0.8356	0.5882	0.6543	0.3935	0.6545	inter-genic
SNP_A-4223163	rs4677156	chr3	72500547	0.0476	0.055	0.0541	0.6339	0.9048	0.7877	0.8681	1.0234	1.0509	0.8666	0.6602	0.6053	inter-genic
SNP_A-4223255	rs8178671	chr8	42185176	0.3091	0.2487	0.1888	0.5155	0.8203	0.822	0.6772	1.1875	0.586	0.8898	0.6686	0.6377	genic
SNP_A-4223499	rs11081650	chr18	74566171	0.2737	0.1952	0.2736	1.0912	1.0139	0.8867	0.9417	1.0915	0.9019	0.7763	0.545	0.6204	inter-genic
SNP_A-4223571	rs17662489	chr5	4121808	0.2532	0.3721	0.3576	1.0051	1.0203	1.065	1.3382	0.7568	0.9039	1.2641	1.1689	1.0954	inter-genic
SNP_A-4223641	rs2047055	chr12	126820938	0.1495	0.1715	0.226	0.8305	1.2259	1.1187	0.937	0.7381	0.8034	0.9389	1.1642	0.9167	inter-genic
SNP_A-4223794	rs4443379	chr5	68298209	0.1444	0.1376	0.1834	0.4819	0.6941	0.757	0.7926	0.6112	0.6546	0.477	0.4401	0.515	inter-genic
SNP_A-4223945	rs590386	chr3	55474447	0.1055	0.0754	0.0672	0.5616	0.4273	0.8087	0.6525	0.8805	0.7968	0.86	0.7996	0.8673	inter-genic
SNP_A-4223957	rs6489659	chr12	5777134	0.205	0.2031	0.1973	0.8604	0.8046	0.8226	0.8308	0.9547	1.2931	0.75	0.5963	0.7764	genic
SNP_A-4224180	rs2759257	chr1	41722215	0.3154	0.3185	0.3894	1.0903	0.9658	0.8784	0.9392	0.886	0.8883	0.7775	0.7102	0.7631	genic
SNP_A-4224308	rs3812024	chr5	171412392	0.246	0.1308	0.1883	0.7641	0.8286	1.1398	0.7984	1.0309	0.7906	0.8348	0.7145	0.7252	genic
SNP_A-4224403	rs4927086	chr1	54538689	0.263	0.1595	0.1982	0.5714	0.6399	0.6423	0.7691	1.0499	0.897	0.5487	0.7153	0.4725	genic
SNP_A-4224773	rs16970960	chr15	38827118	0.0598	0.2418	0.0991	0.7022	0.8007	0.6323	0.6209	0.3264	0.5604	0.5231	0.7776	0.8457	genic
SNP_A-4225002	rs17080477	chr6	119108830	0.4525	0.4346	0.4568	0.694	0.7437	1.0199	0.4539	0.6776	0.5831	0.8035	0.888	0.7179	inter-genic
SNP_A-4225715	rs16823124	chr2	182932372	0.1249	0.1454	0.1015	0.7862	0.7033	0.7411	0.4191	0.3678	0.4619	0.5979	0.612	0.7587	genic
SNP_A-4225922	rs10507554	chr13	46799803	0.2147	0.4253	0.1478	0.6906	1.2558	1.3611	0.5065	0.9425	0.8825	1.0687	1.1547	0.9506	inter-genic
SNP_A-4226135	rs2121908	chr3	13158480	0.3736	0.3929	0.4792	0.5697	0.4381	0.8264	0.713	0.5637	0.8583	1.1565	0.9685	0.7666	inter-genic
SNP_A-4226181	rs16978746	chr22	20278224	0.0698	0.1679	0.126	0.8058	0.7211	0.6862	0.8746	0.9142	0.6879	0.7318	0.7004	0.6752	genic
SNP_A-4226778	rs11648974	chr16	26992427	0.3704	0.3249	0.442	0.7742	0.8384	0.964	0.9209	0.821	0.9334	0.628	0.6637	0.6951	inter-genic
SNP_A-4226860	rs1015920	chr10	49442572	0.0813	0.1297	0.2521	0.6104	0.5265	0.6152	0.4802	0.4963	0.4752	0.5474	0.5358	0.5748	genic
SNP_A-4226871	rs12469136	chr2	6382837	0.3002	0.4337	0.3706	0.6197	0.7125	0.6726	0.6324	0.7664	0.7247	0.6042	0.4251	0.6605	inter-genic
SNP_A-4226946	rs7197626	chr16	50168286	0.3224	0.4836	0.2883	1.3917	1.1401	0.9479	1.1112	0.7346	0.6165	1.6051	0.827	0.8257	inter-genic
SNP_A-4227305	rs16864067	chr2	5777782	0.2738	0.2749	0.3922	0.5126	0.6487	0.6319	0.5241	0.4701	0.7505	0.7902	0.667	0.8361	inter-genic
SNP_A-4227430	rs711098	chr12	76500690	0.0897	0.1342	0.1941	0.8807	0.8067	0.8251	0.713	0.5402	0.9726	0.8478	0.8515	0.9044	inter-genic
SNP_A-4227441	rs7984240	chr13	38601434	0.1863	0.3005	0.2881	0.5459	0.7451	0.7948	0.6885	0.4567	0.9568	1.0327	1.1312	0.777	inter-genic
SNP_A-4227870	rs1317349	chr17	21224100	0.2138	0.3941	0.2364	1.2992	1.0319	1.0175	1.1051	1.1601	1.0378	0.5906	0.5134	0.4011	genic
SNP_A-4228456	rs4543438	chr7	15318051	0.5971	0.3943	0.4615	0.5335	0.3615	0.9871	1.0842	0.5227	1.8717	1.4116	1.0288	1.2976	inter-genic
SNP_A-4228462	rs12134095	chr1	116733507	0.1287	0.278	0.1729	0.5725	0.5472	0.6569	0.3298	0.2305	0.9148	1.0457	1.222	1.07	genic
SNP_A-4228759	rs4505423	chr18	74151445	0.3968	0.3093	0.2832	1.0382	1.1537	0.9451	1.0635	0.8341	0.9687	0.9854	0.9878	1.054	inter-genic
SNP_A-4228882	rs2004676	chr11	120204835	0.1676	0.2181	0.3062	0.7088	0.7747	0.5766	0.2734	0.3787	0.5049	0.4498	0.4235	0.5021	genic
SNP_A-4228907	rs3786112	chr17	9785876	0.2499	0.3392	0.2679	0.9652	0.7976	0.7986	0.9315	0.7899	0.809	0.8876	0.9584	1.0172	genic
SNP_A-4229152	rs6940845	chr6	152609138	0.3445	0.454	0.3757	0.6344	1.1821	0.8474	0.8517	0.8553	0.8306	1.08	0.9551	1.0052	genic
SNP_A-4229384	rs12713441	chr2	21443701	0.1297	0.2109	0.2909	0.9262	0.9203	0.8539	0.5324	0.5808	0.9276	0.9328	0.9374	1.4123	inter-genic
SNP_A-4229543	rs4240251	chr4	36125895	0.4149	0.3057	0.4432	0.5825	0.4858	0.6795	0.6234	0.4598	0.9071	0.8516	0.8559	0.7623	inter-genic
SNP_A-4229705	rs7579206	chr2	160280749	0.4735	0.3445	0.1549	1.1903	1.0842	1.0332	0.7617	0.9836	0.9394	0.7963	0.7392	0.9709	genic
SNP_A-4229744	rs9516802	chr13	96455117	0.5274	0.4031	0.4649	0.7246	0.9334	0.6769	0.6876	0.7815	0.8986	0.6137	0.4777	0.6988	inter-genic
SNP_A-4229801	rs250933	chr2	234672230	0.4555	0.3296	0.3341	0.6445	0.4209	0.8039	0.6958	0.4202	0.9461	0.7911	0.8244	0.9399	inter-genic
SNP_A-4229815	rs12316705	chr12	130421961	0.5117	0.3662	0.4712	0.9477	0.8631	0.7285	1.1188	1.0249	1.0162	0.9952	0.9907	1.0997	inter-genic
SNP_A-4229963	rs645170	chr19	11445725	0.0168	0.0652	0.0486	0.6818	0.5821	0.5055	0.8261	0.5692	0.7213	0.4104	0.7251	0.6449	genic
SNP_A-4230696	rs11008809	chr10	32496645	0.1307	0.1728	0.1274	0.9693	1.3697	0.77	1.578	1.4205	0.9561	0.7184	0.4923	0.8924	inter-genic
SNP_A-4230765	rs35600708	chr9	96396064	0.3856	0.3795	0.2974	1.0139	1.0104	0.7522	0.9237	0.9252	0.5799	0.504	0.5858	0.5823	genic
SNP_A-4230773	rs4767703	chr12	117616595	0.0672	0.1127	0.0493	0.6381	0.7623	0.6163	0.8146	0.7897	0.675	0.5227	0.398	0.4026	inter-genic
SNP_A-4230985	rs2075455	chr22	16753885	0.1869	0.1367	0.1629	0.5985	0.4621	0.8886	0.621	0.4741	0.6196	1.1101	1.2119	0.8535	genic
SNP_A-4231167	rs11969057	chr6	880425	0.2399	0.2718	0.3388	0.6384	0.8878	0.6671	0.7388	0.818	0.8272	0.6465	0.5871	0.5528	inter-genic
SNP_A-4231928	rs16940212	chr15	56481312	0.0829	0.1158	0.1363	0.8107	1.8195	0.9428	0.8303	0.9652	1.1641	0.6752	0.516	1.0456	inter-genic
SNP_A-4231953	rs756657	chr22	17835871	0.1034	0.1485	0.0975	0.7338	0.8781	0.9444	0.8238	0.5477	0.8294	1.0996	1.0182	1.2023	genic
SNP_A-4232152	rs7037740	chr9	114741334	0.0645	0.0854	0.0592	0.7912	1.3056	1.0034	0.8726	0.7336	1.0032	1.1943	0.7439	0.8691	inter-genic
SNP_A-4232302	rs7229081	chr18	8460150	0.2093	0.4342	0.3906	0.664	0.5651	0.7428	0.4194	0.4717	0.6973	0.8143	0.7456	0.6956	inter-genic
SNP_A-4232526	rs10483534	chr14	39203300	0.2332	0.2186	0.2563	0.7518	0.7509	1.066	0.6635	1.6042	0.5913	0.7252	0.4878	0.5017	inter-genic
SNP_A-4232547	rs936227	chr15	72919012	0.141	0.171	0.135	0.8282	1.3868	0.9126	0.6806	0.4092	0.7896	0.805	0.6288	0.5757	inter-genic
SNP_A-4232752	rs1043899	chr1	19287891	0.203	0.2233	0.2088	0.8981	1.0067	0.827	0.9486	0.6319	0.9898	0.867	0.8268	0.7855	genic
SNP_A-4232814	rs1573002	chr1	102603342	0.3542	0.2577	0.3963	0.4979	0.9937	0.8404	0.727	1.6099	0.8242	0.8476	0.58	0.854	inter-genic
SNP_A-4233025	rs8032903	chr15	23531968	0.2029	0.2079	0.0884	0.6165	0.5868	0.636	0.8697	0.7242	0.779	0.5404	0.8073	0.5303	genic
SNP_A-4233192	rs3774135	chr3	10464487	0.3438	0.2553	0.3262	0.5774	0.526	0.9091	0.6021	0.7479	0.9946	0.8559	0.917	1.2039	genic
SNP_A-4233319	rs10795305	chr10	1009115	0.3495	0.3192	0.2797	0.8613	1.2448	0.7997	1.1162	0.996	1.1019	0.7356	0.9333	0.9407	inter-genic
SNP_A-4233715	rs6036997	chr20	24886159	0.0979	0.1371	0.2878	0.7136	0.5075	0.8081	0.5969	0.5603	0.9181	1.0818	1.0155	0.9854	genic
SNP_A-4233779	rs3004073	chr6	40483237	0.1231	0.1173	0.1436	0.9313	0.9212	0.9489	0.8312	0.7317	0.9827	0.637	0.741	0.6763	genic
SNP_A-4233855	rs553664	chr11	74682857	0.354	0.4301	0.2936	0.9082	0.738	0.7118	0.9509	0.8329	0.7476	0.6248	0.6482	0.657	genic
SNP_A-4234134	rs16837150	chr2	137333116	0.1523	0.1147	0.2427	0.9228	0.8526	1.1006	0.8051	0.742	0.7013	1.3271	1.141	1.1067	inter-genic
SNP_A-4234326	rs2287298	chr17	63936923	0.152	0.2604	0.1476	0.8289	0.699	0.7416	0.8687	0.8877	0.7304	0.653	0.5074	0.5771	genic
SNP_A-4234701	rs17016259	chr4	90973978	0.1592	0.197	0.1136	0.9727	0.9643	1.2038	1.083	1.1018	1.1386	0.9587	0.9626	1.2292	genic
SNP_A-4234973	rs7669465	chr4	152828739	0.0669	0.0443	0.097	0.5291	0.4946	0.5761	0.653	0.8062	0.8916	0.6787	0.6051	0.4415	genic
SNP_A-4235031	rs9818052	chr3	81227750	0.3813	0.4259	0.2313	0.4321	0.8198	0.8123	0.481	0.4033	0.6107	0.7436	0.4524	0.7696	inter-genic
SNP_A-4235138	rs7749911	chr6	7372263	0.5104	0.4955	0.4585	0.4972	0.4934	0.696	0.4625	0.5791	0.9479	0.9446	0.9381	1.0424	inter-genic
SNP_A-4235248	rs40469	chr19	44499064	0.4443	0.529	0.4737	0.8496	0.9011	0.6882	1.046	1.0454	0.8835	0.7177	0.8819	0.672	inter-genic
SNP_A-4235296	rs7704053	chr5	7832503	0.4645	0.3034	0.3197	0.7802	0.7542	0.7158	0.9546	0.8774	0.7081	0.8047	0.525	0.5513	genic
SNP_A-4235545	rs4244347	chr10	103442635	0.3146	0.4263	0.4392	0.6489	0.7577	1.2435	0.5377	0.5339	1.0659	1.3304	0.8491	1.2342	genic
SNP_A-4235595	rs474059	chr8	41640626	0.3295	0.3324	0.3396	0.7739	0.9253	0.6999	1.0967	0.8994	0.8931	0.7435	0.727	0.8177	genic
SNP_A-4235861	rs7853823	chr9	104568371	0.3763	0.2818	0.2345	0.9205	0.96	0.9302	0.8091	0.9543	0.896	0.867	0.8021	0.7354	inter-genic
SNP_A-4235995	rs7089680	chr10	104792061	0.2182	0.3085	0.1843	0.635	1.1693	0.7986	0.4457	0.4306	0.921	0.7531	0.6448	0.7941	genic
SNP_A-4236051	rs2916172	chr15	49986985	0.3413	0.2858	0.2669	0.5172	0.6831	1.0032	0.7386	0.4674	0.8771	1.088	1.0365	1.4024	genic
SNP_A-4236085	rs2414468	chr15	54314569	0.3117	0.4845	0.3748	0.8537	1.3054	1.0956	1.1089	0.88	0.715	1.4188	0.7696	1.032	inter-genic
SNP_A-4236106	rs8011773	chr14	96927485	0.0744	0.0924	0.1155	0.5274	0.559	0.6732	0.4673	0.4315	0.6565	0.7369	0.6556	0.9084	inter-genic
SNP_A-4236456	rs10829910	chr10	132819939	0.3932	0.5782	0.394	0.8907	0.8949	0.634	0.8346	0.8104	0.7323	0.6658	0.7554	0.7301	genic
SNP_A-4236541	rs2089185	chr16	10544919	0.3715	0.4253	0.4713	0.9357	0.947	1.028	1.2567	0.735	0.8011	1.0605	0.8855	0.9972	genic
SNP_A-4236983	rs4313084	chr7	114374139	0.4536	0.3532	0.4116	0.484	0.8354	1.1726	0.4058	0.6823	1.0045	1.2396	1.5113	0.8176	genic
SNP_A-4237028	rs17747956	chr16	8935929	0.243	0.3667	0.3883	0.7801	0.8062	0.8856	0.6559	0.4882	0.9282	0.9166	1.1065	1.2485	genic
SNP_A-4237088	rs1358119	chr8	5300760	0.3459	0.4594	0.4532	0.8518	1.2289	1.3134	1.3492	1.2044	1.1505	1.3245	0.8478	1.026	inter-genic
SNP_A-4237299	rs2409690	chr8	10977449	0.4749	0.4364	0.4487	0.755	0.6996	0.8173	0.845	0.8523	0.8823	1.0484	0.7202	0.8097	genic
SNP_A-4237682	rs6036310	chr20	23045621	0.1326	0.1229	0.1398	0.8088	1.0348	0.7739	0.649	0.5962	0.7759	0.7449	0.7171	1.0199	inter-genic
SNP_A-4237788	rs12463343	chr19	36854715	0.3468	0.2672	0.3543	0.4384	0.7434	0.6791	0.5085	0.4865	0.5884	0.6492	0.5268	0.461	inter-genic
SNP_A-4237847	rs17136890	chr10	12889687	0.2235	0.2966	0.2034	0.9669	1.092	0.5532	0.9346	1.1053	1.0315	1.1621	0.9056	0.7501	genic
SNP_A-4238112	rs4260066	chr16	20060974	0.1601	0.1586	0.3248	0.9692	0.5743	0.6545	0.9361	0.7305	0.9024	0.7714	0.9364	0.7607	inter-genic
SNP_A-4238282	rs6983924	chr8	141669401	0.3725	0.2937	0.3548	0.5664	0.3963	0.5486	0.6607	0.563	0.6212	0.5039	0.5588	0.6293	genic
SNP_A-4238429	rs4794889	chr17	26819348	0.2194	0.0928	0.2808	0.9865	0.597	0.6248	0.6137	1.0074	0.6386	0.7899	0.4866	0.4049	genic
SNP_A-4238537	rs6708720	chr2	15365353	0.4307	0.235	0.2884	0.7241	1.0105	1.2571	0.9524	0.8383	0.8479	1.6635	0.9049	1.345	genic
SNP_A-4238634	rs251948	chr5	174746106	0.1801	0.2343	0.3027	0.3204	0.4946	0.825	0.5813	0.6699	0.6572	0.9313	0.9237	0.6506	inter-genic
SNP_A-4238636	rs10518746	chr15	52061167	0.0615	0.0549	0.0963	0.6138	0.3231	0.5772	0.6061	1.1518	0.4794	0.7616	1.0523	0.3952	inter-genic
SNP_A-4238768	rs3887581	chr1	24542381	0.1855	0.3107	0.2601	1.1455	0.9737	0.922	1.0075	0.8622	0.9484	0.8228	1.0316	0.9139	genic
SNP_A-4239361	rs10949778	chr7	154905883	0.0442	0.1349	0.0771	0.7493	1.0792	0.7974	0.5818	0.5196	0.5383	0.591	0.6205	0.6481	inter-genic
SNP_A-4240124	rs1036950	chr1	75639250	0.0802	0.1009	0.0808	0.8718	0.7715	1.0156	0.9385	0.8038	0.8346	1.0452	0.8754	1.0795	genic
SNP_A-4240242	rs12437224	chr14	93843148	0.1785	0.1725	0.2105	0.9049	1.142	0.843	1.1786	1.2045	0.9032	0.7329	0.7925	0.8455	genic
SNP_A-4240551	rs747030	chr3	55246693	0.2391	0.3494	0.2438	0.6924	1.1493	1.1116	1.077	0.9989	0.9387	1.3805	0.8078	0.9534	inter-genic
SNP_A-4240604	rs5997959	chr22	30074072	0.4579	0.4133	0.2902	0.7592	0.5167	0.633	1.0362	0.9866	0.6255	0.5048	0.5125	0.5615	genic
SNP_A-4240667	rs12504027	chr4	115116790	0.4032	0.216	0.2153	0.8748	0.9303	1.501	1.0922	0.7514	1.0648	1.2201	1.0029	0.837	genic
SNP_A-4240813	rs6479489	chr9	95290425	0.2004	0.1612	0.1647	0.7167	0.7327	0.7309	0.9518	0.85	0.8882	0.9722	0.7343	0.7394	inter-genic
SNP_A-4240940	rs2227947	chr5	112427690	0.4057	0.4659	0.3833	0.7589	0.8925	0.6838	0.7375	1.0552	0.684	0.5897	0.5597	0.5522	genic
SNP_A-4241191	rs229628	chr14	64328749	0.2193	0.2937	0.1309	0.7154	1.0036	0.7008	0.8883	0.9576	1.0011	0.5739	0.7532	0.7712	genic
SNP_A-4241204	rs900907	chr10	132059876	0.4225	0.4704	0.453	0.9007	0.8404	0.5993	0.9889	1.0127	0.9218	0.9485	0.7131	0.9693	inter-genic
SNP_A-4241294	rs9652378	chr14	79071408	0.2582	0.2646	0.1491	0.8718	0.7749	1.0487	0.8375	0.7899	0.8109	0.6946	0.6732	0.721	genic
