# Supplementary material for: Genome-Wide Divergence of DNA Methylation Marks in Cerebral and Cerebellar Cortices
Source: PLoS One. 2010 Jun 28;5(6):e11357. doi: 10.1371/journal.pone.0011357 (PMC2893206; doi:10.1371/journal.pone.0011357)
Supplement: Table S4 — Genic probes with known CNS function. See the description of columns in Table S2. (0.07 MB XLS) [file pone.0011357.s010.xls]

## Sheet: CNS_fc_median
Gene ID	Probeset ID	dbSNP ID	Chr	SNP position	Cer	Cer	Cer	Occ	Occ	Occ	Tmp	Tmp	Tmp	Vfrnt	Vfrnt	Vfrnt
18	SNP_A-2175535	rs6497519	chr16	8715853	0.239	0.2339	0.1785	0.7533	0.4842	0.6888	0.6367	0.6669	0.6333	0.6868	0.5042	0.655
320	SNP_A-2194866	rs4744573	chr9	71425744	0.0458	0.039	0.0427	0.4234	0.5047	0.6503	0.4777	0.493	0.778	0.7587	0.8813	0.9449
321	SNP_A-1903456	rs902272	chr15	27023967	0.1407	0.1624	0.2057	1.124	1.5711	0.8403	0.8766	1.2446	1.0072	0.7249	0.563	0.6694
321	SNP_A-2088519	rs1565407	chr15	27023885	0.1164	0.1442	0.0601	0.9795	2.0159	0.916	0.7178	0.8701	0.9303	0.6209	0.7431	0.7775
408	SNP_A-1898325	rs7929974	chr11	74706815	0.1891	0.1601	0.2233	0.7334	0.6898	0.8052	0.6985	0.7954	0.5724	0.9503	0.6437	0.5699
408	SNP_A-2113250	rs11236393	chr11	74706433	0.177	0.103	0.1587	0.6841	0.9146	0.6415	0.6446	0.7523	0.7717	0.5187	0.5546	0.5591
408	SNP_A-4233855	rs553664	chr11	74682857	0.354	0.4301	0.2936	0.9082	0.738	0.7118	0.9509	0.8329	0.7476	0.6482	0.6248	0.657
476	SNP_A-1864156	rs41464748	chr1	116734294	0.1328	0.0693	0.0605	0.4755	0.7568	0.7605	0.6027	0.5052	0.7708	1.1233	1.2525	1.472
476	SNP_A-2045058	rs10924078	chr1	116734126	0.1907	0.3908	0.2321	0.7485	0.7493	0.7933	0.9959	0.8437	0.7657	1.6341	1.1336	1.5984
476	SNP_A-4228462	rs12134095	chr1	116733507	0.1287	0.278	0.1729	0.5725	0.5472	0.6569	0.3298	0.2305	0.9148	1.222	1.0457	1.07
491	SNP_A-1862521	rs4684042	chr3	10534202	0.1928	0.1773	0.2185	0.7743	0.8461	1.0999	0.9847	1.2061	0.9728	0.7251	0.8886	0.8748
491	SNP_A-1877761	rs39667	chr3	10458958	0.2357	0.3937	0.1935	0.6163	0.5952	0.657	0.7555	0.8574	0.7266	0.9108	1.0191	1.2157
491	SNP_A-4233192	rs3774135	chr3	10464487	0.3438	0.2553	0.3262	0.5774	0.526	0.9091	0.6021	0.7479	0.9946	0.917	0.8559	1.2039
775	SNP_A-2137517	rs11062161	chr12	2200231	0.4952	0.3817	0.419	1.0071	1.3655	0.9921	1.1146	1.2717	1.0249	0.8683	0.8221	0.8284
814	SNP_A-1982915	rs727922	chr5	110590399	0.1367	0.201	0.161	0.6909	0.8291	0.8943	1.1038	1.0008	0.9983	0.9155	0.6776	0.9647
861	SNP_A-4215874	rs1033335	chr21	35506939	0.2644	0.2564	0.2213	0.6135	0.8054	0.6995	0.8617	0.4023	0.7297	1.0238	1.0721	0.9753
1002	SNP_A-1814807	rs6061676	chr20	59630315	0.2238	0.3769	0.1067	0.5018	0.8267	0.9182	0.5865	0.6765	0.6499	0.54	0.6863	0.5637
1002	SNP_A-1864286	rs4925292	chr20	59811714	0.1953	0.1825	0.172	0.6594	0.6557	0.4443	0.4875	0.8195	0.8432	0.5552	0.4631	0.5092
1002	SNP_A-1917104	rs6121726	chr20	59617642	0.0535	0.1628	0.0807	0.8276	0.8403	0.8487	0.6223	0.3883	0.6447	0.8259	1.2956	1.0983
1131	SNP_A-1916502	rs2355232	chr1	237893282	0.2543	0.3019	0.2285	0.7235	0.8876	0.8464	0.626	0.6547	0.8124	0.7234	0.6266	0.7999
1131	SNP_A-1922924	rs2165872	chr1	237893611	0.1502	0.2965	0.2399	0.6707	1.0966	0.8618	0.7792	0.7488	0.634	0.6359	0.748	0.538
1139	SNP_A-2309962	rs2611605	chr15	30228925	0.2691	0.2568	0.3254	0.5238	0.552	0.6755	0.5234	0.3993	0.8722	0.8268	0.9603	1.1613
1394	SNP_A-2260922	rs17689471	chr17	41248753	0.1664	0.1407	0.2846	0.8673	0.8334	1.0492	1.0937	0.6794	0.9832	0.7116	0.918	0.9451
1414	SNP_A-2140787	rs5997108	chr22	25340497	0.1473	0.254	0.1441	0.5625	0.9571	0.7948	0.4001	0.8797	0.5446	0.4404	0.8417	0.7342
1488	SNP_A-1782512	rs3012063	chr10	126722922	0.3666	0.2654	0.2863	0.8315	1.0828	0.6727	1.2577	0.7171	0.7167	0.4844	0.6909	0.8196
1488	SNP_A-1946965	rs3889706	chr10	126751524	0.2686	0.1082	0.1766	1.0346	0.9885	1.2135	0.7767	0.8355	0.9627	0.7332	0.9785	1.0155
1488	SNP_A-2103377	rs11245481	chr10	126722548	0.2699	0.379	0.258	0.8476	0.6488	0.7898	0.5465	0.6551	0.6673	0.5637	0.6698	0.6451
1729	SNP_A-1983723	rs166116	chr5	140885333	0.2147	0.1052	0.079	0.6671	0.5808	0.5299	0.9823	0.8857	0.4243	0.6432	0.5135	0.7982
1756	SNP_A-2195754	rs170606	chrX	32453947	0.2826	0.4593	0.3222	0.6507	0.6928	0.891	0.5044	0.5664	0.677	0.5415	0.7368	0.6655
1808	SNP_A-2013303	rs385351	chr8	26499000	0.2791	0.2691	0.22	0.5631	0.5256	0.6867	0.608	0.7995	0.8331	0.7087	0.4817	0.5562
1808	SNP_A-2024744	rs17322275	chr8	26540530	0.1189	0.1907	0.1062	0.2654	0.3902	0.4103	0.7908	0.5456	0.7292	0.418	0.5212	0.6022
1907	SNP_A-4224180	rs2759257	chr1	41722215	0.3154	0.3185	0.3894	1.0903	0.9658	0.8784	0.9392	0.886	0.8883	0.7102	0.7775	0.7631
1995	SNP_A-1838185	rs1671825	chr19	11449405	0.2682	0.2752	0.3264	1.323	0.9815	0.9935	1.4836	1.2106	1.1759	0.9957	1.095	0.8369
1995	SNP_A-2294193	rs17638167	chr19	11445818	0.296	0.2124	0.2889	0.7044	0.5481	0.6618	0.9942	0.6908	0.757	0.7692	0.5857	0.6271
1995	SNP_A-4229963	rs645170	chr19	11445725	0.0168	0.0652	0.0486	0.6818	0.5821	0.5055	0.8261	0.5692	0.7213	0.7251	0.4104	0.6449
2047	SNP_A-1865671	rs36172	chr3	136133973	0.451	0.3779	0.2929	0.7782	1.4003	1.1987	0.9237	1.0079	0.9384	0.5747	0.8059	0.7989
2259	SNP_A-1809132	rs16960031	chr13	101743227	0.3225	0.3133	0.3957	0.851	0.91	0.856	0.9164	0.5432	0.8881	1.1455	1.2319	1.1411
2260	SNP_A-2301364	rs2288696	chr8	38405382	0.1389	0.1653	0.1626	0.994	1.4344	1.1233	0.8068	0.6518	0.9847	0.7398	0.657	0.7681
2534	SNP_A-4207504	rs9400491	chr6	112101287	0.3707	0.2729	0.3642	0.5925	0.5688	0.606	0.5024	0.6024	0.7243	0.567	0.6762	0.5462
2567	SNP_A-2035270	rs11636700	chr15	25076648	0.1629	0.2272	0.2088	1.1701	1.2521	0.9679	0.992	1.0689	1.3667	0.6132	0.6636	0.6397
2674	SNP_A-2086967	rs2694812	chr10	117862127	0.142	0.1254	0.1658	1.2129	1.1296	1.0893	1.0796	1.1591	0.8958	1.109	1.3015	1.176
2674	SNP_A-2222258	rs17094114	chr10	117862268	0.0281	0.0525	0.0623	0.4944	0.4581	0.5719	0.542	0.7738	0.611	0.4568	0.7385	0.5528
2740	SNP_A-2303919	rs742764	chr6	39137812	0.4686	0.4494	0.3918	0.5518	0.7542	0.5726	0.7106	0.7393	0.686	0.6001	0.6495	0.5141
2741	SNP_A-2011344	rs1864001	chr5	151259448	0.2808	0.316	0.2739	0.6101	0.9941	0.8564	0.6406	0.6006	0.5542	0.6095	0.8074	0.8075
2895	SNP_A-1820013	rs17020250	chr4	94334782	0.4964	0.3958	0.4184	0.6708	0.4955	0.5289	0.6337	0.4386	1.248	1.1861	0.7141	1.0933
2899	SNP_A-2047423	rs16823702	chr1	37187392	0.1728	0.1312	0.1317	1.1122	1.3225	0.9109	1.3473	1.0452	0.9023	0.7986	0.8063	0.6582
2899	SNP_A-2095269	rs527442	chr1	37175127	0.4249	0.5189	0.4232	0.6762	0.5865	0.6257	0.7051	0.6814	0.564	0.8499	0.9582	0.7212
2899	SNP_A-4200891	rs16823705	chr1	37187556	0.2647	0.3281	0.3475	0.7948	1.2047	0.9645	0.968	0.8754	0.9099	0.8844	1.0643	0.9624
2900	SNP_A-4228882	rs2004676	chr11	120204835	0.1676	0.2181	0.3062	0.7088	0.7747	0.5766	0.2734	0.3787	0.5049	0.4235	0.4498	0.5021
2903	SNP_A-1856393	rs2267792	chr16	9798459	0.1614	0.1947	0.1086	0.4352	0.5681	0.5703	0.6238	0.3514	0.7238	0.5573	0.7727	0.7019
2903	SNP_A-1910638	rs8055143	chr16	10174153	0.454	0.56	0.3373	1.9504	0.6099	0.8732	1.032	1.4404	1.1034	0.7447	0.5094	0.8442
2904	SNP_A-2096985	rs219872	chr12	13966697	0.191	0.2025	0.3714	0.7212	0.5055	0.7805	0.7011	0.4942	1.095	1.1554	1.05	0.9419
2904	SNP_A-4217921	rs10845861	chr12	13966904	0.1044	0.1425	0.2473	0.6	0.9563	0.7528	0.749	0.6812	0.86	0.5619	0.5547	1.0402
2914	SNP_A-1840874	rs9469693	chr6	34121228	0.1105	0.219	0.1522	1.3237	0.8738	0.6604	1.0809	1.3533	1.1803	0.529	0.7597	0.4557
2914	SNP_A-1862764	rs12211633	chr6	34158895	0.0622	0.0553	0.1696	0.4961	0.7648	0.7093	0.6376	0.7236	0.8562	0.5108	0.6342	0.5513
2914	SNP_A-2056961	rs2101544	chr6	34158515	0.0367	0.0681	0.0698	0.5603	0.7449	0.7927	0.6577	0.7183	0.6654	0.5201	0.6573	0.517
2914	SNP_A-2292539	rs9368793	chr6	34159420	0.1121	0.1688	0.1664	0.7059	1.0488	0.6808	0.7373	0.9033	0.8389	0.5853	0.5926	0.8332
3084	SNP_A-4205797	rs9642723	chr8	31756288	0.3716	0.3988	0.3306	0.6262	0.6396	0.6805	0.8267	0.7989	0.9153	1.0431	0.8125	1.1089
3458	SNP_A-2053361	rs2069722	chr12	66835220	0.3266	0.4596	0.3752	0.7582	0.8488	0.9133	0.9181	0.6065	0.6394	0.5227	0.7089	0.3087
3480	SNP_A-2037282	rs2177031	chr15	97324465	0.3026	0.2826	0.4569	0.6694	0.6918	1.0267	0.7106	0.5817	1.3042	1.1459	0.9222	0.7013
3720	SNP_A-1887698	rs13192234	chr6	15608978	0.1555	0.132	0.3159	0.9322	0.8529	0.8528	0.9932	0.9467	1.1225	0.67	0.7173	0.6051
3736	SNP_A-4200054	rs1048500	chr12	4891489	0.171	0.2265	0.2469	0.7706	0.6875	0.8451	0.7584	0.6602	0.8093	0.6932	0.4929	0.6822
3749	SNP_A-1961690	rs2077402	chr1	110571816	0.1723	0.2163	0.1136	1.1303	1.2899	0.9812	1.2219	1.36	0.8878	0.8131	0.845	0.6889
3768	SNP_A-4227870	rs1317349	chr17	21224100	0.2138	0.3941	0.2364	1.2992	1.0319	1.0175	1.1051	1.1601	1.0378	0.5134	0.5906	0.4011
3778	SNP_A-2149513	rs2574789	chr10	78521348	0.2822	0.2233	0.2144	0.7606	0.65	0.5729	0.8045	0.8507	0.8754	0.7053	1.0758	0.7965
3782	SNP_A-1967346	rs6681725	chr1	153063686	0.4175	0.4732	0.3592	0.6175	0.7562	0.6927	0.559	0.6093	0.739	0.5601	0.583	0.6137
3782	SNP_A-1967348	rs16836414	chr1	153063896	0.4009	0.2216	0.4016	0.3733	0.5022	0.6277	0.5446	0.5595	0.6657	0.4834	0.5408	0.6289
3983	SNP_A-4202911	rs11196754	chr10	116222151	0.1503	0.1717	0.2373	0.6912	0.7957	0.7843	0.716	1.0116	0.9993	1.0303	1.022	0.8792
4009	SNP_A-4213948	rs1827328	chr1	163568590	0.4026	0.4016	0.4517	0.9452	1.0857	0.9578	0.6968	0.5108	0.8427	0.7112	0.5506	0.7405
4137	SNP_A-2314387	rs1078268	chr17	41431738	0.1852	0.188	0.1726	0.9026	0.7054	0.7952	0.5522	0.9257	0.8814	0.5203	0.7332	0.5076
4862	SNP_A-2292283	rs1542178	chr2	100961907	0.2539	0.3545	0.3209	0.7413	0.8701	0.5144	0.8057	0.992	0.873	0.7938	0.9245	0.6495
4885	SNP_A-4192532	rs705316	chr7	98095021	0.3196	0.3697	0.2091	0.3285	0.3548	0.4144	0.7323	0.5869	0.5868	0.5306	0.6086	0.519
4916	SNP_A-1925241	rs9806762	chr15	86462743	0.1277	0.1715	0.0607	0.953	1.5965	1.0399	0.8375	1.7657	0.757	0.7023	1.1744	1.1261
4988	SNP_A-2041789	rs3778146	chr6	154419618	0.0673	0.0587	0.143	0.5763	0.5692	0.8241	0.5187	0.5222	0.5853	0.5487	0.6877	0.6376
5079	SNP_A-2045660	rs11999298	chr9	36884151	0.0977	0.1084	0.1306	0.5522	0.5413	0.6996	0.5371	0.5582	0.8236	0.6237	0.6872	0.4937
5144	SNP_A-2294509	rs7733705	chr5	59671110	0.1384	0.1273	0.1585	1.0291	1.2167	1.0362	1.0322	1.0822	1.0524	0.7121	0.8238	0.9217
5727	SNP_A-1997271	rs10512248	chr9	97299524	0.0722	0.1399	0.0628	0.6787	0.7305	1.0065	0.6578	0.534	0.6986	0.7515	0.7017	0.7607
5923	SNP_A-1791797	rs1822472	chr15	77096615	0.4342	0.4087	0.3153	0.6716	1.4588	1.1422	0.8172	1.0482	1.0064	0.9499	0.8703	0.7251
6261	SNP_A-1915634	rs11083462	chr19	43651520	0.0871	0.121	0.0893	1.2615	1.1103	1.2474	1.1902	1.1615	0.8771	0.7688	1.0744	0.8627
6262	SNP_A-1854898	rs10925372	chr1	235568122	0.3401	0.3321	0.3342	0.6292	0.4611	0.9181	0.5041	0.4285	0.891	1.3074	1.0573	0.9496
6262	SNP_A-4195216	rs4609414	chr1	235300549	0.3	0.3102	0.307	1.0371	1.7151	0.9798	1.0395	1.8586	1.2354	0.8161	0.6893	1.0554
6453	SNP_A-2018333	rs2834268	chr21	34121750	0.4537	0.3429	0.4297	0.5281	0.5645	0.9645	0.6675	0.3851	0.8419	1.1149	1.0114	1.0447
6456	SNP_A-2088435	rs17547685	chr9	17622364	0.3263	0.2713	0.343	0.614	0.5813	0.7924	0.5181	0.7124	0.8299	1.0954	0.8663	0.8699
6531	SNP_A-4194792	rs464049	chr5	1476905	0.0768	0.093	0.1094	0.6137	0.9131	0.6286	0.9102	0.7601	0.8626	0.4971	0.8855	0.4599
6586	SNP_A-1814951	rs6897408	chr5	168238733	0.1545	0.172	0.18	0.6624	0.6552	0.6988	0.5772	0.3985	0.5432	0.5745	0.5958	0.4983
6586	SNP_A-1838331	rs7721400	chr5	168524110	0.3371	0.369	0.3019	0.6869	1.025	0.5584	0.6766	0.7031	0.715	0.5115	0.4977	0.5118
6586	SNP_A-1932369	rs10078402	chr5	168611430	0.1379	0.1024	0.1153	0.8807	0.9911	1.0724	0.8278	0.5448	0.9031	1.309	1.4237	1.1655
6586	SNP_A-1984517	rs6859754	chr5	168582240	0.0733	0.1018	0.0993	0.7897	0.7874	0.7696	0.8298	0.7495	0.5023	0.7553	1.0616	0.8064
6586	SNP_A-2180740	rs13188090	chr5	168238149	0.1614	0.1787	0.2296	0.7905	0.7737	0.8136	0.6355	0.5716	0.605	0.5633	0.6677	0.6784
6616	SNP_A-1838144	rs6077712	chr20	10198288	0.1569	0.3366	0.1493	0.6728	0.4034	0.7206	0.55	0.7239	0.8799	0.9955	0.5506	0.8723
6622	SNP_A-4234701	rs17016259	chr4	90973978	0.1592	0.197	0.1136	0.9727	0.9643	1.2038	1.083	1.1018	1.1386	0.9626	0.9587	1.2292
6695	SNP_A-1817020	rs11740681	chr5	136734059	0.1709	0.1578	0.1699	0.7519	1.1347	1.0398	0.8062	0.9839	0.9015	0.6508	0.7937	0.8938
6695	SNP_A-2213887	rs1229703	chr5	136734283	0.0569	0.3243	0.0997	0.3813	1.0215	0.6689	0.4674	0.6847	0.8211	0.4375	0.4576	0.6664
6857	SNP_A-1831861	rs17046334	chr12	77991628	0.1005	0.0758	0.1078	0.7043	0.7027	0.8631	0.7956	0.5061	1.0133	1.0094	0.945	0.9899
7018	SNP_A-2099650	rs4241357	chr3	134958253	0.2985	0.2661	0.2955	1.0067	0.9353	0.9026	0.9727	1.215	1.009	0.6981	0.809	0.6869
7045	SNP_A-1983613	rs2074811	chr5	135419846	0.1368	0.1553	0.2837	0.9403	0.8299	0.7654	0.7516	0.971	1.0573	0.9889	0.9641	0.9002
7074	SNP_A-1970005	rs2833424	chr21	31774071	0.3954	0.3201	0.1395	1.136	0.9442	0.7049	0.7618	0.8945	0.7922	0.6089	0.5165	0.5558
7074	SNP_A-2008039	rs2268223	chr21	31559099	0.1848	0.1075	0.2329	0.7143	0.6159	0.9737	0.8536	0.6102	1.0519	1.0563	0.9562	1.0085
7074	SNP_A-2017955	rs2833353	chr21	31555930	0.0928	0.104	0.1067	0.9032	0.5971	0.6862	1.3372	1.2276	1.0349	0.7906	0.6287	0.6879
7074	SNP_A-2017960	rs11702036	chr21	31581155	0.3933	0.3303	0.2386	0.669	1.409	1.6192	0.5832	1.2493	1.1102	0.804	1.0913	0.9264
7074	SNP_A-2017967	rs7281523	chr21	31613034	0.1603	0.2482	0.2209	0.6268	1.3121	0.6992	0.6633	0.4789	0.9866	1.0445	1.2194	1.2422
7074	SNP_A-2017976	rs845943	chr21	31628935	0.257	0.2388	0.2718	0.8921	1.1018	0.7711	1.1373	1.0332	0.8706	0.6348	0.9344	0.5866
8195	SNP_A-1907735	rs6133917	chr20	10341162	0.3487	0.323	0.3648	0.4547	0.6733	0.835	0.6812	0.5603	0.6494	0.6199	0.614	0.8614
8195	SNP_A-2053838	rs221667	chr20	10341145	0.2922	0.3263	0.2247	0.6288	0.9419	0.8412	0.6728	0.8893	0.7879	0.7253	0.7042	0.8511
8522	SNP_A-4197549	rs16959047	chr17	9785754	0.4082	0.4845	0.4707	1.0127	0.9498	0.7647	1.0197	0.9969	0.9341	1.3056	0.841	0.9069
8522	SNP_A-4228907	rs3786112	chr17	9785876	0.2499	0.3392	0.2679	0.9652	0.7976	0.7986	0.9315	0.7899	0.809	0.9584	0.8876	1.0172
8927	SNP_A-2093588	rs2312462	chr3	49576259	0.1788	0.1937	0.2469	0.7596	0.6776	0.6118	0.9341	0.8013	0.9541	0.7986	0.7399	0.8875
8927	SNP_A-2245648	rs9883000	chr3	49642695	0.363	0.3551	0.3642	0.5482	0.9013	0.6301	0.8327	0.6209	0.6956	0.5591	0.5763	0.4775
8997	SNP_A-1869383	rs17312336	chr3	125563870	0.0597	0.1633	0.2012	0.4421	0.5497	0.5216	0.6906	0.5114	0.6788	0.9988	0.689	1.1169
9037	SNP_A-1813841	rs983856	chr5	9193848	0.0995	0.1102	0.2678	0.7908	0.9959	0.9621	0.6825	0.9285	0.6407	0.7841	0.8148	0.8289
9037	SNP_A-2097115	rs16882073	chr5	9194037	0.0826	0.0588	0.1797	0.5024	0.558	0.6548	0.454	0.6593	0.5647	0.7622	0.6238	0.7113
9172	SNP_A-1991884	rs10503170	chr8	2079891	0.0772	0.0886	0.0555	0.4063	0.8471	0.7453	0.7774	0.5269	0.801	0.9211	0.7947	0.6378
9215	SNP_A-2075021	rs240343	chr22	32383443	0.2715	0.1841	0.1864	0.662	0.7159	0.8779	0.8791	0.9935	0.645	0.8532	1.1567	1.1225
9215	SNP_A-2172279	rs9621748	chr22	32383620	0.2049	0.2753	0.259	0.9067	0.9711	0.9326	0.6847	0.6163	0.8388	0.9331	0.954	0.8759
9228	SNP_A-1952914	rs2286218	chr8	1436803	0.5047	0.515	0.4389	0.78	0.807	0.8049	0.6889	0.6552	0.6547	0.7258	0.7641	0.7695
9369	SNP_A-1937527	rs17109704	chr14	79203766	0.1984	0.201	0.218	0.7439	1.1959	0.9972	1.2835	1.2654	1.0922	0.6313	0.8186	0.903
9369	SNP_A-4241294	rs9652378	chr14	79071408	0.2582	0.2646	0.1491	0.8718	0.7749	1.0487	0.8375	0.7899	0.8109	0.6732	0.6946	0.721
9722	SNP_A-1875139	rs10919117	chr1	160534447	0.1227	0.2243	0.2065	0.6	0.7009	0.789	0.5276	0.8619	0.8737	0.4248	0.5266	0.4776
9722	SNP_A-2192204	rs1337070	chr1	160371676	0.154	0.2841	0.246	0.8284	0.8316	1.0594	0.9328	0.6544	0.7949	1.2124	1.374	1.5008
9722	SNP_A-2310217	rs1337071	chr1	160371387	0.2993	0.343	0.3061	0.7403	0.7664	0.9352	0.6714	0.568	0.9718	1.0293	1.1505	1.0947
9867	SNP_A-1800437	rs413387	chr5	108711147	0.2745	0.2656	0.4251	0.7543	0.7849	0.9499	0.6639	0.8613	0.9753	0.8358	1.408	0.9677
10178	SNP_A-2213167	rs7066761	chrX	123823790	0.2426	0.2659	0.4818	0.2491	0.838	0.891	0.9321	0.5459	0.6482	0.6676	0.8409	0.7359
10458	SNP_A-2214704	rs8070741	chr17	76657570	0.1737	0.1508	0.2213	0.6764	0.8133	0.6788	0.6984	0.8905	0.8165	0.6364	0.4818	0.5497
10659	SNP_A-2203012	rs7907550	chr10	11171558	0.2697	0.193	0.158	0.5904	0.7339	0.6647	0.6987	0.8497	1.0445	0.8719	0.5909	0.6526
10763	SNP_A-2082304	rs1046650	chr1	154905624	0.3238	0.4291	0.2917	0.9174	1.0831	1.1147	1.1963	1.0673	0.9866	0.6603	0.8247	0.5047
11281	SNP_A-4198189	rs12113287	chr7	39287065	0.3005	0.3225	0.3084	0.8003	0.5237	0.5514	0.8496	0.9883	0.9268	1.105	0.8837	0.682
23040	SNP_A-2170687	rs4557005	chr2	1898703	0.1513	0.2055	0.4024	0.7387	0.5158	0.7615	0.6899	0.6554	0.9081	1.3867	1.134	1.3322
23085	SNP_A-2073649	rs2107643	chr12	991832	0.1538	0.1368	0.2473	0.9886	1.29	1.1497	0.9154	1.0077	0.9752	0.8206	0.902	0.8734
23090	SNP_A-1903334	rs11643079	chr16	48177364	0.3194	0.2161	0.2258	0.6196	0.8695	0.7569	0.5979	0.6802	0.4717	0.7505	0.7723	0.7146
23090	SNP_A-2223213	rs7204390	chr16	48178188	0.2357	0.4543	0.1815	0.4425	0.8311	0.6829	0.6118	0.5194	0.7424	0.5633	0.4638	0.5776
23095	SNP_A-1929772	rs946503	chr1	10231218	0.2596	0.1438	0.1768	0.9854	1.1577	1.0994	0.8956	1.0223	0.9089	0.9136	0.8089	1.0248
23327	SNP_A-2035175	rs4941375	chr18	54095115	0.1184	0.0702	0.0417	0.7087	0.6696	0.8091	0.3975	0.2752	0.4396	0.6091	0.633	0.5799
23345	SNP_A-2235220	rs214944	chr6	152754445	0.2818	0.1824	0.4137	1.4007	1.1678	0.9817	1.5994	1.6494	0.9616	0.6589	0.6776	0.9031
23345	SNP_A-4229152	rs6940845	chr6	152609138	0.3445	0.454	0.3757	0.6344	1.1821	0.8474	0.8517	0.8553	0.8306	0.9551	1.08	1.0052
23362	SNP_A-1956570	rs919147	chr8	18901009	0.0678	0.1533	0.0646	0.7311	0.9698	1.1601	0.7418	0.6194	0.6183	0.8405	1.073	1.1152
23362	SNP_A-2288537	rs6995855	chr8	18623000	0.1425	0.1457	0.0531	0.4437	1.0847	0.8894	0.9889	1.162	0.616	0.7909	0.8733	0.9525
23504	SNP_A-2034331	rs11061004	chr12	129627522	0.0794	0.1272	0.0774	1.0255	0.9658	0.8536	0.9811	1.3227	0.9445	0.6785	0.7242	0.6797
23504	SNP_A-2108666	rs1881062	chr12	129752185	0.2715	0.2332	0.4949	0.6513	0.5079	0.4834	0.7598	0.5897	0.7317	0.4804	0.4094	0.5288
23538	SNP_A-1821494	rs10768611	chr11	5129362	0.1903	0.1636	0.1591	1.0586	1.017	1.1321	0.8583	0.7479	0.6505	0.9563	0.7947	0.8968
25769	SNP_A-2156381	rs7036018	chr9	19590225	0.1426	0.3352	0.2432	0.6955	0.6774	0.7513	0.8081	0.5203	0.8365	0.808	0.8323	0.9347
51176	SNP_A-2300292	rs17038630	chr4	109276240	0.485	0.4355	0.4293	0.9157	0.898	0.7754	0.7447	1.1661	0.5058	0.4679	0.5361	0.5046
53904	SNP_A-4213775	rs7095559	chr10	26493174	0.2357	0.1856	0.1349	0.9697	0.9097	0.8278	0.7388	0.8105	0.5582	0.5307	0.776	0.731
54221	SNP_A-2120688	rs4293594	chr2	1288963	0.1058	0.4229	0.2471	0.7038	1.2393	0.6949	0.7909	0.6509	0.6928	0.9544	1.0544	0.8068
55534	SNP_A-2273467	rs4863683	chr4	140895835	0.0627	0.0999	0.1258	0.9508	1.254	1.1734	1.2116	0.8512	0.8565	1.1546	1.3683	1.1749
55534	SNP_A-4206275	rs769650	chr4	141061863	0.1177	0.1243	0.1596	0.8279	1.005	0.9161	0.7701	0.6462	0.7619	0.8508	0.8503	1.1034
55636	SNP_A-2050762	rs7004550	chr8	61775605	0.2188	0.1712	0.2255	0.5134	0.5334	0.6367	0.5047	0.7528	0.6344	0.7138	0.956	0.8395
55636	SNP_A-2174283	rs6471894	chr8	61775958	0.0755	0.0953	0.0568	0.7175	0.8219	0.759	0.6866	0.906	0.838	0.6315	0.6705	0.7194
56479	SNP_A-1986427	rs12526735	chr6	73705543	0.0856	0.0804	0.0523	0.6594	0.5012	0.8043	0.4923	0.5668	0.6872	0.5102	0.6612	0.5437
56934	SNP_A-2227584	rs1468118	chr17	47071222	0.2494	0.3223	0.233	0.8392	1.0119	0.599	0.7665	0.7509	1.2081	0.8572	0.4762	0.7461
56934	SNP_A-2265685	rs16950484	chr17	47198287	0.2606	0.2149	0.349	1.2766	1.0425	0.7876	1.3686	0.942	1.0994	1.0988	1.0134	0.9856
56934	SNP_A-4221115	rs1263962	chr17	47132512	0.0622	0.0804	0.0947	0.5351	0.6936	0.6695	0.3269	0.4414	0.5463	0.3793	0.6052	0.5327
57057	SNP_A-1878487	rs2270223	chr7	35247736	0.2056	0.2333	0.249	0.543	0.794	0.7912	0.6159	0.8321	0.4091	0.5299	0.634	0.8704
64072	SNP_A-2109777	rs1227091	chr10	73115713	0.1245	0.2135	0.1989	0.7554	1.9073	1.1489	0.7296	0.7507	0.965	0.9162	1.1896	0.8646
64084	SNP_A-1889006	rs9836487	chr3	141660969	0.3138	0.1067	0.1349	0.9878	1.0279	0.94	0.6023	0.5312	0.7801	1.0205	0.8482	1.2614
64084	SNP_A-1911969	rs17348537	chr3	141660909	0.1647	0.1138	0.1499	0.4289	0.7026	0.8879	0.4997	0.4544	0.764	0.8496	0.9936	1.3357
64108	SNP_A-1836241	rs3821812	chr3	188571506	0.2219	0.2995	0.3322	0.8905	0.8737	0.9971	0.8985	0.9624	0.9434	0.8747	0.8518	0.9026
79628	SNP_A-2195482	rs10875641	chr5	148273115	0.1395	0.0925	0.0901	0.5324	0.9869	0.7269	0.5954	1.0334	0.7159	0.5101	0.6254	0.6615
80714	SNP_A-1914059	rs16996166	chr19	19550474	0.2157	0.2579	0.33	0.6717	0.6145	0.9838	0.5863	1.0189	0.665	0.6387	0.6917	0.6975
91768	SNP_A-1799828	rs4800152	chr18	19038342	0.1404	0.1518	0.3438	0.8935	0.6872	0.818	0.9306	0.8282	0.9054	0.9561	0.8846	1.0637
129521	SNP_A-4207063	rs6755846	chr2	100453231	0.3691	0.3528	0.2592	1.0218	1.1225	0.7238	0.8085	0.9346	0.9098	1.064	0.9283	0.9991
132204	SNP_A-2047219	rs17069000	chr3	63500328	0.4053	0.461	0.4106	0.9592	0.6192	0.7697	0.9836	0.824	0.689	0.6203	0.6626	0.7378
143425	SNP_A-2293635	rs16926220	chr11	7397977	0.1644	0.2751	0.2321	1.0912	1.3364	1.1481	0.971	0.8089	0.9102	1.2321	1.7537	1.7114
146760	SNP_A-1885463	rs16951828	chr17	1867329	0.2523	0.1227	0.1922	0.8649	0.6694	0.6637	0.9251	1.0186	0.9721	0.6281	0.4422	0.5602
266727	SNP_A-1985707	rs16890084	chr6	37759956	0.3359	0.4119	0.1811	0.7927	0.8872	0.7071	0.596	0.5727	0.815	0.7339	0.8568	0.7904
266727	SNP_A-2291289	rs6900617	chr6	37760164	0.2086	0.0924	0.1568	0.55	0.5587	0.7872	0.5865	0.4258	0.8371	0.715	1.0415	0.7387
440279	SNP_A-1869999	rs11071022	chr15	52149769	0.1538	0.1509	0.2995	0.8805	0.5757	1.1037	0.5708	0.6217	0.8914	1.2481	0.9751	1.0484
440279	SNP_A-2023130	rs11071023	chr15	52150037	0.1832	0.1554	0.1751	1.2613	1.6751	0.9607	1.1803	0.9782	0.8246	0.9377	1.4123	1.1613
